# Supplementary material for: Proteomic Responses to Drought Vary Widely Among Eight Diverse Genotypes of Rice (Oryza sativa)
Source: Int J Mol Sci. 2020 Jan 6;21(1):363. doi: 10.3390/ijms21010363 (PMC6982093; doi:10.3390/ijms21010363)
Supplement: Supplementary file 1 [file ijms-21-00363-s001.zip]

Archive with 2 entries (2 files):
- Supplementary Table_S1.xlsx
- Supplementary Table_S2.xlsx
