# Supplementary material for: Proteomic Responses to Drought Vary Widely Among Eight Diverse Genotypes of Rice (Oryza sativa)
Source: Int J Mol Sci. 2020 Jan 6;21(1):363. doi: 10.3390/ijms21010363 (PMC6982093; doi:10.3390/ijms21010363)
Supplement: Supplementary file 1 [file ijms-21-00363-s001.zip › Supplementary Table_S1.xlsx]

## Sheet: #PSM- combined 
	Combined list of proteins identified in rice genotypes with the number of peptides identified in each replicate (R1-R3)
Row	Identifier	UniProt ID	Protein name	Length	Mass	IAC1131_Stress_R1	IAC1131_Stress_R2	IAC1131_Stress_R3	IAC1131_Control_R1	IAC1131_Control_R2	IAC1131_Control_R3	Mahsuri_Stress_R1	Mahsuri_Stress_R2	Mahsuri_Stress_R3	Mahsuri_Control_R1	Mahsuri_Control_R2	Mahsuri_Control_R3	N22_Stress_R1	N22_Stress_R2	N22_Stress_R3	N22_Control_R4	N22_Control_R5	N22_Control_R6	IR2006-P12_Stress_R1	IR2006-P12_Stress_R2	IR2006-P12_Stress_R3	IR2006-P12_Control_R1	IR2006-P12_Control_R2	IR2006-P12_Control_R3	IDSA77_Stress_R1	IDSA77_Stress_R2	IDSA77_Stress_R3	IDSA77_Control_R1	IDSA77_Control_R2	IDSA77_Control_R3	Doongar_Stress_R_1	Doongara_Stress_R_2	Doongara_Stress_R_3	Doongara_Control_R1	Doongara_Control_R2	Doongara_Control_R3	Reiziq_Stress_R1	Reiziq_Stress_R2	Reiziq_Stress_R3	Reiziq_Control_R1	Reiziq_Control_R2	Reiziq_Control_R3	Nipponbare_Stress_R1	Nipponbare_Stress_R2
1	sp|P0C512|RBL_ORYSJ	P0C512	Ribulose bisphosphate carboxylase large chain (RuBisCO large subunit) (EC 4.1.1.39)	477	52881	2293	2302	2383	2587	2407	1970	2084	2292	2183	2518	2332	2282	2852	2858	2646	3232	3210	3184	2162	1843	1888	2119	2055	2242	2628	2380	2430	2261	2656	2857	2773	2822	2437	2919	2736	2822	2825	2599	2010	2594	2899	2772	2163	1991
2	tr|Q8S6F2|Q8S6F2_ORYSJ	Q8S6F2	Os10g0356000 protein (Putative rbcL; RuBisCO large subunit from chromosome 10 chloroplast insertion)	477	52896	2087	2128	2197	2421	2190	1794	1878	2034	1923	2232	2097	2118	2565	2579	2389	2873	2828	2792	1902	1634	1716	1872	1941	1984	2394	2136	2171	2056	2417	2660	2440	2575	2226	2587	2456	2461	2573	2409	1822	2294	2526	2486	1985	1848
3	sp|Q0INY7|RBS1_ORYSJ	Q0INY7	Ribulose bisphosphate carboxylase small chain, chloroplastic (Ribulose bisphosphate carboxylase small chain C) (RuBisCO small subunit) (RuBisCO small subunit C) (EC 4.1.1.39)	175	19647	537	553	588	271	296	0	NA	NA	NA	NA	NA	NA	NA	NA	NA	NA	NA	NA	NA	NA	NA	NA	NA	NA	355	335	0	295	326	358	NA	NA	NA	NA	NA	NA	487	386	327	0	0	493	420	297
4	sp|P18566|RBS2_ORYSJ	P18566	Ribulose bisphosphate carboxylase small chain A, chloroplastic (RuBisCO small subunit A) (EC 4.1.1.39)	175	19631	535	551	587	0	0	254	NA	NA	NA	NA	NA	NA	NA	NA	NA	NA	NA	NA	0	359	359	429	395	457	NA	NA	NA	NA	NA	NA	502	509	450	0	609	541	NA	NA	NA	NA	NA	NA	NA	NA
5	tr|Q2QTJ7|Q2QTJ7_ORYSJ	Q2QTJ7	Ribulose bisphosphate carboxylase small chain (EC 4.1.1.39)	175	19498	530	546	580	0	290	0	NA	NA	NA	NA	NA	NA	NA	NA	NA	NA	NA	NA	NA	NA	NA	NA	NA	NA	0	0	330	298	325	358	NA	NA	NA	NA	NA	NA	NA	NA	NA	NA	NA	NA	NA	NA
6	sp|P12085|ATPB_ORYSJ	P12085	ATP synthase subunit beta, chloroplastic (EC 7.1.2.2) (ATP synthase F1 sector subunit beta) (F-ATPase subunit beta)	498	53955	476	586	507	721	362	400	360	440	438	322	473	383	579	590	576	602	616	673	410	366	387	374	424	400	431	380	372	509	467	552	531	501	457	526	498	470	490	467	447	391	433	421	420	430
7	tr|Q0DI00|Q0DI00_ORYSJ	Q0DI00	Os05g0427800 protein	148	16441	366	265	285	264	356	300	310	314	389	388	422	359	546	536	545	539	559	533	310	258	429	287	360	330	261	218	253	294	293	295	398	483	446	516	579	539	500	397	203	378	491	437	404	359
8	sp|P12330|CB21_ORYSJ	P12330	Chlorophyll a-b binding protein 1, chloroplastic (LHCII type I CAB-1) (LHCP)	265	28014	334	431	482	416	154	180	227	232	260	202	300	216	384	383	333	384	421	416	283	177	152	250	170	232	276	232	170	247	197	264	362	416	428	374	354	212	327	277	247	266	353	246	334	242
9	tr|Q943W1|Q943W1_ORYSJ	Q943W1	Os01g0501800 protein (Putative 33kDa oxygen evolving protein of photosystem II) (cDNA clone:001-013-B04, full insert sequence) (cDNA clone:001-029-A06, full insert sequence) (cDNA clone:001-038-G12, full insert sequence) (cDNA clone:001-039-G10, full insert sequence) (cDNA clone:006-311-B02, full insert sequence)	333	34861	330	490	365	436	277	324	415	426	331	237	385	410	597	623	613	617	668	717	543	382	525	418	453	450	331	245	293	477	415	450	492	496	482	627	648	390	450	426	675	346	435	450	380	308
10	sp|P93431|RCA_ORYSJ	P93431	Ribulose bisphosphate carboxylase/oxygenase activase, chloroplastic (RA) (RuBisCO activase)	466	51454	329	496	387	400	288	277	189	237	217	206	274	257	553	508	440	620	670	687	215	205	189	237	251	254	294	229	253	392	429	378	287	406	329	441	441	357	361	300	426	303	337	363	285	231
11	tr|A0A0P0VBL9|A0A0P0VBL9_ORYSJ	A0A0P0VBL9	Os01g0899425 protein (Fragment)	106	11793	324	340	357	365	365	289	251	292	258	324	319	230	427	429	412	454	441	477	308	250	220	284	0	293	463	414	453	324	0	0	475	390	334	421	0	468	506	390	320	431	481	465	278	226
12	sp|Q0DFC9|PLAS_ORYSJ	Q0DFC9	Plastocyanin, chloroplastic	154	15577	323	361	335	425	176	253	298	310	289	186	243	259	321	347	293	268	364	317	334	297	307	256	288	214	373	237	203	356	421	423	302	362	322	433	428	370	323	310	440	261	369	374	257	204
13	sp|P12331|CB22_ORYSJ	P12331	Chlorophyll a-b binding protein 2, chloroplastic (LHCII type I CAB-2) (LHCP)	261	27553	312	385	445	355	150	169	214	215	218	201	295	203	367	363	314	354	387	407	250	176	150	239	153	209	258	207	145	211	187	237	334	348	361	345	306	204	293	258	210	239	333	225	285	210
14	sp|P0C2Z6|ATPA_ORYSJ	P0C2Z6	ATP synthase subunit alpha, chloroplastic (EC 7.1.2.2) (ATP synthase F1 sector subunit alpha) (F-ATPase subunit alpha)	507	55665	304	332	304	873	245	288	206	244	254	222	294	243	413	415	392	385	436	534	234	194	152	203	217	224	211	189	155	248	234	322	357	396	371	374	268	274	322	286	174	222	260	233	281	324
15	tr|Q8W0E6|Q8W0E6_ORYSJ	Q8W0E6	Chlorophyll a-b binding protein, chloroplastic	265	27902	282	342	385	318	119	143	172	187	189	180	248	162	280	292	245	284	308	324	214	145	121	202	127	182	216	187	131	177	143	192	257	274	273	265	244	179	251	215	180	202	278	189	228	171
16	tr|Q7F2G3|Q7F2G3_ORYSJ	Q7F2G3	Carbonic anhydrase (EC 4.2.1.1) (Carbonate dehydratase)	272	29117	256	207	195	324	165	192	262	277	289	223	274	256	426	440	405	410	465	420	226	162	156	199	186	223	237	206	184	226	211	226	338	342	336	395	321	315	267	196	248	183	284	269	256	205
17	tr|Q8GTK4|Q8GTK4_ORYSJ	Q8GTK4	Os07g0141400 protein (Probable photosystem II oxygen-evolving complex protein 2) (cDNA clone:001-038-B02, full insert sequence) (cDNA clone:J013002J02, full insert sequence)	254	26939	236	220	210	329	222	217	315	342	313	179	276	373	421	434	439	468	532	606	355	251	305	274	272	332	450	306	416	554	620	491	363	400	404	425	475	310	324	273	479	258	322	282	232	195
18	tr|A0A0P0WP33|A0A0P0WP33_ORYSJ	A0A0P0WP33	Phosphoglycerate kinase (EC 2.7.2.3)	484	50138	199	326	282	467	241	291	239	325	315	276	381	334	627	613	599	574	653	707	305	225	259	271	286	326	340	239	247	450	502	489	483	530	502	529	420	393	466	386	382	261	430	410	309	285
19	sp|Q10HD0|CB23_ORYSJ	Q10HD0	Chlorophyll a-b binding protein, chloroplastic (LHCII type I CAB) (LHCP)	263	28495	169	164	200	110	84	99	78	87	76	95	97	84	152	147	139	166	142	150	108	71	68	89	68	91	109	100	82	100	92	121	165	144	138	138	118	125	143	115	98	118	138	113	96	92
20	sp|P0C364|PSBB_ORYSJ	P0C364	Photosystem II CP47 reaction center protein (PSII 47 kDa protein) (Protein CP-47)	508	56190	166	246	286	469	173	180	99	119	114	115	147	84	380	397	413	386	421	504	97	65	72	125	95	76	112	94	70	185	136	269	325	411	426	348	296	209	161	199	115	111	112	113	181	152
21	tr|Q7X8A1|Q7X8A1_ORYSJ	Q7X8A1	Glyceraldehyde-3-phosphate dehydrogenase (EC 1.2.1.-)	402	42716	160	147	134	326	155	156	132	146	139	163	161	147	253	243	251	251	281	315	149	122	131	132	136	150	140	118	118	143	157	147	184	184	164	225	186	208	165	148	129	139	160	171	163	148
22	tr|Q6Z8F4|Q6Z8F4_ORYSJ	Q6Z8F4	Phosphoribulokinase (EC 2.7.1.19)	403	44865	155	175	160	181	132	137	131	143	130	122	152	127	193	173	183	193	172	193	144	126	145	137	123	141	161	132	134	146	140	147	184	153	135	173	163	178	155	154	157	141	158	138	134	133
23	tr|Q0DEU8|Q0DEU8_ORYSJ	Q0DEU8	Os06g0133800 protein (Fragment)	678	73449	153	169	166	272	180	176	126	158	150	180	214	167	261	232	238	229	246	305	134	110	123	143	151	171	149	138	150	156	165	172	193	230	191	237	200	219	182	160	132	186	182	172	164	184
24	sp|Q69RJ0|GLTB_ORYSJ	Q69RJ0	Ferredoxin-dependent glutamate synthase, chloroplastic (EC 1.4.7.1) (Fd-GOGAT)	1615	175044	143	125	129	159	158	154	87	87	85	110	108	88	171	174	154	163	163	185	89	80	80	96	79	103	136	133	135	124	132	141	149	153	134	160	150	167	145	132	75	161	143	147	119	117
25	tr|Q0JKB4|Q0JKB4_ORYSJ	Q0JKB4	ATP synthase subunit beta (EC 7.1.2.2)	557	59463	142	0	0	153	98	113	101	105	100	82	113	89	153	162	166	128	138	153	123	100	112	85	87	93	133	111	117	117	106	158	131	153	152	126	139	102	126	124	108	80	102	105	128	145
26	sp|Q01859|ATPBM_ORYSJ	Q01859	ATP synthase subunit beta, mitochondrial (EC 7.1.2.2)	552	58934	139	0	129	153	95	113	98	102	96	80	109	86	155	157	165	128	136	152	123	100	110	83	82	92	128	109	114	117	101	157	130	149	152	125	138	100	123	121	105	79	97	101	125	142
27	tr|Q53N83|Q53N83_ORYSJ	Q53N83	Chlorophyll a-b binding protein, chloroplastic	283	30284	127	131	135	117	100	105	83	98	81	78	102	69	130	135	127	120	120	140	101	78	82	84	71	80	105	104	97	109	117	113	158	130	132	131	139	140	128	116	115	115	115	131	120	103
28	tr|Q9SNK3|Q9SNK3_ORYSJ	Q9SNK3	Glyceraldehyde-3-phosphate dehydrogenase (EC 1.2.1.-)	444	47111	126	113	118	161	133	126	124	138	134	140	144	127	169	157	167	179	182	184	124	104	111	132	100	129	118	111	109	141	154	141	130	148	128	173	158	163	147	130	134	127	150	142	126	119
29	tr|Q6ZF30|Q6ZF30_ORYSJ	Q6ZF30	Chlorophyll a-b binding protein, chloroplastic	266	28778	112	125	128	123	73	82	87	95	91	79	104	87	118	118	122	114	130	136	92	70	81	81	80	83	92	79	75	97	88	99	123	120	111	128	127	85	116	102	81	94	115	88	110	89
30	sp|Q0J8A4|G3PC1_ORYSJ	Q0J8A4	Glyceraldehyde-3-phosphate dehydrogenase 1, cytosolic (EC 1.2.1.12) (PP38)	337	36413	107	52	52	49	62	46	79	74	68	47	42	56	146	147	155	87	82	65	86	62	66	42	46	39	149	103	90	41	54	55	124	101	112	57	54	61	86	75	71	46	52	55	104	108
31	sp|P0C367|PSBC_ORYSJ	P0C367	Photosystem II CP43 reaction center protein (PSII 43 kDa protein) (Protein CP-43)	473	52076	99	115	128	212	94	80	60	66	68	67	76	55	209	196	207	179	193	248	64	45	46	65	54	52	68	67	51	132	111	163	138	144	130	128	144	121	72	92	70	63	68	61	83	61
32	tr|Q6YU90|Q6YU90_ORYSJ	Q6YU90	Os02g0101500 protein (Putative hydroxypyruvate reductase) (cDNA clone:J013108J23, full insert sequence)	386	42075	97	123	140	113	92	110	108	118	142	124	114	137	126	129	134	140	202	175	79	64	67	85	83	93	106	98	114	114	122	138	103	187	180	178	134	106	101	89	54	98	121	117	105	104
33	sp|Q6ER94|BAS1_ORYSJ	Q6ER94	2-Cys peroxiredoxin BAS1, chloroplastic (EC 1.11.1.15) (Thiol-specific antioxidant protein)	261	28097	96	98	87	188	72	73	72	76	69	53	85	70	95	107	104	85	102	103	82	65	65	55	53	63	87	75	68	93	74	84	102	109	123	112	84	74	90	91	97	67	69	65	82	96
34	tr|A0A0P0WRU0|A0A0P0WRU0_ORYSJ	A0A0P0WRU0	Os06g0120732 protein	168	18659	95	102	87	122	72	75	38	39	41	31	62	30	66	72	71	59	67	78	50	35	33	42	40	42	56	56	58	57	58	50	69	67	60	81	61	0	66	68	64	57	63	51	54	58
35	sp|Q0IQK9|NLTP1_ORYSJ	Q0IQK9	Non-specific lipid-transfer protein 1 (LTP 1) (PAPI)	116	11345	94	79	86	31	30	35	49	54	50	11	10	8	90	105	103	50	51	46	55	55	61	8	3	20	92	72	73	38	46	34	94	91	104	40	33	32	76	72	111	26	24	32	75	91
36	sp|Q10CE4|GLO1_ORYSJ	Q10CE4	Peroxisomal (S)-2-hydroxy-acid oxidase GLO1 (EC 1.1.3.15) (Glycolate oxidase 1) (GOX 1) (OsGLO1) (Short chain alpha-hydroxy acid oxidase GLO1)	369	40384	93	91	105	122	97	117	73	82	88	88	87	93	88	90	87	95	99	105	78	77	74	88	92	77	115	125	103	109	121	146	104	118	117	122	112	94	126	105	76	123	115	119	83	92
37	sp|P14655|GLNA2_ORYSJ	P14655	Glutamine synthetase, chloroplastic (EC 6.3.1.2) (Glutamate--ammonia ligase) (OsGS2) (GS2)	428	46643	89	115	101	263	85	92	96	96	97	99	118	97	151	158	146	151	140	153	102	90	86	100	88	96	97	92	81	108	112	102	113	107	97	145	120	116	128	108	115	102	110	113	90	93
38	sp|Q40677|ALFP_ORYSJ	Q40677	Fructose-bisphosphate aldolase, chloroplastic (EC 4.1.2.13) (Chloroplastic aldolase) (AldP)	388	42006	89	99	85	179	100	85	83	96	86	92	89	81	108	107	105	118	124	127	86	77	84	90	84	92	91	88	77	85	95	85	123	114	114	151	125	129	105	102	92	108	111	103	98	94
39	sp|Q42971|ENO_ORYSJ	Q42971	Enolase (EC 4.2.1.11) (2-phospho-D-glycerate hydro-lyase) (2-phosphoglycerate dehydratase) (OSE1)	446	47973	89	104	99	55	58	57	53	48	52	50	42	43	82	82	86	63	66	55	58	58	59	41	41	45	88	72	79	61	56	65	81	79	96	49	50	55	75	72	57	53	52	54	65	61
40	sp|P0C358|PSAB_ORYSJ	P0C358	Photosystem I P700 chlorophyll a apoprotein A2 (EC 1.97.1.12) (PSI-B) (PsaB)	734	82560	89	98	105	148	112	101	79	71	68	85	84	70	138	128	146	140	144	156	76	56	52	76	71	65	66	61	47	86	74	116	130	144	133	151	117	133	90	108	66	78	78	80	95	93
41	tr|Q7XV11|Q7XV11_ORYSJ	Q7XV11	Chlorophyll a-b binding protein, chloroplastic	252	27060	89	92	89	101	72	83	78	78	66	66	83	76	104	95	110	101	113	104	77	64	61	71	62	79	93	77	68	81	81	94	105	113	107	109	96	90	88	71	76	76	82	70	92	89
42	tr|Q10D68|Q10D68_ORYSJ	Q10D68	Serine hydroxymethyltransferase (EC 2.1.2.1)	513	56416	87	97	90	99	96	75	86	93	90	97	104	93	145	151	141	124	137	145	93	77	74	75	85	94	98	96	96	88	99	102	122	110	100	121	113	105	123	110	96	101	127	109	85	90
43	tr|Q6YWJ7|Q6YWJ7_ORYSJ	Q6YWJ7	Chlorophyll a-b binding protein, chloroplastic	244	26956	84	84	76	111	74	80	65	80	79	68	80	67	106	121	109	115	109	120	74	60	58	69	57	77	73	79	71	82	74	89	83	102	80	122	83	83	113	106	89	89	94	79	72	69
44	sp|Q7XSN6|GL41_ORYSJ	Q7XSN6	Germin-like protein 4-1	254	25658	82	71	77	68	47	44	59	47	52	42	2	34	37	36	39	42	25	53	15	12	21	4	10	30	40	54	8	45	47	44	4	21	20	17	17	2	16	14	21	0	2	3	43	46
45	tr|Q6Z9G0|Q6Z9G0_ORYSJ	Q6Z9G0	Glyceraldehyde-3-phosphate dehydrogenase (Os08g0440800 protein) (cDNA clone:J023100G04, full insert sequence)	499	53370	80	79	86	54	30	42	57	69	65	56	56	53	111	115	125	105	123	112	63	50	49	48	41	58	77	59	55	54	51	83	79	97	107	75	78	53	76	77	53	55	63	59	99	89
46	sp|P0C522|ATPAM_ORYSJ	P0C522	ATP synthase subunit alpha, mitochondrial	509	55373	80	85	81	65	53	54	54	48	53	46	52	49	80	81	83	71	81	80	53	46	53	44	41	47	59	53	41	49	47	59	72	77	82	63	58	58	61	66	51	51	41	52	66	70
47	sp|P0C389|CYF_ORYSJ	P0C389	Cytochrome f	320	35467	79	113	115	110	80	89	62	75	59	84	85	76	99	94	92	90	99	96	84	70	80	63	70	75	80	74	78	73	60	83	100	93	80	104	89	89	75	80	59	85	75	70	76	78
48	tr|Q2QU06|Q2QU06_ORYSJ	Q2QU06	60 kDa chaperonin alpha subunit (Os12g0277500 protein) (RuBisCO subunit binding-protein alpha subunit, chloroplast, putative, expressed)	578	61130	78	95	68	102	75	52	68	75	68	47	51	61	94	88	88	62	71	73	84	77	74	64	62	53	102	72	78	58	70	58	77	90	87	76	66	68	93	96	91	54	57	58	73	81
49	sp|Q0D5P8|PSBQ_ORYSJ	Q0D5P8	Oxygen-evolving enhancer protein 3, chloroplastic (OEE3) (LP02)	217	22982	76	88	76	68	71	78	80	90	91	55	82	84	77	79	81	70	74	77	76	81	84	93	92	86	93	75	81	91	95	79	89	78	77	80	84	80	87	92	96	82	88	80	69	77
50	tr|Q6H748|Q6H748_ORYSJ	Q6H748	Chlorophyll a-b binding protein, chloroplastic	269	29210	76	100	99	74	57	68	58	60	61	47	71	68	107	104	105	92	96	107	64	54	60	61	52	63	70	66	59	83	79	84	101	89	101	86	72	68	91	93	94	80	70	75	65	65
51	tr|Q84NW1|Q84NW1_ORYSJ	Q84NW1	Os07g0513000 protein (Putative ATP synthase gamma chain 1, chloroplast (H(+)-transporting two-sector ATPase/F(1)-ATPase/ATPC1)) (cDNA clone:J013116B21, full insert sequence)	358	39707	76	80	67	139	69	75	31	40	35	43	50	41	79	67	69	68	73	90	40	31	22	36	34	45	61	55	56	63	56	79	71	75	79	79	78	78	62	56	45	59	60	56	56	60
52	sp|Q0J8M2|FER1_ORYSJ	Q0J8M2	Ferredoxin-1, chloroplastic (Anti-disease protein 1) (Ferredoxin I)	139	14951	75	68	60	143	79	66	183	209	189	80	145	110	108	172	107	73	116	123	173	153	115	212	85	182	229	164	139	196	226	203	160	140	145	199	229	180	185	114	245	130	223	189	102	54
53	tr|Q6F361|Q6F361_ORYSJ	Q6F361	Malate dehydrogenase (EC 1.1.1.37)	340	35436	74	66	62	45	40	51	44	49	33	31	33	31	46	50	52	46	47	53	65	50	61	44	33	47	83	67	55	73	72	73	55	59	58	56	53	46	52	60	60	50	54	51	54	49
54	sp|Q655S1|FTSH2_ORYSJ	Q655S1	ATP-dependent zinc metalloprotease FTSH 2, chloroplastic (OsFTSH2) (EC 3.4.24.-)	676	72538	73	65	59	54	45	48	40	46	44	36	42	39	54	57	60	60	62	61	44	35	36	40	41	34	64	54	55	56	48	62	57	56	56	61	55	51	52	48	50	54	52	49	41	40
55	tr|B9F813|B9F813_ORYSJ	B9F813	Os04g0234600 protein	392	42245	73	84	88	88	64	60	50	67	58	56	65	51	106	108	99	94	117	110	59	55	47	55	62	63	72	61	62	78	78	83	90	102	91	108	98	91	95	89	89	74	95	82	54	49
56	tr|Q10S82|Q10S82_ORYSJ	Q10S82	Catalase isozyme C (CAT-C) (OsCatC) (EC 1.11.1.6) (Protein NITRIC OXIDE EXCESS 1)	492	56764	72	66	74	83	64	58	64	74	71	75	62	65	83	83	79	74	87	84	72	67	59	58	67	57	67	66	66	64	67	68	69	84	78	90	89	79	79	73	63	59	73	62	82	81
57	sp|Q65XA0|DHAR1_ORYSJ	Q65XA0	Probable glutathione S-transferase DHAR1, cytosolic (EC 2.5.1.18) (GSH-dependent dehydroascorbate reductase 1) (OsDHAR1) (EC 1.8.5.1) (Glutathione-dependent dehydroascorbate reductase 1)	213	23570	71	72	79	47	43	42	71	86	82	46	43	56	71	69	79	57	58	56	43	52	49	31	27	27	91	70	66	50	57	51	66	69	78	45	37	42	60	68	71	30	34	43	64	68
58	tr|Q6ZI53|Q6ZI53_ORYSJ	Q6ZI53	Elongation factor Tu	467	50414	71	66	60	137	71	78	74	102	81	70	91	76	100	97	97	104	118	115	84	64	71	68	82	71	97	73	62	82	76	94	90	117	104	127	80	70	106	111	92	74	85	83	75	95
59	tr|Q7XPR2|Q7XPR2_ORYSJ	Q7XPR2	Aminomethyltransferase (EC 2.1.2.10) (Glycine cleavage system T protein)	408	43968	70	59	60	80	60	75	70	67	72	66	79	57	99	98	93	90	97	106	77	61	70	72	60	73	81	63	64	77	75	77	92	86	83	99	98	89	71	75	72	71	78	70	66	64
60	tr|Q69V57|Q69V57_ORYSJ	Q69V57	Fructose-bisphosphate aldolase (EC 4.1.2.13)	358	37754	69	79	65	79	65	56	49	50	55	58	53	56	67	70	65	63	68	75	51	39	47	48	47	53	55	54	68	56	64	64	62	63	60	68	62	74	63	62	53	71	67	63	53	49
61	tr|Q9LWT6|Q9LWT6_ORYSJ	Q9LWT6	Os06g0114000 protein (Putative chaperonin 60 beta) (RuBisCo subunit binding-protein beta subunit) (cDNA clone:J033034I03, full insert sequence)	601	64085	66	63	64	38	51	35	47	55	54	46	44	48	62	61	59	48	54	48	67	58	60	53	50	51	69	56	61	39	45	45	61	62	67	60	50	68	56	57	50	50	48	40	67	60
62	tr|Q5JNB0|Q5JNB0_ORYSJ	Q5JNB0	Cysteine synthase (EC 2.5.1.47)	394	41788	65	69	69	89	76	73	37	38	37	42	44	34	65	70	75	56	78	80	40	34	31	41	43	48	67	53	65	52	55	73	46	60	48	48	46	32	59	66	53	57	50	53	58	61
63	tr|Q69JX7|Q69JX7_ORYSJ	Q69JX7	Drought-induced S-like ribonuclease (cDNA clone:001-039-G06, full insert sequence) (cDNA clone:001-045-B11, full insert sequence) (cDNA clone:006-301-A06, full insert sequence) (cDNA clone:006-305-E10, full insert sequence) (cDNA clone:006-306-E03, full insert sequence) (cDNA clone:006-307-B06, full insert sequence) (cDNA clone:006-308-G01, full insert sequence) (cDNA clone:006-311-C11, full inse…	252	28398	63	69	73	56	54	13	33	35	53	36	0	27	117	99	119	103	113	96	33	35	29	5	7	9	90	87	54	9	59	11	22	20	27	21	20	13	30	42	40	14	22	26	133	136
64	tr|Q9AUQ4|Q9AUQ4_ORYSJ	Q9AUQ4	Os03g0712700 protein (Phosphoglucomutase) (Phosphoglucomutase, cytoplasmic 2, putative, expressed) (cDNA clone:J023019M17, full insert sequence)	582	62949	61	54	61	49	37	45	46	34	34	36	31	31	64	50	64	47	50	54	38	37	42	31	20	32	75	63	59	48	55	47	56	60	61	53	41	36	54	46	37	45	47	47	44	38
65	tr|Q10P35|Q10P35_ORYSJ	Q10P35	Enolase 2, putative, expressed (Os03g0248600 protein) (cDNA clone:J033025E02, full insert sequence) (cDNA clone:J033048H19, full insert sequence)	445	47973	59	66	60	48	32	37	34	31	35	32	28	28	57	55	62	46	46	46	36	38	37	25	29	28	63	51	56	47	42	48	59	60	69	40	39	44	49	52	38	36	35	32	53	47
66	tr|Q8H4V1|Q8H4V1_ORYSJ	Q8H4V1	Os08g0366000 protein (Phosphoenolpyruvate carboxylase) (cDNA clone:J033055B18, full insert sequence)	964	110056	59	59	71	53	43	28	34	34	32	27	22	25	52	48	58	42	39	41	31	34	33	20	21	23	58	55	54	33	32	44	54	61	69	48	42	33	51	36	18	29	26	28	49	55
67	sp|Q6YT73|GLO5_ORYSJ	Q6YT73	Peroxisomal (S)-2-hydroxy-acid oxidase GLO5 (EC 1.1.3.15) (Glycolate oxidase 5) (GOX 5) (OsGLO5) (Short chain alpha-hydroxy acid oxidase GLO5)	369	40245	58	60	63	83	73	86	51	51	57	73	61	64	63	66	63	70	69	83	50	42	39	67	57	65	84	94	79	90	102	124	63	74	70	91	82	78	83	63	45	95	82	86	57	56
68	sp|O64937|EF1A_ORYSJ	O64937	Elongation factor 1-alpha (EF-1-alpha)	447	49293	57	46	61	40	40	33	20	25	28	22	25	20	40	45	51	31	37	30	26	27	27	23	22	21	44	41	39	30	30	29	43	39	47	30	28	31	44	56	32	32	29	31	37	44
69	sp|Q6ZFJ3|FENR2_ORYSJ	Q6ZFJ3	Ferredoxin--NADP reductase, leaf isozyme 2, chloroplastic (EC 1.18.1.2) (Leaf FNR 2) (FNR-2) (Os-LFNR2)	366	40665	57	76	69	76	68	65	48	52	51	49	57	54	74	73	64	69	68	78	47	48	42	49	53	60	71	58	65	85	79	78	67	84	80	83	75	74	80	77	78	70	73	72	58	59
70	tr|Q2QSR7|Q2QSR7_ORYSJ	Q2QSR7	Os12g0420200 protein (RNA binding protein, putative, expressed)	376	41532	56	82	75	93	62	71	51	71	71	62	76	60	106	112	110	113	114	130	55	50	54	55	64	64	60	63	59	65	74	67	95	107	85	115	88	79	73	70	56	69	81	67	60	63
71	tr|Q53NM9|Q53NM9_ORYSJ	Q53NM9	DnaK-type molecular chaperone hsp70-rice (Heat shock cognate 70 kDa protein, putative, expressed) (Os11g0703900 protein)	649	71185	55	50	55	44	39	40	48	52	46	36	45	39	62	61	57	38	44	39	43	50	48	39	26	37	56	58	57	38	38	36	55	54	62	37	42	43	60	60	51	39	40	43	51	54
72	tr|Q5WMX0|Q5WMX0_ORYSJ	Q5WMX0	DIP3 (Os05g0247100 protein) (Putative chitinase) (cDNA clone:001-045-C02, full insert sequence)	297	32549	55	38	37	51	31	40	35	35	35	30	24	26	46	54	50	45	48	51	39	37	40	24	29	23	51	45	51	27	29	35	34	38	46	21	14	18	27	27	18	13	18	23	38	48
73	tr|Q84TA1|Q84TA1_ORYSJ	Q84TA1	Heat shock cognate 70 kDa protein 2, putative, expressed (Heat shock protein cognate 70) (Os03g0821100 protein) (cDNA clone:J023030D03, full insert sequence)	649	71312	54	50	51	40	34	34	NA	NA	NA	NA	NA	NA	59	54	54	33	0	37	0	0	43	30	24	34	50	52	54	37	35	43	50	48	53	30	36	0	55	57	49	35	0	35	49	50
74	tr|Q94JA2|Q94JA2_ORYSJ	Q94JA2	Malate dehydrogenase (EC 1.1.1.37)	340	35461	54	51	48	37	33	37	34	40	28	28	30	29	35	39	40	38	39	40	51	44	50	36	24	38	70	50	45	43	52	45	47	48	45	42	39	37	44	46	49	34	38	36	44	33
75	sp|P0C437|PSBD_ORYSJ	P0C437	Photosystem II D2 protein (PSII D2 protein) (EC 1.10.3.9) (Photosystem Q(A) protein)	353	39573	53	67	68	73	47	53	33	30	29	34	47	24	82	75	77	78	79	89	26	23	25	36	33	27	45	37	27	52	51	85	79	93	93	79	79	83	47	66	45	34	40	31	51	54
76	tr|Q84PB4|Q84PB4_ORYSJ	Q84PB4	Chloroplast photosystem I reaction center subunit II-like protein (Os08g0560900 protein) (Putative photosystem I reaction center subunit II, chloroplast (Photosystem I 20 kDa subunit) (PSI-D)) (cDNA clone:001-039-D04, full insert sequence) (cDNA clone:J013070L10, full insert sequence)	203	22034	53	42	45	92	60	53	44	44	34	41	61	32	66	62	64	55	60	69	52	44	48	39	42	55	46	51	55	54	54	54	74	62	71	72	53	60	77	58	77	68	63	58	57	49
77	tr|Q6H4L2|Q6H4L2_ORYSJ	Q6H4L2	Elongation factor 2 (Os02g0519900 protein) (Putative elongation factor 2)	843	94021	53	0	74	59	48	51	30	36	42	0	35	34	NA	NA	NA	NA	NA	NA	42	33	35	0	0	0	68	66	61	45	49	52	NA	NA	NA	NA	NA	NA	64	65	0	48	49	53	NA	NA
78	sp|P0C370|PSBE_ORYSJ	P0C370	Cytochrome b559 subunit alpha (PSII reaction center subunit V)	83	9445	52	54	51	50	40	43	49	45	43	50	52	55	61	58	60	59	56	59	46	48	46	50	41	52	51	43	40	50	49	50	63	60	59	61	61	60	46	46	45	52	57	55	55	43
79	sp|P93407|SODCP_ORYSJ	P93407	Superoxide dismutase [Cu-Zn], chloroplastic (EC 1.15.1.1)	211	21301	52	71	60	36	42	48	57	49	43	40	58	59	77	73	71	74	56	80	62	59	67	46	53	54	51	43	35	52	45	47	63	53	66	60	50	54	50	44	77	39	47	41	46	59
80	sp|Q2QVG9|CLPC2_ORYSJ	Q2QVG9	Chaperone protein ClpC2, chloroplastic (ATP-dependent Clp protease ATP-binding subunit ClpC homolog 2) (Casein lytic proteinase C2)	919	102017	52	72	69	57	50	53	47	55	43	39	48	36	51	65	63	50	60	55	57	48	53	42	42	46	56	58	63	40	48	41	68	60	56	53	43	54	58	54	42	49	49	47	56	56
81	sp|P41344|FENR1_ORYSJ	P41344	Ferredoxin--NADP reductase, leaf isozyme 1, chloroplastic (FNR) (EC 1.18.1.2) (Leaf FNR 1) (FNR-1) (Os-LFNR1)	362	40008	52	62	51	77	59	64	47	47	39	48	60	47	70	76	77	76	72	87	40	34	32	43	42	41	51	48	51	76	65	71	63	77	70	88	75	69	65	54	53	54	64	63	48	52
82	sp|Q5Z974|FTSH1_ORYSJ	Q5Z974	ATP-dependent zinc metalloprotease FTSH 1, chloroplastic (OsFTSH1) (EC 3.4.24.-)	686	72703	50	46	45	45	36	38	40	34	30	38	37	27	53	52	54	46	48	49	39	30	30	29	24	32	58	51	43	45	41	51	52	48	48	47	35	37	48	43	30	47	44	44	33	33
83	sp|Q7XDC8|MDHC_ORYSJ	Q7XDC8	Malate dehydrogenase, cytoplasmic (EC 1.1.1.37) (PP37)	332	35569	50	39	45	33	40	26	41	40	36	34	32	26	45	42	48	44	41	47	45	39	43	31	23	34	47	41	41	41	39	37	51	46	47	40	38	43	37	38	49	36	36	36	39	38
84	tr|Q6Z411|Q6Z411_ORYSJ	Q6Z411	Chlorophyll a-b binding protein, chloroplastic	290	31350	50	47	54	57	48	47	44	53	50	52	61	44	69	69	61	65	73	67	49	38	43	52	40	54	54	49	47	51	50	61	76	76	71	69	67	66	61	56	47	58	62	52	55	54
85	tr|Q93X08|Q93X08_ORYSJ	Q93X08	UTP--glucose-1-phosphate uridylyltransferase (EC 2.7.7.9)	469	51682	49	45	51	64	52	53	54	59	61	44	48	46	77	75	75	63	63	80	46	45	42	33	31	36	58	57	56	50	51	47	68	72	66	71	59	57	59	66	49	52	59	51	69	72
86	tr|Q6ER49|Q6ER49_ORYSJ	Q6ER49	Peroxidase (EC 1.11.1.7)	321	34175	48	48	45	56	53	55	53	49	39	42	62	42	18	23	25	24	21	28	82	64	90	80	50	96	57	47	54	76	65	91	40	35	44	82	88	87	40	52	59	57	61	52	25	23
87	sp|P30298|SUS2_ORYSJ	P30298	Sucrose synthase 2 (OsSUS2) (EC 2.4.1.13) (Sucrose synthase 1) (RSs1) (Sucrose-UDP glucosyltransferase 2)	808	92129	47	32	47	55	34	36	14	10	14	20	16	8	31	30	35	30	34	36	16	14	14	10	7	14	43	45	39	19	22	39	15	21	23	21	20	16	14	16	1	15	10	14	21	27
88	sp|Q7FAH2|G3PC2_ORYSJ	Q7FAH2	Glyceraldehyde-3-phosphate dehydrogenase 2, cytosolic (EC 1.2.1.12)	337	36773	47	34	39	34	38	34	48	53	47	46	46	40	64	64	63	49	50	49	50	49	51	42	39	43	56	46	46	31	38	33	58	62	71	46	33	47	52	54	46	41	35	32	49	56
89	tr|Q6L509|Q6L509_ORYSJ	Q6L509	Os05g0460000 protein (Putative hsp70) (cDNA, clone: J090096I11, full insert sequence)	646	70835	47	50	48	40	36	28	51	52	49	35	38	35	61	62	59	32	41	36	42	51	46	29	22	31	55	52	54	33	32	34	48	53	54	27	30	31	45	54	42	0	30	0	54	51
90	tr|Q6ZL95|Q6ZL95_ORYSJ	Q6ZL95	Chlorophyll a-b binding protein, chloroplastic	263	28209	46	54	46	66	44	53	53	52	48	48	56	45	57	56	55	61	53	60	51	48	48	49	48	62	55	46	45	50	45	51	62	62	50	74	66	58	57	47	46	48	67	56	50	48
91	sp|P0C355|PSAA_ORYSJ	P0C355	Photosystem I P700 chlorophyll a apoprotein A1 (EC 1.97.1.12) (PSI-A) (PsaA)	750	83169	46	50	53	73	70	57	33	31	33	33	43	21	62	48	54	44	62	66	33	18	25	35	32	26	21	21	14	31	25	52	48	67	56	66	45	48	42	47	30	31	34	25	45	42
92	tr|Q6ZFI6|Q6ZFI6_ORYSJ	Q6ZFI6	Os08g0502700 protein (Putative aminotransferase) (cDNA clone:J013000A23, full insert sequence) (cDNA clone:J013001P06, full insert sequence)	402	44266	46	62	68	110	72	104	59	75	81	67	83	77	73	74	65	88	97	89	59	52	51	79	66	78	65	69	54	91	88	109	59	78	74	104	95	77	69	69	38	79	88	74	68	69
93	sp|Q69S39|UCRIA_ORYSJ	Q69S39	Cytochrome b6-f complex iron-sulfur subunit, chloroplastic (EC 7.1.1.6) (Plastohydroquinone:plastocyanin oxidoreductase iron-sulfur protein) (Rieske iron-sulfur protein) (ISP) (RISP)	225	23884	45	60	59	55	48	52	42	38	37	37	51	39	50	48	54	47	50	49	49	43	42	45	41	48	47	45	44	60	56	50	57	53	39	60	53	59	53	51	62	54	42	40	44	48
94	tr|Q84PA4|Q84PA4_ORYSJ	Q84PA4	ATP synthase B chain, chloroplast, putative, expressed (H+-transporting ATP synthase chain 9-like protein) (Os03g0278900 protein) (cDNA clone:001-205-A08, full insert sequence) (cDNA clone:J013049M17, full insert sequence)	211	22729	45	49	43	41	36	39	41	44	42	38	42	40	41	44	45	47	42	51	39	37	42	41	33	45	54	37	36	47	45	51	43	46	43	48	42	41	33	34	36	29	44	34	36	39
95	sp|P48494|TPIS_ORYSJ	P48494	Triosephosphate isomerase, cytosolic (TIM) (Triose-phosphate isomerase) (EC 5.3.1.1)	253	27063	44	45	41	85	36	34	77	97	104	63	57	55	131	152	147	113	130	143	80	68	61	50	49	50	60	51	59	40	53	47	123	122	132	104	88	55	87	80	90	48	60	63	72	65
96	tr|Q10NA9|Q10NA9_ORYSJ	Q10NA9	70 kDa heat shock protein (Heat shock cognate 70 kDa protein, putative, expressed) (Os03g0276500 protein) (cDNA clone:J023139H01, full insert sequence)	650	71100	44	42	45	42	41	40	49	47	42	29	38	34	56	60	57	36	34	34	39	46	45	33	25	37	49	53	57	35	40	38	56	50	60	32	39	44	55	60	57	34	34	35	48	55
97	tr|Q69UU3|Q69UU3_ORYSJ	Q69UU3	Os07g0108300 protein (Putative alanine aminotransferase) (cDNA clone:J013118J02, full insert sequence)	485	53656	44	57	58	78	77	66	44	52	43	66	55	53	42	37	40	51	58	61	48	40	32	53	40	53	58	65	63	70	76	81	50	65	54	77	72	72	66	60	32	75	74	74	50	46
98	tr|Q9LG77|Q9LG77_ORYSJ	Q9LG77	Os01g0191200 protein (Putative acid phosphatase) (cDNA clone:006-301-D10, full insert sequence) (cDNA clone:006-302-C11, full insert sequence) (cDNA clone:006-302-E06, full insert sequence) (cDNA clone:006-308-C05, full insert sequence)	303	32968	44	48	34	31	23	28	38	28	21	18	28	17	30	31	36	26	28	25	35	26	29	19	14	26	55	40	46	41	46	45	41	36	38	31	22	22	40	42	50	23	28	25	28	29
99	sp|Q7F8S5|PR2E2_ORYSJ	Q7F8S5	Peroxiredoxin-2E-2, chloroplastic (EC 1.11.1.15) (Peroxiredoxin IIE-2) (Thioredoxin peroxidase 2E-2)	225	23180	43	53	42	48	29	40	51	55	47	32	46	42	73	63	71	52	61	67	55	46	50	47	44	47	50	34	41	48	45	43	47	45	50	49	47	33	41	47	59	34	38	39	32	42
100	sp|Q7F9I1|CLPC1_ORYSJ	Q7F9I1	Chaperone protein ClpC1, chloroplastic (ATP-dependent Clp protease ATP-binding subunit ClpC homolog 1) (Casein lytic proteinase C1)	918	101802	43	67	59	52	45	42	41	44	40	35	43	34	48	56	57	43	52	51	49	41	45	40	33	41	50	54	55	31	40	36	58	51	43	45	37	42	53	47	35	43	45	38	43	46
101	tr|Q69K00|Q69K00_ORYSJ	Q69K00	Os09g0535000 protein (Putative Triosephosphate isomerase, chloroplast)	304	32393	42	54	45	59	44	44	49	59	50	47	53	44	63	61	57	55	62	61	55	44	42	48	43	43	45	39	41	33	43	30	56	55	45	63	54	41	45	56	57	43	50	51	43	38
102	sp|O64422|F16P1_ORYSJ	O64422	Fructose-1,6-bisphosphatase, chloroplastic (FBPase) (EC 3.1.3.11) (D-fructose-1,6-bisphosphate 1-phosphohydrolase)	406	43604	42	44	41	65	58	57	36	43	42	43	48	43	64	60	59	59	73	76	34	34	31	40	35	47	43	47	54	55	52	54	57	66	60	67	65	65	55	53	50	54	56	55	53	45
103	sp|Q2QLY4|METE2_ORYSJ	Q2QLY4	5-methyltetrahydropteroyltriglutamate--homocysteine methyltransferase 2 (EC 2.1.1.14) (Cobalamin-independent methionine synthase 2)	766	84666	41	41	45	55	51	36	24	23	18	24	33	24	41	45	40	35	36	29	26	26	24	30	27	25	43	43	50	32	35	32	38	42	50	31	26	28	50	47	19	28	23	37	33	43
104	sp|Q9FE01|APX2_ORYSJ	Q9FE01	L-ascorbate peroxidase 2, cytosolic (EC 1.11.1.11) (APXb) (OsAPx2)	251	27118	41	30	26	25	31	30	33	36	27	23	26	23	30	37	31	20	27	22	30	34	38	20	17	20	37	33	38	40	31	36	29	32	28	25	24	22	30	33	34	18	17	21	34	35
105	tr|Q10RP0|Q10RP0_ORYSJ	Q10RP0	Cell division cycle protein 48, putative, expressed (Os03g0151800 protein) (cDNA clone:J013001D04, full insert sequence) (cDNA clone:J013082G14, full insert sequence) (cDNA clone:J013093N05, full insert sequence) (cDNA clone:J013112O07, full insert sequence)	809	89744	41	33	42	20	21	14	26	29	21	20	23	14	34	34	32	25	28	18	34	28	31	20	8	27	48	34	28	14	14	18	45	37	37	24	22	30	24	29	19	20	16	13	34	28
106	sp|Q2QLY5|METE1_ORYSJ	Q2QLY5	5-methyltetrahydropteroyltriglutamate--homocysteine methyltransferase 1 (EC 2.1.1.14) (Cobalamin-independent methionine synthase 1)	766	84585	41	38	46	53	45	0	NA	NA	NA	NA	NA	NA	NA	NA	NA	NA	NA	NA	NA	NA	NA	NA	NA	NA	43	42	47	0	0	0	NA	NA	NA	NA	NA	NA	NA	NA	NA	NA	NA	NA	NA	NA
107	sp|Q6YZX6|ACOC_ORYSJ	Q6YZX6	Putative aconitate hydratase, cytoplasmic (Aconitase) (EC 4.2.1.3) (Citrate hydro-lyase)	898	98083	40	32	40	13	8	14	12	14	16	7	13	7	39	49	53	16	17	25	12	8	14	5	0	8	41	23	24	14	5	16	39	39	47	13	9	6	13	21	10	8	2	7	18	25
108	tr|Q651T8|Q651T8_ORYSJ	Q651T8	Os06g0662000 protein (Putative vacuolar proton-ATPase)	620	68469	40	41	40	23	27	25	24	32	33	23	24	16	36	46	46	28	31	26	24	23	20	14	13	24	51	34	38	29	24	32	34	35	50	25	22	17	27	26	17	19	15	17	31	27
109	tr|Q8GTK8|Q8GTK8_ORYSJ	Q8GTK8	Os07g0212200 protein (Putative mRNA binding protein)	392	41008	40	38	33	37	34	38	31	35	37	41	52	35	60	55	61	55	49	69	43	33	39	36	32	37	39	49	41	36	44	45	54	56	47	61	57	52	53	41	51	43	43	41	39	33
110	sp|Q6ZBZ2|GL814_ORYSJ	Q6ZBZ2	Germin-like protein 8-14 (Germin-like protein 1) (Germin-like protein 5) (OsGER5)	213	21861	39	30	29	44	43	47	72	59	53	59	62	49	58	77	75	71	84	74	89	71	57	86	57	82	47	48	36	68	48	61	61	71	88	68	68	73	44	47	56	49	46	45	48	41
111	sp|Q69SV0|APX8_ORYSJ	Q69SV0	Probable L-ascorbate peroxidase 8, chloroplastic (EC 1.11.1.11) (OsAPx8)	478	51188	38	50	37	37	34	43	47	35	25	35	37	31	34	35	32	36	34	35	38	30	36	33	29	34	43	42	40	38	35	37	32	32	33	38	42	40	39	36	41	39	45	39	27	29
112	sp|Q6K669|AMPL2_ORYSJ	Q6K669	Leucine aminopeptidase 2, chloroplastic (EC 3.4.11.1) (Leucyl aminopeptidase 2) (LAP 2) (Proline aminopeptidase 2) (EC 3.4.11.5) (Prolyl aminopeptidase 2)	598	61819	38	36	36	22	22	25	31	38	35	24	28	24	37	36	37	33	32	34	35	35	31	25	18	29	33	35	35	31	26	34	40	42	38	30	32	27	40	39	34	30	27	32	39	39
113	tr|Q0JAF4|Q0JAF4_ORYSJ	Q0JAF4	Os04g0602100 protein (cDNA clone:J023033M17, full insert sequence)	353	38181	38	47	45	39	35	52	40	44	38	31	43	29	64	56	64	43	58	54	40	36	44	32	34	39	48	41	39	48	33	43	56	56	60	54	43	34	46	54	50	34	33	33	51	54
114	tr|Q6ZH98|Q6ZH98_ORYSJ	Q6ZH98	Peptidyl-prolyl cis-trans isomerase (PPIase) (EC 5.2.1.8)	172	18361	38	42	42	31	29	19	28	28	27	24	16	16	40	36	43	27	33	33	29	27	33	13	12	19	47	42	42	21	34	20	45	39	44	30	20	34	39	33	49	21	20	25	35	35
115	tr|Q8S7H8|Q8S7H8_ORYSJ	Q8S7H8	Os03g0778100 protein (Photosystem I reaction center subunit III, chloroplast, putative, expressed) (Photosystem-1 F subunit) (cDNA clone:001-016-D02, full insert sequence) (cDNA clone:006-208-C12, full insert sequence)	236	24767	38	35	39	174	36	41	35	37	40	43	45	31	64	60	60	54	55	66	40	28	35	42	33	43	41	34	39	33	40	43	50	52	52	51	49	57	42	38	30	43	36	45	39	42
116	sp|Q6K5G8|G3PC3_ORYSJ	Q6K5G8	Glyceraldehyde-3-phosphate dehydrogenase 3, cytosolic (EC 1.2.1.12)	337	36568	38	30	36	0	27	0	NA	NA	NA	NA	NA	NA	47	46	47	33	34	0	31	32	35	0	0	0	36	0	34	27	27	25	NA	NA	NA	NA	NA	NA	NA	NA	NA	NA	NA	NA	NA	NA
117	tr|Q943K1|Q943K1_ORYSJ	Q943K1	Photosystem II 22 kDa protein 1, chloroplastic (22 kDa protein of photosystem II 1) (Photosystem II subunit 1) (OsPsbS1)	268	27903	38	44	38	194	58	78	52	46	47	42	58	41	83	90	93	72	88	99	44	34	42	40	45	47	54	54	46	60	57	87	53	60	48	64	49	41	60	71	44	46	62	52	80	87
118	tr|Q10NA1|Q10NA1_ORYSJ	Q10NA1	Heat shock cognate 70 kDa protein, putative, expressed (Os03g0277300 protein)	653	71634	37	35	37	31	30	24	37	38	39	26	29	25	49	47	48	28	31	30	31	39	36	22	19	25	41	37	37	25	27	25	36	37	43	23	24	25	37	45	36	23	25	23	43	40
119	tr|Q10S34|Q10S34_ORYSJ	Q10S34	Aconitate hydratase (Aconitase) (EC 4.2.1.3)	986	106302	37	19	28	14	9	16	14	15	14	12	14	7	23	24	30	14	16	19	18	14	15	10	5	9	33	35	30	15	15	23	26	17	26	9	4	4	21	20	10	19	9	15	26	29
120	tr|Q2QWN3|Q2QWN3_ORYSJ	Q2QWN3	Os12g0189400 protein (Photosystem I reaction centre subunit N, chloroplast, putative, expressed) (cDNA clone:001-021-C11, full insert sequence)	149	15915	37	41	35	45	46	49	54	51	39	45	55	31	59	61	59	63	61	68	47	42	45	52	17	53	47	45	44	55	57	50	54	50	46	62	52	55	55	48	65	48	53	50	47	42
121	sp|Q948T6|LGUL_ORYSJ	Q948T6	Lactoylglutathione lyase (EC 4.4.1.5) (Aldoketomutase) (Allergen Glb33) (Glyoxalase I) (Glx I) (Glyoxylase I 11) (OsGLYI-11) (OsGLYI11) (Ketone-aldehyde mutase) (Methylglyoxalase) (PP33) (S-D-lactoylglutathione methylglyoxal lyase) (allergen Ory s Glyoxalase I)	291	32553	36	34	34	29	22	21	23	24	21	11	16	18	39	41	45	32	34	29	25	26	27	11	13	14	37	34	29	27	28	25	27	29	34	21	18	21	28	28	33	17	19	16	31	38
122	tr|Q8H8D6|Q8H8D6_ORYSJ	Q8H8D6	Glutathione S-transferase, N-terminal domain containing protein, expressed (Os03g0134900 protein) (Putative glutathione S-transferase)	319	35704	36	30	34	38	24	32	33	32	34	27	43	33	34	36	37	33	37	35	30	28	28	29	26	30	36	28	24	40	28	40	24	32	41	28	28	24	22	30	35	23	23	25	22	23
123	sp|P0C2Z3|ATPE_ORYSJ	P0C2Z3	ATP synthase epsilon chain, chloroplastic (ATP synthase F1 sector epsilon subunit) (F-ATPase epsilon subunit)	137	15218	35	42	30	142	32	34	21	32	21	20	30	25	30	35	39	38	40	55	27	19	14	24	25	23	27	20	21	27	23	26	36	31	36	44	29	26	31	26	34	22	33	29	30	36
124	sp|P0C5D5|PRXQ_ORYSJ	P0C5D5	Peroxiredoxin Q, chloroplastic (EC 1.11.1.15) (Thioredoxin peroxidase)	217	23737	35	34	28	43	33	46	29	34	34	18	30	26	35	37	39	32	34	36	35	33	43	27	28	32	48	44	42	51	48	49	40	30	40	33	32	31	41	50	72	44	38	36	36	36
125	sp|Q6K439|PAP2_ORYSJ	Q6K439	Probable plastid-lipid-associated protein 2, chloroplastic (Fibrillin-like protein 2)	319	33920	35	33	34	0	9	29	29	28	24	5	21	11	34	36	33	23	20	28	29	27	44	7	5	15	41	29	33	32	17	33	39	39	42	33	23	24	29	30	33	18	16	14	33	33
126	tr|Q93W07|Q93W07_ORYSJ	Q93W07	Vacuolar proton pump subunit B (V-ATPase subunit B) (Vacuolar proton pump subunit B)	488	54058	35	26	26	30	27	33	22	27	26	13	16	17	32	38	39	27	23	25	25	22	22	22	0	17	46	30	34	33	27	29	31	31	41	18	21	20	39	39	43	14	16	20	33	27
127	sp|Q0E4K1|CATA1_ORYSJ	Q0E4K1	Catalase isozyme A (CAT-A) (EC 1.11.1.6)	492	56698	34	46	53	39	55	29	4	4	5	12	5	8	11	11	9	23	21	23	4	7	5	4	5	6	38	44	52	22	42	24	28	43	33	26	19	27	47	38	53	47	32	39	36	43
128	sp|Q6ZKC0|14333_ORYSJ	Q6ZKC0	14-3-3-like protein GF14-C (G-box factor 14-3-3 homolog C)	256	28827	34	26	23	29	18	26	24	23	26	18	27	20	36	37	37	31	23	35	27	28	29	22	21	27	35	29	27	27	24	35	31	32	32	29	28	26	31	25	25	19	22	15	31	27
129	sp|Q2RAK2|KPYC1_ORYSJ	Q2RAK2	Pyruvate kinase 1, cytosolic (OsPK1) (EC 2.7.1.40)	527	57320	34	40	40	21	20	15	24	24	27	18	14	18	25	28	25	26	20	20	19	22	22	12	11	16	23	27	25	21	23	27	21	29	25	20	23	17	18	28	14	19	16	16	27	25
130	tr|Q6ZEZ2|Q6ZEZ2_ORYSJ	Q6ZEZ2	Os07g0176900 protein (Putative ribose-5-phosphate isomerase) (cDNA clone:001-034-G01, full insert sequence)	280	29197	34	37	32	46	34	46	31	46	32	29	43	39	43	45	42	40	35	50	36	34	34	41	42	43	44	38	38	44	38	43	50	35	34	41	36	44	39	44	38	37	37	38	24	29
131	sp|P0C434|PSBA_ORYSJ	P0C434	Photosystem II protein D1 (PSII D1 protein) (EC 1.10.3.9) (Photosystem II Q(B) protein)	353	38963	33	54	57	66	64	47	32	33	34	37	38	29	81	77	78	73	76	116	34	29	28	43	35	33	32	28	32	42	36	68	77	73	63	76	75	84	43	58	39	33	35	28	51	43
132	sp|P14656|GLN11_ORYSJ	P14656	Glutamine synthetase cytosolic isozyme 1-1 (EC 6.3.1.2) (Glutamate--ammonia ligase GLN1;1) (OsGLN1;1) (Glutamine synthetase shoot isozyme) (OsGS1;1)	356	39201	33	29	34	24	36	32	36	40	35	24	35	32	36	38	42	39	31	32	38	39	44	34	29	38	31	28	27	38	26	33	35	37	48	27	34	39	35	37	51	29	26	23	41	43
133	sp|Q0DG05|PSAH_ORYSJ	Q0DG05	Photosystem I reaction center subunit VI, chloroplastic (PSI-H) (Light-harvesting complex I 11 kDa protein) (Protein GOS5)	142	15044	32	26	21	159	22	23	34	21	18	18	49	22	59	44	36	26	45	99	28	18	16	20	17	22	26	17	12	17	23	14	36	42	60	69	43	26	47	20	35	21	29	23	41	23
134	sp|Q0J4P2|HSP81_ORYSJ	Q0J4P2	Heat shock protein 81-1 (HSP81-1) (Heat shock protein 82)	699	80194	32	26	45	25	26	23	18	16	18	10	12	0	23	33	32	18	30	21	13	14	15	9	9	10	33	32	35	17	24	0	28	38	40	0	0	17	32	28	11	17	11	13	26	34
135	tr|Q7XZW5|Q7XZW5_ORYSJ	Q7XZW5	Malate dehydrogenase (EC 1.1.1.37)	354	37023	32	52	49	55	55	41	44	53	44	55	53	46	48	42	40	58	60	58	49	53	47	45	39	55	59	58	58	55	65	70	54	75	66	81	76	76	49	52	49	58	61	50	44	40
136	sp|O22386|RK12_ORYSJ	O22386	50S ribosomal protein L12, chloroplastic (CL12)	185	18590	31	33	23	29	18	22	18	16	13	13	17	18	26	26	30	24	26	19	22	20	22	20	25	18	28	17	19	22	19	19	28	19	20	24	21	28	15	20	27	21	18	19	22	19
137	tr|A0A0P0WKD6|A0A0P0WKD6_ORYSJ	A0A0P0WKD6	Os05g0291700 protein	495	52346	31	41	42	46	39	48	37	42	32	30	39	48	37	34	35	36	36	38	58	47	59	53	61	57	40	34	38	44	42	50	32	33	34	46	40	36	36	39	47	46	50	49	29	31
138	tr|Q5JMS4|Q5JMS4_ORYSJ	Q5JMS4	Peroxidase (EC 1.11.1.7)	377	39638	31	27	31	22	19	22	8	5	4	8	7	1	19	20	18	17	15	16	4	4	5	1	1	5	12	9	9	17	10	13	8	10	16	8	6	3	NA	NA	NA	NA	NA	NA	4	3
139	tr|Q9FRX7|Q9FRX7_ORYSJ	Q9FRX7	Aldehyde dehydrogenase ALDH2b (Os06g0270900 protein) (cDNA clone:J013051L04, full insert sequence) (cDNA clone:J013116E11, full insert sequence) (cDNA clone:J033005P04, full insert sequence)	549	59307	31	24	29	21	16	17	15	17	19	11	13	14	28	29	32	27	25	24	16	14	20	11	11	15	33	32	33	20	26	19	30	29	32	20	20	15	26	23	24	25	23	28	22	26
140	sp|Q06967|14336_ORYSJ	Q06967	14-3-3-like protein GF14-F (14-3-3-like protein S94) (G-box factor 14-3-3 homolog F) (OsGF14a) (Stress-regulated 14-3-3 protein) (SR14-3-3)	260	29178	30	23	22	21	18	28	26	21	25	11	25	19	28	30	32	28	23	27	23	22	21	15	16	20	34	28	31	27	23	30	32	32	34	27	28	23	22	23	28	19	18	20	30	32
141	sp|Q2R2W2|14334_ORYSJ	Q2R2W2	14-3-3-like protein GF14-D (G-box factor 14-3-3 homolog D)	265	29262	30	21	21	14	14	14	24	21	19	12	18	14	29	31	32	27	25	27	19	20	20	12	9	14	25	16	21	16	12	21	25	21	24	20	20	17	26	25	25	15	16	17	24	20
142	sp|Q6ATY4|U603_ORYSJ	Q6ATY4	UPF0603 protein Os05g0401100, chloroplastic	299	31769	30	25	29	32	29	31	29	25	24	21	30	23	31	33	34	31	26	28	29	26	28	27	22	25	32	28	29	32	30	34	27	35	30	27	28	22	33	33	37	27	23	28	29	30
143	tr|A0A0P0X592|A0A0P0X592_ORYSJ	A0A0P0X592	Os07g0435300 protein (Fragment)	79	8769	30	31	28	30	39	41	39	30	29	24	37	34	35	37	37	41	42	38	41	30	30	39	35	41	28	32	27	40	43	35	37	36	41	41	34	38	39	29	53	41	37	34	28	26
144	tr|A0A0P0Y952|A0A0P0Y952_ORYSJ	A0A0P0Y952	Os12g0244100 protein (Fragment)	630	67160	30	45	36	24	29	24	31	31	29	23	27	24	40	36	40	27	35	0	32	30	38	31	25	31	36	25	29	27	30	27	39	41	41	39	38	32	29	33	38	26	31	0	37	42
145	tr|Q0DJB9|Q0DJB9_ORYSJ	Q0DJB9	Os05g0303000 protein (Fragment)	459	48649	30	38	35	16	22	20	19	20	24	14	19	12	26	20	30	17	22	22	22	24	24	22	15	19	44	25	27	24	28	19	42	44	38	27	25	27	28	32	36	20	28	20	28	31
146	tr|Q7X7H3|Q7X7H3_ORYSJ	Q7X7H3	OSJNBa0076N16.12 protein (OSJNBa0084K20.14 protein) (Os04g0490800 protein) (cDNA clone:001-043-B10, full insert sequence)	365	39494	30	37	32	59	34	31	24	22	18	29	31	25	43	38	37	44	41	44	32	30	26	29	24	37	30	25	23	33	27	31	38	34	31	43	40	42	34	32	34	32	30	34	28	30
147	tr|Q9ASP4|Q9ASP4_ORYSJ	Q9ASP4	Dihydrolipoyl dehydrogenase (EC 1.8.1.4)	503	52643	30	31	31	29	29	30	29	31	30	29	42	28	49	46	43	43	37	43	34	26	30	28	18	31	37	33	35	29	35	29	40	38	36	42	43	35	28	30	31	32	32	33	33	25
148	sp|P31924|SUS1_ORYSJ	P31924	Sucrose synthase 1 (OsSUS1) (EC 2.4.1.13) (Sucrose synthase 2) (RSs2) (Sucrose-UDP glucosyltransferase 1)	816	92908	30	12	21	30	49	17	NA	NA	NA	NA	NA	NA	NA	NA	NA	NA	NA	NA	NA	NA	NA	NA	NA	NA	46	33	22	6	14	20	NA	NA	NA	NA	NA	NA	NA	NA	NA	NA	NA	NA	NA	NA
149	tr|Q0IWS0|Q0IWS0_ORYSJ	Q0IWS0	Os10g0492300 protein	427	46053	30	43	48	97	72	69	56	86	99	56	79	74	129	129	111	82	133	136	63	47	49	54	68	57	47	49	48	45	45	51	50	59	49	94	55	75	126	124	55	70	89	89	54	87
150	sp|Q6L5I5|VDAC2_ORYSJ	Q6L5I5	Mitochondrial outer membrane protein porin 2 (Voltage-dependent anion-selective channel protein 2) (OsVDAC2)	280	29602	29	28	27	24	27	25	22	21	19	14	20	14	31	30	32	29	26	27	22	22	23	18	17	23	31	21	19	26	29	24	33	34	35	38	30	33	25	28	30	21	20	22	35	30
151	sp|Q7GBK0|H2B7_ORYSJ	Q7GBK0	Histone H2B.7	153	16474	29	31	30	19	0	22	20	23	19	14	24	18	33	0	23	21	24	22	15	0	16	18	17	20	38	25	19	21	0	33	34	34	0	23	12	15	30	26	0	16	20	15	21	0
152	tr|A0A0P0Y1Y5|A0A0P0Y1Y5_ORYSJ	A0A0P0Y1Y5	Adenosylhomocysteinase (EC 3.3.1.1) (Fragment)	515	56771	29	22	28	26	24	13	11	10	7	20	17	10	21	24	29	18	28	18	8	6	5	15	8	9	25	24	25	12	13	24	25	29	33	18	12	12	17	20	10	13	13	15	19	20
153	sp|Q2QXR8|KPYC2_ORYSJ	Q2QXR8	Pyruvate kinase 2, cytosolic (OsPK2) (EC 2.7.1.40)	527	57442	28	30	29	0	0	0	NA	NA	NA	NA	NA	NA	21	25	23	22	16	0	NA	NA	NA	NA	NA	NA	NA	NA	NA	NA	NA	NA	17	20	18	16	17	0	NA	NA	NA	NA	NA	NA	NA	NA
154	sp|P49027|GBLPA_ORYSJ	P49027	Guanine nucleotide-binding protein subunit beta-like protein A (GPB-LR) (RWD) (Receptor for activated C kinase 1A)	334	36232	28	29	24	15	19	12	18	11	12	19	18	13	23	31	26	18	21	21	25	17	17	16	11	18	27	27	25	19	19	23	25	22	23	21	19	20	23	25	22	18	18	16	24	23
155	sp|Q10DV7|ACT1_ORYSJ	Q10DV7	Actin-1 (OsRAC1)	377	41813	28	30	28	32	0	0	19	16	0	17	22	19	22	32	32	22	26	27	18	18	19	15	14	19	NA	NA	NA	NA	NA	NA	21	28	31	24	20	15	NA	NA	NA	NA	NA	NA	21	19
156	tr|Q67G20|Q67G20_ORYSJ	Q67G20	Actin (Actin-7, putative, expressed) (Os11g0163100 protein) (cDNA clone:001-035-C05, full insert sequence)	377	41623	28	30	30	34	22	22	18	18	25	17	22	20	24	34	33	22	29	30	17	18	19	13	14	20	28	22	21	27	23	28	21	31	30	25	19	15	29	20	20	21	22	22	21	19
157	tr|Q6H6C7|Q6H6C7_ORYSJ	Q6H6C7	Phosphoglycerate kinase (EC 2.7.2.3)	402	42108	28	28	30	25	20	22	30	30	27	25	20	25	42	38	46	34	30	34	24	23	27	20	17	19	31	26	30	21	23	21	33	33	38	29	26	24	32	25	18	23	18	23	30	35
158	tr|Q2R1V2|Q2R1V2_ORYSJ	Q2R1V2	Barwin, putative, expressed (Os11g0592000 protein) (cDNA clone:J023056K07, full insert sequence)	150	16257	27	13	19	0	0	0	NA	NA	NA	NA	NA	NA	NA	NA	NA	NA	NA	NA	NA	NA	NA	NA	NA	NA	18	9	18	0	0	0	NA	NA	NA	NA	NA	NA	NA	NA	NA	NA	NA	NA	NA	NA
159	sp|P31110|TLP_ORYSJ	P31110	Thaumatin-like protein	177	17992	27	34	54	9	22	7	NA	NA	NA	NA	NA	NA	NA	NA	NA	NA	NA	NA	NA	NA	NA	NA	NA	NA	25	23	30	7	20	4	33	25	27	6	5	5	33	29	46	18	7	22	11	16
160	sp|Q0JHF8|F16P2_ORYSJ	Q0JHF8	Fructose-1,6-bisphosphatase, cytosolic (FBPase) (EC 3.1.3.11) (D-fructose-1,6-bisphosphate 1-phosphohydrolase) (Protein MONOCULM 2)	339	37035	27	33	28	34	34	28	17	19	17	20	17	20	28	26	26	23	22	25	15	16	16	17	19	22	32	29	25	25	22	31	28	32	28	31	28	27	34	32	28	32	30	33	23	24
161	tr|A0A0P0XEB3|A0A0P0XEB3_ORYSJ	A0A0P0XEB3	Os08g0266300 protein	301	31853	27	29	26	11	19	20	18	18	20	16	21	19	25	26	23	18	21	21	14	14	16	14	14	16	23	20	20	21	20	21	24	18	18	19	24	19	18	23	24	19	21	21	22	24
162	sp|Q6Z7B0|BIP1_ORYSJ	Q6Z7B0	Heat shock 70 kDa protein BIP1 (Luminal-binding protein 1) (OsBiP1)	665	73390	27	28	29	16	15	13	30	26	22	14	14	19	26	29	30	19	22	16	26	28	31	14	13	13	37	32	29	25	23	25	27	29	37	16	15	16	18	29	24	15	13	18	20	20
163	tr|Q6KAJ2|Q6KAJ2_ORYSJ	Q6KAJ2	Aspartate aminotransferase (EC 2.6.1.1)	458	50351	27	30	33	24	33	32	22	25	25	25	27	22	40	36	39	39	31	33	26	29	22	20	22	25	27	31	33	30	29	28	36	40	45	36	29	26	40	45	37	27	28	24	43	46
164	tr|Q6ZX06|Q6ZX06_ORYSJ	Q6ZX06	Non-specific lipid-transfer protein	118	11528	27	21	26	18	22	20	12	19	21	10	11	9	15	17	14	18	20	19	13	13	15	13	5	17	25	21	25	20	23	18	19	20	23	13	8	14	24	24	35	17	17	20	18	25
165	tr|Q7EYM8|Q7EYM8_ORYSJ	Q7EYM8	Os08g0379400 protein (Putative oxidoreductase, zinc-binding) (cDNA clone:001-024-D02, full insert sequence) (cDNA clone:006-308-C06, full insert sequence) (cDNA clone:J023019N13, full insert sequence)	390	39582	27	34	30	67	37	46	48	52	51	35	47	47	69	61	61	52	61	61	42	42	39	40	43	39	46	42	35	38	39	41	52	67	54	69	51	42	53	55	52	42	51	45	59	66
166	sp|Q10N21|APX1_ORYSJ	Q10N21	L-ascorbate peroxidase 1, cytosolic (APXa) (EC 1.11.1.11) (OsAPx1)	250	27156	26	47	46	13	19	18	23	28	24	12	13	13	27	27	24	19	21	20	26	28	27	14	16	17	36	25	27	27	17	19	28	32	29	17	17	20	27	29	31	18	15	23	26	25
167	sp|P12123|CYB6_ORYSJ	P12123	Cytochrome b6	215	24183	25	31	31	23	20	24	18	24	23	24	22	22	23	22	24	22	23	22	21	21	20	24	24	24	19	17	21	20	21	23	20	23	20	28	26	26	19	23	18	23	22	21	25	24
168	sp|Q07661|NDK1_ORYSJ	Q07661	Nucleoside diphosphate kinase 1 (EC 2.7.4.6) (Nucleoside diphosphate kinase I) (NDK I) (NDP kinase I) (NDPK I)	149	16861	25	16	14	22	16	16	15	18	14	10	14	13	14	16	16	10	12	13	16	14	18	13	13	13	19	18	20	17	17	11	18	15	18	14	13	14	21	24	23	18	19	19	14	22
169	sp|Q0JPA6|SRS1_ORYSJ	Q0JPA6	Salt stress root protein RS1	204	21801	25	20	21	20	25	31	31	31	25	18	37	27	25	26	35	19	23	27	26	24	29	22	24	25	30	25	24	41	23	37	22	22	34	20	17	15	25	32	33	21	22	19	20	23
170	sp|Q6ZJJ1|APX4_ORYSJ	Q6ZJJ1	Probable L-ascorbate peroxidase 4, peroxisomal (EC 1.11.1.11) (OsAPx4)	291	31738	25	19	22	21	22	21	19	21	23	21	17	18	27	24	25	23	26	26	18	19	18	17	16	18	24	21	25	24	22	25	26	29	27	26	24	24	19	16	18	21	16	19	23	25
171	sp|Q84J55|14331_ORYSJ	Q84J55	14-3-3-like protein GF14-A (G-box factor 14-3-3 homolog A)	264	29001	25	19	19	20	10	16	15	12	14	9	16	11	23	21	21	18	14	21	16	15	17	11	10	13	21	17	19	18	13	20	22	22	23	19	17	15	14	13	13	10	11	7	17	17
172	sp|Q9LI00|6PGD1_ORYSJ	Q9LI00	6-phosphogluconate dehydrogenase, decarboxylating 1 (OsG6PGH1) (EC 1.1.1.44)	480	52721	25	17	23	12	14	13	11	9	10	9	9	8	10	15	14	13	16	12	8	11	10	8	3	7	17	19	15	15	11	15	16	24	23	10	13	5	16	18	8	9	11	12	16	13
173	tr|Q0DX85|Q0DX85_ORYSJ	Q0DX85	Os02g0768600 protein (Fragment)	294	33000	25	26	20	30	0	27	17	20	18	14	18	17	20	21	21	20	22	32	20	0	19	15	17	17	35	26	29	38	0	34	27	34	38	31	26	22	31	30	43	24	29	21	23	23
174	sp|Q43007|PLDA1_ORYSJ	Q43007	Phospholipase D alpha 1 (PLD alpha 1) (EC 3.1.4.4) (Choline phosphatase 1) (Phosphatidylcholine-hydrolyzing phospholipase D 1)	812	92219	25	19	26	8	6	10	14	14	14	7	6	5	13	16	16	4	7	2	9	9	8	2	2	5	20	14	20	8	6	9	21	18	19	6	4	5	8	14	5	6	3	4	11	11
175	sp|P35681|TCTP_ORYSJ	P35681	Translationally-controlled tumor protein homolog (TCTP)	168	18946	25	35	32	18	10	11	17	11	10	9	9	7	16	18	20	15	13	17	13	12	13	6	11	5	20	16	16	13	11	13	16	14	16	13	12	11	14	16	23	11	15	14	13	12
176	tr|Q5ZA98|Q5ZA98_ORYSJ	Q5ZA98	Chlorophyll a-b binding protein, chloroplastic	241	26186	25	29	27	27	37	23	21	24	21	22	19	19	32	29	28	25	26	31	23	23	23	22	16	20	27	31	25	29	29	29	35	26	29	27	28	31	30	31	38	29	25	25	25	25
177	tr|Q6ZK86|Q6ZK86_ORYSJ	Q6ZK86	Os08g0504500 protein (cDNA clone:001-101-D09, full insert sequence)	243	25511	25	22	22	20	19	19	24	28	25	19	24	22	21	24	23	19	22	22	32	21	28	24	26	20	23	24	22	21	23	25	22	24	23	22	18	20	20	20	32	21	19	22	21	21
178	tr|Q655T1|Q655T1_ORYSJ	Q655T1	Phosphoglycerate kinase (EC 2.7.2.3)	401	42279	24	21	21	0	0	0	28	32	27	19	22	25	53	48	55	31	24	38	28	25	30	0	0	0	40	30	34	0	0	0	38	32	39	0	0	0	29	25	19	0	0	0	26	31
179	sp|P41095|RLA0_ORYSJ	P41095	60S acidic ribosomal protein P0	319	34378	24	26	22	21	15	16	17	20	20	18	20	15	18	20	18	18	15	15	19	16	17	18	15	19	23	20	21	17	16	16	20	19	21	20	20	16	16	19	17	19	23	18	20	22
180	sp|Q6YZE2|GSA_ORYSJ	Q6YZE2	Glutamate-1-semialdehyde 2,1-aminomutase, chloroplastic (GSA) (EC 5.4.3.8) (Glutamate-1-semialdehyde aminotransferase) (GSA-AT)	478	50238	24	30	30	27	30	17	6	5	4	9	8	10	16	15	12	12	11	17	11	9	6	13	14	12	20	14	11	14	20	13	16	16	19	23	19	14	25	20	24	22	25	20	8	14
181	tr|Q6Z7L1|Q6Z7L1_ORYSJ	Q6Z7L1	Os02g0774300 protein (Putative dnaK-type molecular chaperone)	679	72897	24	32	33	16	17	13	17	20	18	8	12	11	30	30	33	23	20	21	21	20	23	10	14	13	35	24	20	17	19	21	28	23	22	21	21	18	16	17	20	8	13	10	21	23
182	tr|Q6K623|Q6K623_ORYSJ	Q6K623	Os02g0612900 protein (Putative temperature stress-induced lipocalin) (cDNA clone:J023078B21, full insert sequence)	195	22221	24	22	24	14	11	15	21	21	22	14	9	12	28	26	27	16	20	20	19	19	22	9	11	14	24	20	21	15	17	17	27	26	32	17	14	14	16	21	27	13	12	11	22	32
183	tr|Q7F280|Q7F280_ORYSJ	Q7F280	Isocitrate dehydrogenase [NADP] (EC 1.1.1.42)	412	46043	24	16	20	14	16	11	15	16	16	12	9	11	26	24	28	20	24	22	12	13	14	11	12	14	19	20	18	13	14	14	17	18	19	15	12	9	17	16	10	12	11	12	15	19
184	sp|P0C5A4|LEA19_ORYSJ	P0C5A4	Late embryogenesis abundant protein 19 (OsLEA19) (Late embryogenesis abundant protein, group 3) (LEA-3) (OsLEA3-1)	200	20514	23	10	9	0	0	0	23	18	11	0	0	0	25	30	39	0	0	0	17	14	20	0	0	0	24	15	15	0	0	0	9	4	3	0	0	0	NA	NA	NA	NA	NA	NA	NA	NA
185	sp|Q5N725|ALFC3_ORYSJ	Q5N725	Fructose-bisphosphate aldolase 3, cytoplasmic (EC 4.1.2.13) (Aldolase C-1) (AldC-1)	358	38823	23	20	26	22	29	15	17	25	23	18	18	17	18	25	19	15	15	14	25	19	18	16	12	20	23	24	21	15	20	17	28	21	27	16	15	14	25	27	23	20	16	17	19	14
186	tr|Q5QMK7|Q5QMK7_ORYSJ	Q5QMK7	Os01g0817700 protein (Phospoglycerate mutase) (Putative phosphoglycerate mutase) (cDNA clone:J013001J10, full insert sequence)	559	60790	23	22	25	28	14	20	21	24	23	12	16	16	44	43	46	31	31	34	17	20	19	13	19	17	27	22	25	21	23	19	27	30	37	24	18	14	25	27	29	20	19	17	30	41
187	tr|Q8L5K0|Q8L5K0_ORYSJ	Q8L5K0	Ferritin (EC 1.16.3.1)	255	28166	23	42	31	6	0	8	21	17	16	3	10	5	17	23	20	6	7	8	21	19	24	6	1	7	48	25	23	12	2	15	24	23	19	11	6	13	14	11	13	9	10	7	18	17
188	tr|A0A0P0X1D1|A0A0P0X1D1_ORYSJ	A0A0P0X1D1	Os06g0729650 protein	394	42851	22	21	24	0	0	0	NA	NA	NA	NA	NA	NA	NA	NA	NA	NA	NA	NA	NA	NA	NA	NA	NA	NA	NA	NA	NA	NA	NA	NA	NA	NA	NA	NA	NA	NA	NA	NA	NA	NA	NA	NA	NA	NA
189	sp|P31691|ADT_ORYSJ	P31691	ADP,ATP carrier protein, mitochondrial (ADP/ATP translocase) (Adenine nucleotide translocator) (ANT)	382	41511	22	18	25	21	19	22	16	11	14	17	15	13	29	28	25	26	23	21	13	11	10	10	10	12	25	21	17	21	18	20	30	30	38	20	19	19	17	17	5	16	12	14	22	20
190	sp|Q67UK9|DHAR2_ORYSJ	Q67UK9	Probable glutathione S-transferase DHAR2, chloroplastic (EC 2.5.1.18) (GSH-dependent dehydroascorbate reductase 2) (OsDHAR2) (EC 1.8.5.1) (Glutathione-dependent dehydroascorbate reductase 2)	272	29682	22	24	21	21	17	24	12	15	11	9	14	9	35	32	33	27	21	28	19	19	22	14	10	15	28	32	24	28	20	26	30	27	29	21	23	21	25	26	36	14	19	24	32	31
191	sp|Q6EUP4|14335_ORYSJ	Q6EUP4	14-3-3-like protein GF14-E (G-box factor 14-3-3 homolog E)	262	29692	22	16	15	13	10	16	13	13	13	11	14	13	20	21	21	22	20	19	14	15	13	11	10	13	21	12	15	17	15	21	17	22	21	18	19	11	10	8	12	13	9	7	11	12
192	tr|Q84P96|Q84P96_ORYSJ	Q84P96	3-ketoacyl-CoA thiolase-like protein (Os02g0817700 protein) (Putative 3-ketoacyl-CoA thiolase acetyl-CoA acyltransferase)	448	46830	22	17	17	4	6	7	8	7	6	4	4	2	18	18	17	11	10	9	13	8	9	4	3	4	26	19	19	11	11	16	15	19	19	10	9	8	15	14	13	10	9	7	14	12
193	tr|Q7G3Y4|Q7G3Y4_ORYSJ	Q7G3Y4	ATP synthase gamma chain (ATP synthase gamma chain, mitochondrial, putative, expressed) (Os10g0320400 protein) (cDNA clone:J023135E20, full insert sequence)	324	35261	22	19	20	6	7	10	16	13	12	13	15	14	15	18	17	11	12	11	14	14	12	10	8	12	12	13	9	7	8	4	15	14	19	10	11	13	11	9	6	9	10	13	18	18
194	tr|Q65XA1|Q65XA1_ORYSJ	Q65XA1	Os05g0116000 protein (Putative legumin) (cDNA clone:001-014-A11, full insert sequence) (cDNA clone:J033092N18, full insert sequence)	359	38195	22	24	28	16	12	17	22	20	21	13	14	12	22	25	21	16	12	15	19	20	18	11	8	13	26	18	20	11	10	14	22	25	31	17	15	12	20	21	25	13	9	12	20	22
195	tr|Q69UI8|Q69UI8_ORYSJ	Q69UI8	Os08g0116500 protein (Putative acidic ribosomal protein P1a) (cDNA clone:001-011-G09, full insert sequence)	110	11082	22	27	24	17	19	15	20	16	16	17	19	15	19	18	17	19	19	16	21	22	21	19	17	20	24	20	16	21	22	20	19	22	22	19	17	15	18	19	26	19	16	17	17	18
196	tr|Q6ZBV1|Q6ZBV1_ORYSJ	Q6ZBV1	Os08g0200300 protein (Putative photosystem II 10K protein) (cDNA clone:001-042-F10, full insert sequence) (cDNA clone:J023063I15, full insert sequence)	130	13226	22	25	39	32	25	20	NA	NA	NA	NA	NA	NA	24	20	26	10	11	17	NA	NA	NA	NA	NA	NA	29	32	34	29	62	34	23	26	16	14	17	13	73	48	30	27	22	38	6	7
197	sp|Q9ZP20|TRXM5_ORYSJ	Q9ZP20	Thioredoxin M5, chloroplastic (OsTrxm5)	172	18529	22	20	18	26	20	20	26	30	30	21	25	26	28	26	22	25	31	25	22	23	26	26	20	21	28	25	25	32	37	34	34	24	22	26	30	36	28	30	36	24	25	24	27	27
198	tr|Q7F1U0|Q7F1U0_ORYSJ	Q7F1U0	Peroxidase (EC 1.11.1.7)	317	32890	22	29	38	28	26	25	8	10	11	1	0	2	5	5	4	12	9	3	NA	NA	NA	NA	NA	NA	30	25	21	34	29	30	30	47	59	19	15	19	40	38	64	31	12	39	16	26
199	tr|Q8LNF2|Q8LNF2_ORYSJ	Q8LNF2	Os10g0502000 protein (Thylakoid lumenal 17.4 kDa protein, chloroplast, putative, expressed) (cDNA clone:J013103I15, full insert sequence)	236	24534	22	19	19	22	15	22	18	20	21	16	18	13	26	26	26	22	25	26	15	15	15	10	8	10	29	20	23	29	30	24	24	27	30	28	20	22	24	23	32	20	19	23	20	23
200	tr|A0A0P0WS07|A0A0P0WS07_ORYSJ	A0A0P0WS07	Os06g0136600 protein (Fragment)	394	42587	22	21	21	23	0	0	NA	NA	NA	NA	NA	NA	26	25	26	20	20	18	NA	NA	NA	NA	NA	NA	NA	NA	NA	NA	NA	NA	NA	NA	NA	NA	NA	NA	NA	NA	NA	NA	NA	NA	NA	NA
201	tr|Q0D5S1|Q0D5S1_ORYSJ	Q0D5S1	Os07g0539900 protein (cDNA clone:J013047P08, full insert sequence) (cDNA clone:J013047P11, full insert sequence)	602	64286	22	19	14	14	13	8	NA	NA	NA	NA	NA	NA	10	6	4	10	7	4	NA	NA	NA	NA	NA	NA	12	15	1	16	15	7	NA	NA	NA	NA	NA	NA	2	3	17	1	0	0	21	17
202	tr|A0A0P0WYZ5|A0A0P0WYZ5_ORYSJ	A0A0P0WYZ5	Os06g0611900 protein (Fragment)	507	55239	22	20	26	50	49	56	NA	NA	NA	NA	NA	NA	70	68	57	63	56	66	NA	NA	NA	NA	NA	NA	39	41	41	55	52	58	36	40	33	45	45	45	50	38	23	45	50	43	37	30
203	sp|Q0D840|TRXH1_ORYSJ	Q0D840	Thioredoxin H1 (OsTrxh1) (Phloem sap 13 kDa protein 1)	122	13156	21	15	17	1	5	5	14	16	14	3	8	6	15	14	19	4	9	7	18	14	17	8	7	6	24	16	22	2	5	3	15	10	12	1	3	3	11	17	18	1	1	3	15	12
204	sp|Q8H8T0|RGP1_ORYSJ	Q8H8T0	UDP-arabinopyranose mutase 1 (OsUAM1) (EC 5.4.99.30) (Reversibly glycosylated polypeptide 1) (UDP-L-arabinose mutase 1)	364	41349	21	19	30	14	13	16	15	15	13	13	13	12	8	9	7	7	7	6	12	16	14	15	12	12	21	17	16	14	12	16	13	12	17	11	11	10	13	20	17	9	10	14	17	18
205	tr|Q75M32|Q75M32_ORYSJ	Q75M32	Peptidyl-prolyl cis-trans isomerase (PPIase) (EC 5.2.1.8)	250	26590	21	20	19	31	22	22	18	18	19	15	19	15	22	21	18	19	17	21	21	17	24	17	16	24	31	28	29	21	31	19	35	32	30	28	22	26	30	33	43	27	27	26	27	27
206	tr|A0A0P0V7A3|A0A0P0V7A3_ORYSJ	A0A0P0V7A3	Os01g0711400 protein (Fragment)	322	34841	21	20	23	46	43	54	24	30	35	29	42	33	57	59	51	53	53	56	26	25	25	31	30	37	38	39	40	52	48	51	32	40	34	44	44	40	44	37	24	46	49	42	38	32
207	sp|A3C6G9|GCSH_ORYSJ	A3C6G9	Glycine cleavage system H protein, mitochondrial	164	17367	20	20	15	16	22	24	23	22	15	25	25	23	36	52	47	32	38	48	22	25	53	25	42	28	33	25	26	26	38	29	28	22	21	28	29	30	26	25	34	30	44	36	20	24
208	sp|B7EA73|PSA_ORYSJ	B7EA73	Puromycin-sensitive aminopeptidase (PSA) (EC 3.4.11.14) (Cytosol alanyl aminopeptidase) (AAP-S)	887	99524	20	11	16	19	18	17	9	10	12	15	17	10	21	21	26	19	19	23	16	10	12	17	11	13	17	22	23	17	16	19	20	21	22	20	15	15	19	13	10	20	15	20	19	16
209	tr|A0A0P0VLT9|A0A0P0VLT9_ORYSJ	A0A0P0VLT9	Os02g0625500 protein (Fragment)	325	35394	20	17	19	16	15	12	15	14	16	13	17	20	21	27	24	18	18	18	16	16	13	23	19	19	18	17	20	13	14	12	18	18	25	12	14	9	17	19	15	14	12	14	11	14
210	tr|Q9AQZ5|Q9AQZ5_ORYSJ	Q9AQZ5	70 kDa heat shock protein (Os01g0180800 protein) (Putative heat shock protein)	845	93108	20	19	23	9	6	8	12	13	12	7	5	4	19	19	19	7	13	10	9	10	7	2	5	6	22	18	19	12	11	15	19	24	25	14	12	5	14	14	3	5	6	10	12	11
211	tr|Q2QND6|Q2QND6_ORYSJ	Q2QND6	Os12g0569500 protein (Pathogenesis-related protein 5, putative, expressed)	233	23787	20	23	20	21	25	24	18	17	14	15	11	11	17	18	20	20	17	17	19	19	18	16	10	15	30	32	26	24	30	21	34	32	41	21	16	17	23	20	41	12	11	13	30	45
212	sp|Q0J709|UP12_ORYSJ	Q0J709	ACT domain-containing protein DS12, chloroplastic (Uncharacterized protein DS12 from 2D-PAGE of leaf)	283	30323	20	24	20	25	24	23	14	17	18	17	17	16	31	27	26	27	28	27	20	16	20	19	29	19	23	21	21	22	22	23	25	25	22	31	24	25	22	29	28	29	28	20	19	26
213	tr|Q6ZLB8|Q6ZLB8_ORYSJ	Q6ZLB8	Os07g0180900 protein (Putative 60S ribosomal protein L4/L1) (cDNA clone:001-031-B02, full insert sequence) (cDNA clone:006-202-A09, full insert sequence) (cDNA clone:006-211-B12, full insert sequence) (cDNA clone:006-302-F06, full insert sequence) (cDNA clone:006-310-C02, full insert sequence)	405	44739	20	24	23	20	21	15	12	9	9	6	6	8	25	31	21	23	26	23	14	11	9	10	17	9	22	19	21	11	19	14	27	26	27	20	14	20	18	25	11	16	18	12	14	20
214	tr|Q7XKB5|Q7XKB5_ORYSJ	Q7XKB5	Pyruvate kinase (EC 2.7.1.40)	511	55227	20	11	14	16	10	9	8	5	9	6	8	6	12	13	15	9	7	9	8	8	5	6	2	4	15	13	21	6	7	9	8	16	15	8	5	10	15	11	5	6	5	9	10	15
215	tr|Q7XUC9|Q7XUC9_ORYSJ	Q7XUC9	Histone H4	103	11409	20	19	16	20	18	19	11	13	12	13	18	14	24	25	32	22	24	25	13	12	16	11	14	13	22	16	17	15	12	22	24	26	25	17	13	20	18	22	18	22	13	15	14	14
216	tr|Q10MK4|Q10MK4_ORYSJ	Q10MK4	Mitochondrial import inner membrane translocase subunit Tim17/Tim22/Tim23 family protein, putative, expressed (Os03g0305600 protein) (cDNA clone:001-120-C03, full insert sequence)	179	18371	19	19	18	0	0	0	12	12	10	0	0	0	25	34	49	2	0	2	12	8	12	0	0	0	24	20	19	0	0	0	16	7	9	0	0	0	7	11	8	0	0	0	11	8
217	sp|P0C361|PSAC_ORYSJ	P0C361	Photosystem I iron-sulfur center (EC 1.97.1.12) (9 kDa polypeptide) (PSI-C) (Photosystem I subunit VII) (PsaC)	81	8899	19	15	16	20	19	15	14	14	14	14	16	12	24	23	19	19	22	25	17	14	17	22	10	16	22	18	22	25	25	24	29	23	22	24	28	33	24	25	33	29	26	23	19	17
218	sp|P15280|GLGS2_ORYSJ	P15280	Glucose-1-phosphate adenylyltransferase small subunit 2, chloroplastic/amyloplastic/cytosolic (OsAGPS2) (OsAPS2) (EC 2.7.7.27) (ADP-glucose pyrophosphorylase AGPS2) (ADP-glucose synthase AGPS2) (AGPase B) (Alpha-D-glucose-1-phosphate adenyl transferase) (OsAGPS2a) (OsAGPS2b)	514	56104	19	16	17	16	15	15	16	14	13	17	16	8	24	22	21	21	17	24	16	12	12	13	6	19	19	17	20	12	9	10	22	21	22	22	21	22	20	18	11	20	15	13	17	17
219	sp|P29545|EF1B_ORYSJ	P29545	Elongation factor 1-beta (EF-1-beta) (Elongation factor 1-beta') (EF-1-beta') (Elongation factor 1B-alpha 2) (eEF-1B alpha 2)	224	23800	19	24	21	21	12	9	16	15	14	6	6	14	14	11	16	13	12	13	9	6	12	7	9	8	26	15	18	20	20	16	18	18	18	10	6	6	12	13	21	11	16	11	6	5
220	tr|Q0DJC0|Q0DJC0_ORYSJ	Q0DJC0	Os05g0302700 protein (cDNA clone:001-036-B04, full insert sequence)	380	40977	19	17	19	15	14	13	9	7	8	12	11	6	20	21	21	19	18	16	11	11	10	8	8	8	18	15	13	16	11	17	17	22	28	15	14	15	12	12	5	12	10	11	17	15
221	tr|Q0JBE3|Q0JBE3_ORYSJ	Q0JBE3	Os04g0538100 protein (Fragment)	386	42134	19	20	20	35	17	18	10	17	22	15	17	17	25	24	26	31	32	27	13	14	11	14	23	16	23	19	17	26	22	30	20	31	26	25	22	22	23	26	15	21	26	21	19	25
222	tr|Q5VQX1|Q5VQX1_ORYSJ	Q5VQX1	Os01g0805300 protein (Thylakoid lumenal 20 kDa protein-like) (cDNA clone:006-208-C01, full insert sequence) (cDNA clone:006-311-E12, full insert sequence) (cDNA clone:J013042G03, full insert sequence)	272	28805	19	18	13	15	16	17	16	11	9	7	13	13	17	15	17	15	8	16	17	15	17	11	13	13	25	22	23	25	21	22	19	17	17	15	16	11	24	16	33	12	17	17	15	11
223	tr|Q6Z6B5|Q6Z6B5_ORYSJ	Q6Z6B5	Os02g0328300 protein (Putative fruit protein) (cDNA clone:001-039-C06, full insert sequence) (cDNA clone:006-201-C10, full insert sequence) (cDNA clone:J013154E10, full insert sequence)	287	30696	19	29	26	22	17	19	14	15	15	10	15	13	18	16	17	19	17	19	17	14	13	14	13	16	22	21	22	19	22	19	22	20	24	18	17	23	25	23	38	20	19	21	14	19
224	tr|Q8LQN2|Q8LQN2_ORYSJ	Q8LQN2	Os01g0784800 protein (Putative quinone-oxidoreductase) (Putative quinone-oxidoreductase QR2) (cDNA clone:006-205-D02, full insert sequence) (cDNA clone:006-307-B10, full insert sequence)	203	21705	19	21	24	12	14	15	13	12	11	9	14	10	16	15	17	15	14	16	13	13	12	11	6	12	20	15	15	17	12	14	16	19	17	13	13	16	17	15	21	14	10	12	14	15
225	tr|Q9LD82|Q9LD82_ORYSJ	Q9LD82	Os01g0210500 protein (Putative heme binding protein 2) (cDNA clone:001-027-A02, full insert sequence) (cDNA clone:J013136I24, full insert sequence) (cDNA clone:J023108G02, full insert sequence)	218	23597	19	15	17	8	14	8	6	8	4	3	1	6	11	13	13	10	7	8	10	5	8	2	2	2	18	17	23	11	11	9	17	14	19	9	6	8	12	8	24	5	1	2	12	22
226	sp|P35683|IF4A1_ORYSJ	P35683	Eukaryotic initiation factor 4A-1 (eIF-4A-1) (EC 3.6.4.13) (ATP-dependent RNA helicase eIF4A-1) (DEAD-box ATP-dependent RNA helicase 4)	414	47088	18	16	25	15	0	0	NA	NA	NA	NA	NA	NA	16	19	21	15	16	0	8	9	0	7	6	6	NA	NA	NA	NA	NA	NA	19	13	19	6	0	8	NA	NA	NA	NA	NA	NA	8	12
227	tr|A0A0P0WA35|A0A0P0WA35_ORYSJ	A0A0P0WA35	Os04g0415800 protein	129	12986	18	4	2	0	0	0	NA	NA	NA	NA	NA	NA	8	15	14	0	0	0	NA	NA	NA	NA	NA	NA	18	14	11	0	0	0	NA	NA	NA	NA	NA	NA	NA	NA	NA	NA	NA	NA	NA	NA
228	sp|Q8H5N9|PIP21_ORYSJ	Q8H5N9	Probable aquaporin PIP2-1 (OsPIP2;1) (Plasma membrane intrinsic protein 2-1) (Plasma membrane intrinsic protein 2a) (PIP2a)	290	30285	18	12	11	10	13	13	18	14	15	19	19	17	20	19	19	17	14	19	18	14	18	12	14	14	12	11	11	6	5	11	15	14	17	14	15	15	4	6	3	7	4	6	14	12
229	sp|Q9XEA6|CYSK1_ORYSJ	Q9XEA6	Cysteine synthase (CSase) (EC 2.5.1.47) (O-acetylserine (thiol)-lyase) (OAS-TL) (O-acetylserine sulfhydrylase)	321	33838	18	25	22	28	6	8	37	38	32	33	0	30	37	0	0	39	41	50	46	36	0	32	31	35	19	10	12	0	14	14	14	21	23	21	20	9	17	18	19	10	9	9	13	18
230	tr|Q69P84|Q69P84_ORYSJ	Q69P84	Aldehyde dehydrogenase (Os09g0440300 protein) (cDNA clone:001-032-H04, full insert sequence) (cDNA clone:J013034F13, full insert sequence)	509	54502	18	14	13	6	1	4	10	10	7	3	1	1	17	18	20	8	5	6	14	8	12	0	0	1	29	24	26	4	3	6	22	15	18	2	1	2	9	14	2	5	2	2	13	12
231	tr|Q10Q21|Q10Q21_ORYSJ	Q10Q21	Mitochondrial processing peptidase beta subunit, mitochondrial, putative, expressed (Os03g0212700 protein)	533	58752	18	15	16	9	12	12	9	8	10	2	7	7	11	13	11	7	11	9	6	10	12	4	4	5	15	14	12	16	8	14	12	12	17	8	6	8	10	10	14	7	5	7	16	17
232	tr|Q2QM23|Q2QM23_ORYSJ	Q2QM23	Methyl-CpG binding domain containing protein, expressed (Os12g0620400 protein) (cDNA clone:001-020-H05, full insert sequence) (cDNA clone:J023126H05, full insert sequence)	303	31510	18	23	22	16	18	19	19	17	12	8	16	14	22	21	20	18	13	16	21	20	21	15	17	16	28	19	17	27	21	28	25	17	27	16	19	20	16	19	30	19	17	20	17	20
233	tr|Q7FAM9|Q7FAM9_ORYSJ	Q7FAM9	V-type proton ATPase subunit G	110	12275	18	14	14	6	8	7	7	14	11	3	9	9	12	13	10	10	11	8	6	11	9	5	4	3	14	11	5	9	9	11	10	10	12	9	7	7	9	12	14	8	7	7	9	11
234	tr|Q60E59|Q60E59_ORYSJ	Q60E59	Ribosomal protein	359	38780	18	21	20	23	14	10	7	8	8	4	9	7	17	22	21	11	21	14	8	9	7	6	8	7	21	10	11	18	15	17	19	13	20	18	10	10	14	11	17	11	14	11	5	5
235	tr|Q8H903|Q8H903_ORYSJ	Q8H903	60 kDa chaperonin (Mitochondrial chaperonin-60) (Os10g0462900 protein)	574	60850	18	20	23	17	13	18	16	20	18	10	17	14	25	26	29	19	25	16	20	19	21	14	15	19	31	27	24	22	20	23	18	32	31	24	18	14	15	17	14	11	11	12	18	20
236	tr|Q8S1N3|Q8S1N3_ORYSJ	Q8S1N3	Os01g0868900 protein (Putative subtilisin-like protease)	760	78811	18	15	17	22	18	25	13	10	12	11	14	12	13	19	18	16	19	15	11	14	9	15	15	15	22	15	7	22	13	26	24	23	35	22	12	23	9	14	10	12	11	11	11	11
237	sp|Q6Z2Z4|IF4A3_ORYSJ	Q6Z2Z4	Eukaryotic initiation factor 4A-3 (eIF-4A-3) (EC 3.6.4.13) (ATP-dependent RNA helicase eIF4A-3) (DEAD-box ATP-dependent RNA helicase 23) (eIF4A-2)	414	47138	18	14	20	0	14	18	NA	NA	NA	NA	NA	NA	NA	NA	NA	NA	NA	NA	NA	NA	NA	NA	NA	NA	NA	NA	NA	NA	NA	NA	NA	NA	NA	NA	NA	NA	19	18	8	0	8	12	NA	NA
238	sp|Q84TB6|ADF3_ORYSJ	Q84TB6	Actin-depolymerizing factor 3 (ADF-3) (OsADF3)	150	16176	17	15	16	0	1	1	14	14	11	1	0	2	7	9	10	1	2	4	11	11	14	0	0	1	18	19	22	0	0	0	14	5	9	1	1	0	7	8	9	0	1	1	7	6
239	sp|Q7XPY2|PMA1_ORYSJ	Q7XPY2	Plasma membrane ATPase (EC 7.1.2.1) (Proton pump)	951	104819	17	26	34	25	22	28	13	16	10	23	22	12	33	31	28	34	37	31	20	19	17	26	17	22	21	21	13	20	18	27	31	35	37	31	28	28	22	28	9	23	20	23	36	32
240	sp|P42211|ASPRX_ORYSJ	P42211	Aspartic proteinase (EC 3.4.23.-)	496	54090	17	13	14	7	1	3	6	10	7	3	4	2	17	20	22	12	9	9	11	10	11	3	3	2	17	16	9	8	9	13	11	14	17	5	6	3	7	9	9	5	3	4	13	16
241	tr|Q10MS5|Q10MS5_ORYSJ	Q10MS5	40S ribosomal protein S7	192	22183	17	22	15	4	5	9	9	11	8	3	8	7	13	12	11	6	7	8	12	11	10	7	6	6	14	8	9	7	7	9	12	13	13	9	5	7	9	10	7	6	7	4	8	7
242	tr|Q6ETL5|Q6ETL5_ORYSJ	Q6ETL5	Os02g0179200 protein (Putative glutamine amidotransferase class-I domain-containing protein) (cDNA clone:002-181-G04, full insert sequence)	299	32290	17	15	20	13	5	5	9	11	7	12	11	6	24	23	25	16	22	27	9	3	5	5	4	9	10	7	7	7	5	11	12	13	16	15	10	12	9	11	6	15	9	5	13	8
243	tr|Q5Z8V3|Q5Z8V3_ORYSJ	Q5Z8V3	Os06g0705100 protein (Putative thylakoid lumenal 16.5 kDa protein, chloroplast) (cDNA clone:001-207-H01, full insert sequence) (cDNA clone:006-202-C07, full insert sequence) (cDNA clone:006-310-G02, full insert sequence) (cDNA clone:J013109D14, full insert sequence)	239	24842	17	15	15	10	14	19	14	17	11	9	14	13	18	15	16	14	15	16	11	13	14	14	12	10	20	15	17	16	15	15	20	24	20	22	20	18	16	15	29	15	13	18	15	15
244	tr|Q7G649|Q7G649_ORYSJ	Q7G649	Expressed protein (Os10g0330000 protein) (cDNA clone:001-020-G07, full insert sequence) (cDNA clone:J023043A18, full insert sequence) (cDNA clone:J023092O07, full insert sequence)	165	16522	17	25	25	11	13	11	4	6	4	0	3	4	16	15	16	7	8	9	8	7	5	5	3	1	13	8	9	17	14	12	11	16	18	16	13	12	7	10	17	9	8	7	9	6
245	tr|Q6YW78|Q6YW78_ORYSJ	Q6YW78	Os08g0382400 protein (Putative Peptidyl-prolyl cis-trans isomerase, chloroplast (40 kDa thylakoid lumen rotamase)) (cDNA clone:J013111G22, full insert sequence)	426	46482	17	30	20	25	18	25	19	15	12	13	18	17	28	26	27	23	26	28	23	22	32	18	25	23	26	22	26	27	22	19	29	28	24	24	23	23	22	29	35	19	16	12	25	26
246	sp|Q8H8C7|CEBIP_ORYSJ	Q8H8C7	Chitin elicitor-binding protein (CEBiP) (OsCEBiP) (Lysin motif-containing protein 1) (Os-LYP1)	356	37200	17	17	17	14	11	11	10	10	7	4	6	2	9	8	12	10	10	10	11	9	9	6	5	6	14	14	11	20	12	16	8	10	9	8	8	8	11	13	17	8	5	10	7	10
247	sp|A3BLC3|RRFC_ORYSJ	A3BLC3	Ribosome-recycling factor, chloroplastic (RRF) (Protein OsL8) (Ribosome-releasing factor, chloroplastic)	266	29652	17	18	18	16	13	13	17	19	17	11	14	15	20	21	17	17	17	20	21	18	23	17	15	20	23	16	16	17	21	16	17	20	17	20	18	14	22	23	26	16	18	21	14	14
248	tr|Q5QLG3|Q5QLG3_ORYSJ	Q5QLG3	Os01g0682500 protein (Phosphoribulokinase/uridine kinase-like) (cDNA clone:001-031-D08, full insert sequence) (cDNA clone:J013158I10, full insert sequence)	418	46164	17	22	21	26	18	22	13	18	18	20	19	13	32	26	25	24	27	26	22	18	15	18	16	20	25	20	22	25	22	25	24	26	23	27	28	25	24	20	19	19	25	24	24	21
249	tr|Q7F2P0|Q7F2P0_ORYSJ	Q7F2P0	Os01g0382000 protein (Putative pathogenesis-related protein 1)	164	17462	17	10	30	0	4	2	NA	NA	NA	NA	NA	NA	2	4	7	2	2	1	2	7	5	1	0	2	28	15	31	2	3	3	13	14	9	2	2	2	9	14	28	6	3	5	6	16
250	tr|Q8H590|Q8H590_ORYSJ	Q8H590	40S ribosomal protein S18, putative, expressed (Os03g0794700 protein) (Os07g0173501 protein) (Os07g0173700 protein) (Putative ribosomal protein S18) (Putative ribosomal protein S18A) (cDNA clone:001-007-B06, full insert sequence) (cDNA clone:001-029-F08, full insert sequence)	152	17663	17	12	11	13	12	10	11	10	10	9	11	11	15	14	13	11	11	12	13	11	13	11	10	11	14	14	12	10	13	11	14	12	16	11	11	10	10	11	10	11	7	12	12	11
251	tr|Q8S718|Q8S718_ORYSJ	Q8S718	Glutathione S-transferase GSTU6, putative, expressed (Os10g0530400 protein) (Putative glutathione S-transferase) (cDNA clone:001-205-A09, full insert sequence) (cDNA clone:006-305-F07, full insert sequence) (cDNA clone:J013101K13, full insert sequence)	241	25672	17	12	15	11	8	10	10	9	8	10	10	7	20	26	24	17	16	19	9	10	9	6	7	10	12	11	12	15	10	14	16	17	15	12	11	13	15	13	12	7	10	11	12	14
252	tr|Q6AVZ8|Q6AVZ8_ORYSJ	Q6AVZ8	Peroxidase (EC 1.11.1.7)	342	37613	17	19	19	24	22	32	25	18	22	28	39	22	12	19	16	18	17	20	13	14	12	18	17	23	23	21	17	26	20	28	23	28	31	30	30	30	21	20	22	26	36	21	13	11
253	sp|P0CH34|RL40A_ORYSJ	P0CH34	Ubiquitin-60S ribosomal protein L40-1 [Cleaved into: Ubiquitin; 60S ribosomal protein L40-1 (CEP52)]	129	14784	16	9	16	8	21	23	30	26	24	18	24	25	17	17	15	9	15	15	35	34	44	32	22	17	19	21	20	16	17	16	35	15	21	13	10	20	22	27	20	11	18	20	34	32
254	sp|Q6AVA8|PPDK1_ORYSJ	Q6AVA8	Pyruvate, phosphate dikinase 1, chloroplastic (EC 2.7.9.1) (OsPPDKB) (Pyruvate, orthophosphate dikinase 1)	947	102788	16	24	33	25	22	21	12	13	14	8	20	8	18	18	19	13	12	22	9	6	4	11	6	16	17	17	16	23	18	28	18	23	20	21	22	17	16	13	11	17	23	15	9	19
255	sp|Q8W1L6|MFP_ORYSJ	Q8W1L6	Peroxisomal fatty acid beta-oxidation multifunctional protein (MFP) [Includes: Enoyl-CoA hydratase/3-2-trans-enoyl-CoA isomerase/3-hydroxybutyryl-CoA epimerase (EC 4.2.1.17) (EC 5.1.2.3) (EC 5.3.3.8); 3-hydroxyacyl-CoA dehydrogenase (EC 1.1.1.35)]	726	78461	16	12	15	3	2	4	NA	NA	NA	NA	NA	NA	4	6	5	2	2	0	NA	NA	NA	NA	NA	NA	18	13	16	3	3	3	11	10	16	3	1	0	5	10	1	3	1	3	9	8
256	tr|A0A0P0Y2R8|A0A0P0Y2R8_ORYSJ	A0A0P0Y2R8	Alpha-mannosidase (EC 3.2.1.-) (Fragment)	904	101442	16	14	0	29	10	24	18	21	19	15	15	12	NA	NA	NA	NA	NA	NA	21	17	18	13	16	21	26	20	13	32	0	31	14	20	29	19	16	17	17	19	16	9	12	8	16	14
257	tr|Q10N97|Q10N97_ORYSJ	Q10N97	33 kDa secretory protein, putative, expressed (Os03g0277700 protein)	265	28493	16	20	20	17	24	15	6	6	5	7	1	2	15	19	22	12	14	12	7	4	6	2	4	8	7	19	6	12	18	11	12	15	14	7	5	8	8	10	12	3	6	3	8	9
258	tr|Q10SR3|Q10SR3_ORYSJ	Q10SR3	70 kDa heat shock protein (Heat shock 70 kDa protein, mitochondrial, putative, expressed) (Os03g0113700 protein) (cDNA clone:J033148E17, full insert sequence)	676	72565	16	20	22	8	0	8	12	15	14	0	0	8	27	23	26	13	12	0	13	13	17	0	0	0	25	18	15	9	0	8	22	19	18	13	0	9	NA	NA	NA	NA	NA	NA	NA	NA
259	tr|Q5WN02|Q5WN02_ORYSJ	Q5WN02	Os05g0150800 protein (cDNA clone:J033131D02, full insert sequence)	292	30734	16	16	15	13	10	13	8	7	11	8	10	9	11	14	14	11	12	11	13	13	9	10	11	10	14	10	9	13	11	12	18	17	18	15	11	15	7	9	8	11	9	7	11	8
260	tr|Q5JK10|Q5JK10_ORYSJ	Q5JK10	Os01g0926300 protein (Putative transaldolase) (cDNA clone:001-203-A10, full insert sequence) (cDNA clone:J023139A20, full insert sequence)	432	46431	16	22	24	10	11	9	12	12	11	5	8	5	12	15	18	9	9	10	5	9	6	4	4	6	17	14	16	7	8	9	19	16	22	9	6	3	12	13	14	7	6	6	13	15
261	tr|Q6ASV4|Q6ASV4_ORYSJ	Q6ASV4	Glutamate decarboxylase (EC 4.1.1.15)	492	55066	16	14	19	6	11	9	7	8	8	8	5	5	7	6	6	6	10	5	5	8	9	5	4	8	7	13	13	7	6	9	6	9	13	3	2	2	6	6	3	5	3	5	9	8
262	tr|Q6H7I9|Q6H7I9_ORYSJ	Q6H7I9	ATP-dependent Clp protease proteolytic subunit (EC 3.4.21.92)	298	31961	16	19	17	17	17	21	15	16	10	9	13	13	24	21	25	23	18	24	18	17	14	13	13	20	26	22	22	23	17	19	28	23	24	21	18	14	20	23	26	19	20	18	18	22
263	tr|Q7XCK0|Q7XCK0_ORYSJ	Q7XCK0	Glutathione S-transferase (Glutathione S-transferase, C-terminal domain containing protein, expressed) (Os10g0543800 protein) (Putative glutathione S-transferase)	278	30845	16	19	19	27	16	19	17	16	15	19	26	20	19	18	22	22	21	25	14	17	17	15	16	21	19	15	13	26	11	23	13	16	22	20	19	14	11	13	16	12	11	11	7	14
264	tr|Q8H3Q7|Q8H3Q7_ORYSJ	Q8H3Q7	Xylose isomerase (EC 5.3.1.5)	479	53495	16	6	10	6	4	5	6	6	6	3	4	2	17	19	19	8	11	7	12	10	13	7	4	7	23	18	17	8	7	7	16	15	15	6	5	10	12	16	13	6	5	3	6	9
265	sp|P0C540|ACT7_ORYSJ	P0C540	Actin-7	376	41615	16	19	20	21	11	15	NA	NA	NA	NA	NA	NA	13	17	16	10	18	17	NA	NA	NA	NA	NA	NA	16	14	12	17	16	19	NA	NA	NA	NA	NA	NA	NA	NA	NA	NA	NA	NA	NA	NA
266	sp|P14654|GLN12_ORYSJ	P14654	Glutamine synthetase cytosolic isozyme 1-2 (EC 6.3.1.2) (Glutamate--ammonia ligase GLN1;2) (OsGLN1;2) (Glutamine synthetase root isozyme) (OsGS1;2)	357	39258	16	14	13	12	20	18	15	0	17	12	18	15	18	16	16	22	18	18	15	15	14	15	16	15	12	13	0	18	18	18	NA	NA	NA	NA	NA	NA	17	17	22	18	19	14	12	17
267	tr|A0A0P0V7M3|A0A0P0V7M3_ORYSJ	A0A0P0V7M3	Malic enzyme (Fragment)	552	61267	15	12	22	0	0	0	NA	NA	NA	NA	NA	NA	NA	NA	NA	NA	NA	NA	NA	NA	NA	NA	NA	NA	NA	NA	NA	NA	NA	NA	16	24	30	0	0	0	NA	NA	NA	NA	NA	NA	NA	NA
268	sp|P17784|ALFC1_ORYSJ	P17784	Fructose-bisphosphate aldolase 1, cytoplasmic (EC 4.1.2.13) (Cytoplasmic aldolase) (cALD) (Gravity-specific protein GSC 233)	358	38863	15	15	17	11	17	13	12	15	14	13	15	13	11	16	12	9	12	13	18	18	14	14	10	14	15	15	14	0	13	12	16	16	21	9	9	11	19	19	14	12	12	15	15	16
269	sp|Q40680|EF1D1_ORYSJ	Q40680	Elongation factor 1-delta 1 (EF-1-delta 1) (Elongation factor 1B-beta 1) (eEF-1B beta 1)	229	24863	15	17	17	13	15	12	15	18	16	10	10	12	13	18	18	10	14	15	10	8	13	8	7	8	18	19	15	13	14	14	20	15	16	11	10	12	13	16	19	13	13	14	11	13
270	sp|Q6Z6L4|APM1A_ORYSJ	Q6Z6L4	Aminopeptidase M1-A (EC 3.4.11.2) (Alpha-aminoacylpeptide hydrolase)	878	98453	15	10	15	12	5	8	8	6	12	6	6	4	13	11	13	9	11	7	6	4	8	4	3	4	18	15	16	6	8	13	21	17	23	10	9	6	11	18	4	10	11	9	19	17
271	sp|Q7XZY1|GL32_ORYSJ	Q7XZY1	Putative germin-like protein 3-2	222	23552	15	14	18	13	16	20	12	10	9	5	10	7	NA	NA	NA	NA	NA	NA	NA	NA	NA	NA	NA	NA	13	9	6	18	10	18	13	13	22	9	9	11	NA	NA	NA	NA	NA	NA	NA	NA
272	tr|A0A0P0VH79|A0A0P0VH79_ORYSJ	A0A0P0VH79	Os02g0257300 protein	465	47173	15	19	17	14	13	15	15	19	12	11	14	15	29	32	32	28	24	32	16	14	23	16	15	19	17	15	15	24	19	24	22	19	23	24	16	27	17	20	26	16	19	17	16	19
273	tr|A0A0P0Y248|A0A0P0Y248_ORYSJ	A0A0P0Y248	Serine hydroxymethyltransferase (EC 2.1.2.1)	471	51446	15	15	23	15	15	18	14	16	17	16	21	17	21	29	24	12	20	13	17	15	13	18	19	14	20	14	19	12	12	7	16	16	17	18	14	12	19	24	14	16	21	16	14	15
274	tr|Q2QNV2|Q2QNV2_ORYSJ	Q2QNV2	Fiber protein Fb19, putative, expressed (Os12g0552500 protein) (cDNA clone:J013066N15, full insert sequence)	169	18101	15	7	6	5	3	3	NA	NA	NA	NA	NA	NA	14	13	17	8	7	7	9	5	4	2	1	2	13	12	8	5	5	7	13	8	14	3	5	0	NA	NA	NA	NA	NA	NA	7	2
275	tr|Q33AE4|Q33AE4_ORYSJ	Q33AE4	Os10g0189100 protein (Phosphoglucomutase, chloroplast, putative, expressed) (cDNA clone:J013000K21, full insert sequence)	609	66113	15	25	27	13	14	10	17	21	18	14	11	13	24	21	25	18	21	18	20	19	13	10	12	15	20	16	20	19	19	11	17	31	31	17	24	18	29	20	25	19	18	16	31	29
276	tr|Q69LC0|Q69LC0_ORYSJ	Q69LC0	Os07g0171100 protein (Putative SHOOT1 protein) (cDNA clone:001-045-E07, full insert sequence)	335	37510	15	19	14	18	21	21	15	16	13	11	18	14	26	25	26	21	25	24	18	15	19	18	15	19	19	19	24	23	20	21	23	16	15	24	23	33	22	22	29	17	21	23	24	19
277	tr|Q6AVR6|Q6AVR6_ORYSJ	Q6AVR6	Os03g0840200 protein (Putative F8K7.10 protein) (WD40-like Beta Propeller Repeat family protein, expressed) (cDNA clone:J013116D11, full insert sequence) (cDNA clone:J023087F22, full insert sequence)	688	73675	15	17	19	11	10	7	9	7	8	4	2	2	24	22	25	21	13	15	6	3	4	0	0	0	26	25	33	11	20	11	23	20	18	10	13	11	14	11	25	6	4	5	13	20
278	tr|Q6ZBH2|Q6ZBH2_ORYSJ	Q6ZBH2	Os08g0545200 protein (Putative sorbitol dehydrogenase) (cDNA clone:001-124-E11, full insert sequence) (cDNA clone:J033046H09, full insert sequence)	369	39332	15	15	17	17	10	12	5	8	8	5	5	4	8	8	7	4	2	2	4	8	8	2	3	5	26	24	25	9	11	7	20	18	23	10	7	7	16	16	10	7	8	5	20	19
279	tr|Q7XMK5|Q7XMK5_ORYSJ	Q7XMK5	OSJNBb0039L24.13 protein (Os04g0533300 protein) (cDNA clone:001-014-B04, full insert sequence) (cDNA clone:001-208-D04, full insert sequence) (cDNA clone:J013002A11, full insert sequence)	206	22416	15	17	12	16	21	20	16	15	17	15	25	14	26	29	28	18	19	25	16	14	19	13	14	17	25	21	17	27	22	25	26	29	33	29	22	26	25	25	24	17	21	22	21	14
280	tr|Q84M35|Q84M35_ORYSJ	Q84M35	40S ribosomal protein S2, putative, expressed (Os03g0807800 protein) (Putative 40S ribosomal protein S2) (cDNA clone:J013001C14, full insert sequence)	274	29976	15	11	14	11	5	3	5	5	3	4	6	4	14	13	14	13	15	16	6	5	5	8	5	8	15	7	11	7	10	12	14	17	13	12	11	10	8	6	7	4	6	2	7	9
281	sp|Q651D5|PIP27_ORYSJ	Q651D5	Probable aquaporin PIP2-7 (OsPIP2;7) (Plasma membrane intrinsic protein 2-7)	290	30316	15	16	15	23	17	21	18	19	16	24	17	16	17	16	15	15	13	14	20	17	19	22	15	14	15	16	15	15	12	21	23	27	23	21	21	22	15	23	11	13	14	15	32	22
282	tr|Q8H3M0|Q8H3M0_ORYSJ	Q8H3M0	Os08g0428800 protein (Putative high mobility group I/Y (HMGI/Y protein))	178	18672	15	15	19	13	12	24	13	10	12	8	15	13	15	15	15	11	11	12	11	12	13	11	10	15	24	11	10	15	16	30	17	19	23	12	6	5	14	14	21	16	15	15	15	14
283	tr|Q2QP54|Q2QP54_ORYSJ	Q2QP54	Elongation factor Ts, mitochondrial (EF-Ts) (EF-TsMt)	1123	121088	15	24	22	29	35	23	20	18	13	26	23	25	29	35	31	30	29	34	33	23	21	27	35	27	25	26	26	27	25	24	24	31	34	32	26	26	25	25	29	20	23	26	22	28
284	tr|Q5QNA5|Q5QNA5_ORYSJ	Q5QNA5	Os01g0208700 protein (Putative phosphoenolpyruvate carboxylase 1) (cDNA clone:J013071A07, full insert sequence)	1014	114197	15	14	16	38	29	21	13	13	15	18	15	13	16	15	12	12	16	16	10	12	7	12	11	11	21	27	18	16	20	21	18	15	12	13	9	11	32	19	7	23	22	20	10	14
285	sp|Q2RBN7|CLH1_ORYSJ	Q2RBN7	Clathrin heavy chain 1	1708	193346	14	10	17	11	11	14	12	11	13	14	12	6	15	16	21	10	11	15	12	9	8	9	5	12	29	31	16	15	15	20	18	25	28	11	5	12	24	17	8	15	14	16	17	21
286	sp|Q43008|SODM_ORYSJ	Q43008	Superoxide dismutase [Mn], mitochondrial (EC 1.15.1.1)	231	24997	14	18	17	12	11	19	18	15	17	5	9	9	28	31	28	16	13	17	18	25	22	15	11	13	24	20	20	17	17	13	24	20	25	15	11	11	23	27	34	14	19	18	24	26
287	sp|Q6YW46|EF1G2_ORYSJ	Q6YW46	Elongation factor 1-gamma 2 (EF-1-gamma 2) (eEF-1B gamma 2)	418	47356	14	13	17	10	13	17	12	12	17	6	7	9	23	16	22	17	15	12	5	10	11	4	7	7	17	20	17	15	15	19	23	18	20	10	9	16	19	19	4	11	6	10	13	13
288	sp|Q7XDY9|RAF1_ORYSJ	Q7XDY9	Rubisco accumulation factor 1, chloroplastic	469	51560	14	15	9	19	19	16	21	18	18	18	17	20	30	25	34	32	32	36	26	24	26	21	30	21	18	17	15	21	21	21	23	26	26	27	23	21	19	26	31	17	27	24	25	26
289	tr|A0A0P0XWA7|A0A0P0XWA7_ORYSJ	A0A0P0XWA7	Os10g0492000 protein (Fragment)	593	66819	14	6	6	13	13	12	5	4	2	13	10	6	18	19	22	16	22	27	8	6	7	5	6	6	9	8	8	7	10	15	8	16	13	17	12	13	13	9	2	8	11	5	8	19
290	tr|Q0D4G9|Q0D4G9_ORYSJ	Q0D4G9	Os07g0626800 protein (Fragment)	397	42212	14	9	9	10	3	5	NA	NA	NA	NA	NA	NA	11	8	9	6	8	5	NA	NA	NA	NA	NA	NA	10	7	4	7	7	8	7	9	14	6	6	6	5	5	1	6	6	4	14	13
291	tr|Q10I42|Q10I42_ORYSJ	Q10I42	HAD-superfamily hydrolase, subfamily IA, variant 3 containing protein, expressed (Os03g0565200 protein)	320	33703	14	11	12	11	6	10	11	11	10	13	12	12	13	11	11	12	13	12	9	9	10	11	11	10	12	11	9	12	11	12	13	9	8	12	16	15	12	10	11	11	12	6	9	10
292	tr|Q2QNN5|Q2QNN5_ORYSJ	Q2QNN5	Lipoxygenase (EC 1.13.11.-)	922	104687	14	0	54	27	30	13	18	26	45	21	0	17	22	26	40	53	61	17	19	46	34	3	1	3	26	12	12	13	29	20	35	50	46	12	3	6	59	123	68	16	4	31	45	75
293	tr|Q653Z1|Q653Z1_ORYSJ	Q653Z1	Peptidylprolyl isomerase (EC 5.2.1.8)	218	21995	14	14	12	10	9	17	10	12	8	6	10	6	20	18	19	18	16	20	10	6	8	7	7	8	20	17	15	18	19	18	15	19	18	16	15	13	13	9	17	11	13	13	14	12
294	sp|Q652L6|MDAR3_ORYSJ	Q652L6	Monodehydroascorbate reductase 3, cytosolic (OsMDAR3) (OsMDHAR3) (EC 1.6.5.4)	435	46673	14	15	17	12	9	7	15	13	15	13	10	10	25	23	25	19	17	20	13	14	9	8	5	8	15	13	12	7	7	7	23	20	21	10	17	11	10	8	5	7	7	8	20	21
295	tr|Q6H7Q6|Q6H7Q6_ORYSJ	Q6H7Q6	Lipoxygenase (EC 1.13.11.-)	926	103586	14	27	35	28	20	22	7	9	18	16	12	12	19	17	9	16	17	17	NA	NA	NA	NA	NA	NA	15	24	16	17	25	21	0	33	30	28	28	19	37	28	0	19	25	20	42	33
296	tr|Q6ZJ16|Q6ZJ16_ORYSJ	Q6ZJ16	Os08g0557100 protein (Putative nucleic acid-binding protein) (cDNA clone:J023062K14, full insert sequence)	305	33258	14	16	11	19	16	11	8	5	7	9	13	8	19	17	16	17	17	18	11	11	13	10	9	13	19	10	9	19	15	15	15	16	13	15	15	14	16	14	20	11	13	9	9	10
297	tr|Q7XLP7|Q7XLP7_ORYSJ	Q7XLP7	OSJNBa0044M19.9 protein (Os04g0386600 protein) (cDNA clone:001-045-D08, full insert sequence) (cDNA clone:J013098I05, full insert sequence)	389	41320	14	12	17	10	8	9	3	4	5	3	3	4	10	11	12	11	9	7	5	6	7	3	3	5	10	9	9	9	8	9	10	11	13	8	9	7	5	6	5	6	5	4	9	9
298	tr|Q84SC5|Q84SC5_ORYSJ	Q84SC5	Os08g0162600 protein (cDNA clone:006-308-F09, full insert sequence) (cDNA clone:J023041B21, full insert sequence)	260	27486	14	15	15	18	9	10	11	6	11	12	12	9	15	10	14	13	14	13	9	9	10	9	11	10	11	6	7	8	9	11	8	9	13	9	13	12	10	9	3	8	10	8	11	12
299	tr|Q9FP25|Q9FP25_ORYSJ	Q9FP25	Os01g0303000 protein (Putative CP12) (cDNA clone:001-009-C09, full insert sequence) (cDNA clone:J033080D15, full insert sequence) (p0035H10.18 protein)	124	12833	14	21	22	36	26	30	14	11	16	15	18	11	23	23	17	31	33	33	14	11	15	26	10	29	14	11	11	54	33	44	16	23	32	33	40	47	15	16	32	19	19	24	18	18
300	tr|Q650W6|Q650W6_ORYSJ	Q650W6	Os09g0565200 protein (Putative nucleic acid-binding protein) (cDNA clone:001-034-H01, full insert sequence) (cDNA clone:J023007A14, full insert sequence)	322	35425	14	15	13	19	27	23	16	17	17	12	15	17	19	18	18	16	16	19	19	18	20	20	23	18	19	21	22	21	22	18	20	20	23	22	20	16	19	20	32	23	24	22	15	19
301	sp|Q851F9|EGY3_ORYSJ	Q851F9	Probable zinc metalloprotease EGY3, chloroplastic (EC 3.4.24.-) (Protein ETHYLENE-DEPENDENT GRAVITROPISM-DEFICIENT AND YELLOW-GREEN 3) (OsEGY3)	586	62795	13	13	11	0	0	0	5	8	10	3	0	0	19	16	15	1	0	0	NA	NA	NA	NA	NA	NA	10	6	8	0	0	0	10	9	12	0	0	0	5	6	3	0	0	0	6	6
302	sp|Q9ARZ9|R27AA_ORYSJ	Q9ARZ9	Ubiquitin-40S ribosomal protein S27a-1 [Cleaved into: Ubiquitin; 40S ribosomal protein S27a-1]	155	17669	13	8	14	0	0	0	NA	NA	NA	NA	NA	NA	NA	NA	NA	NA	NA	NA	NA	NA	NA	NA	NA	NA	NA	NA	NA	NA	NA	NA	NA	NA	NA	NA	NA	NA	NA	NA	NA	NA	NA	NA	NA	NA
303	sp|O04226|P5CS1_ORYSJ	O04226	Delta-1-pyrroline-5-carboxylate synthase 1 (OsP5CS1) [Includes: Glutamate 5-kinase (GK) (EC 2.7.2.11) (Gamma-glutamyl kinase); Gamma-glutamyl phosphate reductase (GPR) (EC 1.2.1.41) (Glutamate-5-semialdehyde dehydrogenase) (Glutamyl-gamma-semialdehyde dehydrogenase)]	716	77745	13	9	7	0	0	0	NA	NA	NA	NA	NA	NA	11	8	8	1	0	0	NA	NA	NA	NA	NA	NA	10	7	7	0	0	0	6	4	7	0	0	0	NA	NA	NA	NA	NA	NA	5	2
304	sp|Q0JMH0|HACL_ORYSJ	Q0JMH0	2-hydroxyacyl-CoA lyase (EC 4.1.-.-) (2-hydroxyphytanoyl-CoA lyase) (2-HPCL) (Oxalyl-CoA decarboxylase)	577	60826	13	14	15	12	7	5	5	4	4	6	2	3	9	11	13	5	11	12	6	4	3	1	1	5	16	13	12	5	9	12	14	14	16	10	2	7	3	6	3	5	3	5	4	4
305	sp|Q10M12|40C1_ORYSJ	Q10M12	Ricin B-like lectin R40C1 (Osr40c1)	348	38822	13	12	11	7	7	3	14	14	9	5	6	7	17	26	19	4	8	10	12	15	18	11	10	9	25	18	25	5	2	3	8	5	4	3	5	4	4	6	5	1	1	1	1	1
306	sp|Q2QM69|BQMT2_ORYSJ	Q2QM69	2-methyl-6-phytyl-1,4-hydroquinone methyltransferase 2, chloroplastic (EC 2.1.1.295) (37 kDa inner envelope membrane protein) (E37) (MPBQ/MSBQ methyltransferase) (Protein VTE3 homolog)	348	38940	13	11	14	10	12	6	3	3	3	9	7	5	11	12	10	12	11	16	6	2	1	4	4	5	7	9	5	5	6	9	12	16	10	11	13	12	7	8	3	6	6	8	12	10
307	sp|Q5Z627|EF1G3_ORYSJ	Q5Z627	Elongation factor 1-gamma 3 (EF-1-gamma 3) (eEF-1B gamma 3)	416	47391	13	8	9	6	8	8	7	6	10	7	5	7	19	13	16	12	10	11	4	5	6	2	0	2	17	15	12	10	11	13	21	19	22	13	5	9	18	13	4	6	4	8	11	10
308	sp|Q9XEA8|CYSK2_ORYSJ	Q9XEA8	Cysteine synthase (CSase) (EC 2.5.1.47) (O-acetylserine (thiol)-lyase) (OAS-TL) (O-acetylserine sulfhydrylase)	325	34307	13	16	14	16	0	9	12	11	9	11	11	7	13	22	14	14	13	18	14	6	0	8	11	9	14	12	10	9	0	9	11	15	13	10	9	0	14	11	12	0	9	0	9	8
309	tr|A0A0P0W9W2|A0A0P0W9W2_ORYSJ	A0A0P0W9W2	Os04g0390000 protein	1016	115606	13	12	14	10	3	8	7	2	4	8	8	4	14	14	10	8	9	8	11	6	8	8	1	10	17	14	13	7	8	7	16	16	13	11	8	9	7	4	2	8	12	5	19	13
310	tr|C7J056|C7J056_ORYSJ	C7J056	Os03g0859600 protein (Os03g0859700 protein) (Fragment)	185	19207	13	14	11	13	0	0	NA	NA	NA	NA	NA	NA	NA	NA	NA	NA	NA	NA	NA	NA	NA	NA	NA	NA	NA	NA	NA	NA	NA	NA	13	11	13	12	0	13	14	14	14	0	0	0	12	14
311	tr|Q0DV66|Q0DV66_ORYSJ	Q0DV66	Os03g0146400 protein	529	59074	13	9	9	0	1	5	10	9	3	4	3	1	9	11	15	4	5	6	6	4	6	2	0	3	11	7	9	3	2	3	12	9	12	3	6	2	NA	NA	NA	NA	NA	NA	10	12
312	tr|Q0JCL7|Q0JCL7_ORYSJ	Q0JCL7	Prohibitin	296	31624	13	14	13	0	6	7	8	8	8	4	7	7	5	0	6	6	5	5	10	11	8	8	8	8	NA	NA	NA	NA	NA	NA	7	0	11	8	8	7	6	8	9	3	4	7	9	15
313	tr|Q0JDZ7|Q0JDZ7_ORYSJ	Q0JDZ7	40S ribosomal protein S8	221	24929	13	13	13	9	18	18	15	16	19	14	11	16	16	18	14	13	18	12	16	20	15	14	20	14	19	17	17	12	18	15	21	14	17	14	11	15	19	21	22	17	19	16	16	22
314	tr|Q2QNS7|Q2QNS7_ORYSJ	Q2QNS7	Os12g0555500 protein (Pathogenesis-related protein) (Pathogenesis-related protein Bet v I family protein, expressed) (cDNA clone:J023104B18, full insert sequence)	158	16688	13	23	31	8	10	6	NA	NA	NA	NA	NA	NA	8	3	4	5	3	5	NA	NA	NA	NA	NA	NA	31	15	25	13	11	11	19	23	13	13	9	10	11	16	33	11	5	10	7	12
315	tr|Q6L4R5|Q6L4R5_ORYSJ	Q6L4R5	V-type proton ATPase subunit C	377	42678	13	10	12	5	4	4	3	6	4	5	2	4	9	13	12	9	8	9	5	6	9	4	1	5	15	9	10	7	6	9	6	13	16	4	4	5	3	6	3	2	4	2	6	7
316	tr|Q5Z6P4|Q5Z6P4_ORYSJ	Q5Z6P4	Os06g0264800 protein (cDNA clone:001-012-A05, full insert sequence) (cDNA clone:001-205-D11, full insert sequence) (cDNA clone:J013031L04, full insert sequence) (cDNA clone:J013071I08, full insert sequence)	156	16666	13	11	12	10	11	13	6	5	5	7	15	8	15	17	20	15	15	18	4	4	6	9	8	14	16	9	13	13	11	14	18	18	17	17	15	17	5	6	3	14	12	14	9	7
317	tr|Q69Y99|Q69Y99_ORYSJ	Q69Y99	Chaperonin (Os06g0196900 protein) (Putative chaperonin 21) (cDNA clone:001-034-G10, full insert sequence) (cDNA, clone: J100085L03, full insert sequence)	252	26319	13	20	12	10	15	10	14	7	5	7	8	9	19	17	17	14	14	10	15	9	13	10	12	7	24	18	21	18	15	14	16	14	14	16	12	13	17	19	29	16	17	15	10	10
318	tr|Q7XRE7|Q7XRE7_ORYSJ	Q7XRE7	OSJNBa0006M15.20 protein (OSJNBa0036B21.4 protein) (Os04g0456700 protein) (cDNA clone:J013002D12, full insert sequence)	193	20537	13	13	13	12	10	12	14	15	15	5	5	10	15	14	15	11	10	14	8	8	8	4	3	6	15	13	14	12	12	12	13	14	13	5	5	7	11	10	18	7	5	8	14	16
319	tr|Q8GVZ0|Q8GVZ0_ORYSJ	Q8GVZ0	Os07g0546000 protein (Putative isopentenyl pyrophosphate:dimethyllallyl pyrophosphate isomerase) (cDNA clone:001-039-H09, full insert sequence) (cDNA clone:J013044J20, full insert sequence)	238	27341	13	15	13	12	9	13	15	12	14	10	12	11	19	19	18	18	19	19	14	12	17	12	10	10	21	17	19	17	21	15	17	18	18	15	19	15	15	17	19	16	17	18	11	11
320	tr|Q8HCR5|Q8HCR5_ORYSJ	Q8HCR5	Uncharacterized protein	197	22279	13	8	9	15	8	9	9	11	10	11	8	9	7	9	8	8	8	10	8	5	4	7	5	11	13	13	6	12	11	14	8	12	12	11	6	8	12	12	5	10	10	9	9	10
321	tr|Q8L472|Q8L472_ORYSJ	Q8L472	Os07g0105600 protein (PsbQ domain protein family, putative-like protein) (cDNA clone:J013148M09, full insert sequence)	222	24229	13	10	15	15	9	10	11	10	10	7	11	10	13	13	10	11	13	13	10	11	13	10	11	14	11	11	13	13	9	14	8	13	12	14	11	11	11	8	14	14	12	7	10	13
322	tr|Q8W084|Q8W084_ORYSJ	Q8W084	Os01g0382400 protein (Putative pathogenesis-related protein) (cDNA clone:J023072K01, full insert sequence)	167	18335	13	8	9	11	6	7	NA	NA	NA	NA	NA	NA	NA	NA	NA	NA	NA	NA	NA	NA	NA	NA	NA	NA	17	13	15	9	8	11	14	17	22	8	7	10	13	20	33	10	15	15	7	13
323	sp|Q0JNR2|CYT12_ORYSJ	Q0JNR2	Cysteine proteinase inhibitor 12 (Oryzacystatin XII) (OC-XII) (Oryzacystatin-12)	250	27269	12	8	8	6	3	1	12	9	4	0	1	2	8	12	11	4	4	7	8	10	14	1	0	2	14	13	7	3	4	6	10	10	9	4	3	2	4	5	10	2	3	1	7	6
324	tr|Q75GX3|Q75GX3_ORYSJ	Q75GX3	Os03g0663400 protein (Putative antifungal thaumatin-like protein) (cDNA clone:001-034-E02, full insert sequence) (cDNA clone:J033108D14, full insert sequence) (cDNA clone:J033115J22, full insert sequence) (p21 protein, putative, expressed)	222	22766	12	3	3	0	1	0	NA	NA	NA	NA	NA	NA	4	4	6	0	0	0	NA	NA	NA	NA	NA	NA	14	8	9	1	1	0	9	3	6	0	0	0	NA	NA	NA	NA	NA	NA	NA	NA
325	tr|Q688K0|Q688K0_ORYSJ	Q688K0	Guanosine nucleotide diphosphate dissociation inhibitor	445	49698	12	10	9	1	4	0	NA	NA	NA	NA	NA	NA	8	10	9	1	3	5	NA	NA	NA	NA	NA	NA	0	6	5	4	4	6	4	8	11	4	0	0	NA	NA	NA	NA	NA	NA	4	4
326	sp|O04138|CHI4_ORYSJ	O04138	Chitinase 4 (EC 3.2.1.14) (OsChia2b) (Pathogenesis related (PR)-3 chitinase 4)	285	30451	12	6	7	1	1	2	NA	NA	NA	NA	NA	NA	NA	NA	NA	NA	NA	NA	NA	NA	NA	NA	NA	NA	8	12	13	0	3	3	10	0	19	5	3	4	3	11	10	3	9	9	0	8
327	sp|Q9ZST0|RK5_ORYSJ	Q9ZST0	50S ribosomal protein L5, chloroplastic	279	30219	12	11	10	9	12	8	3	4	3	4	3	6	8	12	9	7	11	8	6	3	4	3	4	6	9	5	6	6	9	5	9	8	7	10	12	7	10	7	5	9	13	7	3	5
328	tr|A0A0N7KG12|A0A0N7KG12_ORYSJ	A0A0N7KG12	Os02g0729400 protein (Fragment)	331	34056	12	6	10	14	13	9	8	2	4	8	8	6	12	12	12	14	9	11	12	6	6	11	6	10	8	2	5	8	7	10	15	16	12	12	10	15	12	15	14	10	7	9	15	13
329	tr|A0A0P0XAE2|A0A0P0XAE2_ORYSJ	A0A0P0XAE2	Os07g0691200 protein	883	96711	12	8	0	18	15	10	9	10	10	14	9	13	10	8	6	9	13	11	8	4	4	13	9	10	14	15	15	9	19	12	7	8	9	11	12	11	10	7	3	12	17	8	5	4
330	tr|B9FCM4|B9FCM4_ORYSJ	B9FCM4	Os04g0626400 protein	342	37474	12	25	23	18	9	13	11	13	11	8	13	6	23	27	26	18	22	23	15	11	13	8	7	10	15	10	14	19	17	17	14	16	14	14	15	14	13	12	23	10	13	11	12	14
331	tr|Q0DSD6|Q0DSD6_ORYSJ	Q0DSD6	Os03g0315800 protein (Fragment)	390	41925	12	18	15	11	18	13	11	14	12	13	10	12	21	23	15	15	16	16	19	18	15	16	16	11	17	18	18	17	17	15	18	19	19	22	19	16	15	17	24	15	21	18	12	12
332	tr|Q0J8R9|Q0J8R9_ORYSJ	Q0J8R9	Photosystem II 22 kDa protein 2, chloroplastic (22 kDa protein of photosystem II 2) (Photosystem II subunit 2) (OsPsbS2)	254	26950	12	9	11	72	14	15	NA	NA	NA	NA	NA	NA	30	27	33	16	0	8	NA	NA	NA	NA	NA	NA	26	24	21	8	10	14	14	22	13	8	7	0	17	18	12	8	0	0	27	33
333	tr|Q0JAI2|Q0JAI2_ORYSJ	Q0JAI2	OSJNba0093F12.16 protein (Os04g0598200 protein)	166	17748	12	8	8	5	12	10	7	13	7	6	4	3	8	10	11	7	8	8	15	12	11	7	5	10	13	15	15	7	11	7	13	12	11	9	9	11	13	12	9	10	12	9	10	0
334	tr|Q2QNE1|Q2QNE1_ORYSJ	Q2QNE1	Os12g0568900 protein (Thaumatin family protein, expressed) (cDNA clone:J013136G04, full insert sequence)	230	22994	12	12	15	5	7	11	6	3	6	2	2	2	7	6	8	4	6	5	NA	NA	NA	NA	NA	NA	8	9	8	13	9	9	9	6	8	2	4	4	5	4	13	6	2	5	4	4
335	tr|Q6ZG90|Q6ZG90_ORYSJ	Q6ZG90	ATP synthase (Mitochondrial ATP synthase) (Os02g0131300 protein) (Putative ATP synthase) (cDNA clone:J013089B14, full insert sequence)	240	27340	12	15	14	9	4	7	7	12	8	2	8	8	11	11	13	8	10	9	8	9	10	6	6	6	13	10	9	9	8	8	11	11	11	10	7	9	12	10	18	3	6	6	10	11
336	tr|Q6YY64|Q6YY64_ORYSJ	Q6YY64	60S ribosomal protein L6	219	24258	12	7	10	10	6	7	7	7	5	6	3	5	10	10	8	6	8	7	9	9	7	6	9	5	12	10	7	5	7	9	11	11	10	6	4	7	7	7	3	7	7	9	9	13
337	tr|Q6Z4E4|Q6Z4E4_ORYSJ	Q6Z4E4	Methylmalonate semi-aldehyde dehydrogenase (Os07g0188800 protein) (cDNA clone:J023108H13, full insert sequence)	534	57247	12	8	9	6	6	7	9	11	12	6	8	6	14	13	11	12	8	10	7	8	10	7	6	9	21	18	14	17	15	22	19	17	17	17	13	11	11	13	12	9	11	12	15	15
338	tr|Q75G91|Q75G91_ORYSJ	Q75G91	40S ribosomal protein S3, putative, expressed (Os03g0577000 protein) (Putative ribosomal protein) (cDNA clone:006-205-G04, full insert sequence) (cDNA clone:J023061B16, full insert sequence)	228	25435	12	5	9	5	9	0	NA	NA	NA	NA	NA	NA	8	11	9	8	6	8	NA	NA	NA	NA	NA	NA	10	13	12	5	7	7	12	9	12	8	8	8	NA	NA	NA	NA	NA	NA	7	9
339	tr|Q7XC37|Q7XC37_ORYSJ	Q7XC37	Nucleoside diphosphate kinase (EC 2.7.4.6)	151	16779	12	13	10	13	11	9	11	12	8	7	11	8	10	11	11	6	7	8	12	9	11	11	10	9	11	12	10	10	10	6	8	7	9	8	5	7	11	14	11	11	8	13	12	15
340	tr|Q7XIJ9|Q7XIJ9_ORYSJ	Q7XIJ9	Os07g0565600 protein (Putative peptidyl-prolycis-trans isomerase protein)	432	46091	12	14	10	9	6	11	9	6	0	3	9	5	12	13	16	13	13	13	14	7	9	6	7	9	16	11	14	0	15	11	12	15	12	14	11	7	7	8	12	12	8	8	6	8
341	tr|Q851Y8|Q851Y8_ORYSJ	Q851Y8	Elongation factor Tu	453	48424	12	15	16	7	8	10	2	8	5	6	9	2	11	8	10	13	10	8	7	6	7	3	3	6	14	9	11	11	9	13	12	12	11	9	6	8	8	9	10	6	4	5	10	9
342	tr|Q8H8E0|Q8H8E0_ORYSJ	Q8H8E0	Glutathione S-transferase, N-terminal domain containing protein, expressed (Os03g0135300 protein) (Putative glutathione S-transferase) (cDNA clone:001-035-F06, full insert sequence) (cDNA clone:J023107J18, full insert sequence)	224	24990	12	8	9	9	12	12	NA	NA	NA	NA	NA	NA	5	5	5	6	4	6	NA	NA	NA	NA	NA	NA	13	13	11	9	9	8	10	13	11	11	9	11	10	13	21	12	6	10	13	12
343	sp|A3C4S4|GME1_ORYSJ	A3C4S4	GDP-mannose 3,5-epimerase 1 (GDP-Man 3,5-epimerase 1) (EC 5.1.3.18) (OsGME-1)	378	42778	11	10	10	10	12	9	9	8	10	5	6	7	9	8	12	8	9	7	5	8	6	6	8	7	13	9	12	11	9	8	11	12	11	7	8	6	7	7	8	7	7	10	5	7
344	sp|P46265|TBB5_ORYSJ	P46265	Tubulin beta-5 chain (Beta-5-tubulin)	447	50105	11	0	0	9	18	13	9	11	9	9	13	7	NA	NA	NA	NA	NA	NA	9	10	7	9	6	11	15	9	12	0	8	0	10	11	0	9	6	10	13	11	10	8	9	7	10	12
345	sp|P49100|CYB5_ORYSJ	P49100	Cytochrome b5	137	15282	11	7	9	7	3	7	6	7	3	4	6	2	9	9	10	6	8	9	5	3	8	2	3	6	7	7	7	8	6	9	9	12	12	7	8	6	8	6	4	4	3	5	9	9
346	sp|P49397|RS3A_ORYSJ	P49397	40S ribosomal protein S3a (CYC07 protein)	262	29728	11	10	11	10	14	13	7	9	9	6	8	8	14	15	13	13	11	10	9	8	7	11	5	8	13	15	14	11	12	14	17	16	18	13	8	10	13	16	10	11	14	10	9	10
347	sp|Q0IXP9|AARE1_ORYSJ	Q0IXP9	Acylamino-acid-releasing enzyme 1 (AARE1) (EC 3.4.19.1)	775	84940	11	5	13	11	8	15	4	6	5	6	7	3	9	10	11	8	14	11	NA	NA	NA	NA	NA	NA	10	10	7	12	8	12	9	15	13	9	7	4	8	6	3	6	5	5	9	8
348	sp|Q336R9|MSRA4_ORYSJ	Q336R9	Peptide methionine sulfoxide reductase A4, chloroplastic (OsMSRA4) (EC 1.8.4.11) (Peptide-methionine (S)-S-oxide reductase) (Peptide Met(O) reductase) (Protein-methionine-S-oxide reductase)	263	28639	11	11	12	10	12	15	9	7	9	8	7	8	11	10	10	11	12	10	7	9	8	7	6	7	15	19	15	13	15	11	14	10	12	13	9	12	19	17	18	13	16	14	15	15
349	tr|Q9FEG7|Q9FEG7_ORYSJ	Q9FEG7	Os08g0434100 protein (Ribonuclease) (EC 3.1.27.1) (cDNA clone:006-204-G01, full insert sequence)	229	24800	11	8	8	1	1	1	15	11	10	4	0	1	17	16	23	8	6	10	13	13	15	2	0	0	16	9	10	1	0	0	13	17	20	0	0	1	3	9	9	0	0	0	13	14
350	sp|Q7XCK6|CHI8_ORYSJ	Q7XCK6	Chitinase 8 (EC 3.2.1.14) (Class II chitinase a) (OsChia2a) (Pathogenesis related (PR)-3 chitinase 8)	261	27552	11	8	18	0	5	1	NA	NA	NA	NA	NA	NA	13	11	11	16	7	6	3	6	5	0	0	0	17	11	17	6	8	2	10	11	9	2	3	3	11	14	13	6	1	7	1	6
351	sp|Q7XJ02|APX7_ORYSJ	Q7XJ02	Probable L-ascorbate peroxidase 7, chloroplastic (EC 1.11.1.11) (OsAPx7)	359	38325	11	17	15	13	9	9	13	13	10	6	11	10	12	12	10	13	12	9	11	15	10	8	9	9	10	14	11	15	12	9	6	8	8	5	9	0	8	9	16	7	10	6	11	13
352	tr|Q6ZKI0|Q6ZKI0_ORYSJ	Q6ZKI0	Os08g0139200 protein (Putative quinone-oxidoreductase QR2) (cDNA clone:J023054M12, full insert sequence)	203	21590	11	12	9	0	1	3	NA	NA	NA	NA	NA	NA	7	5	6	3	3	5	3	7	7	4	3	6	8	7	3	5	2	5	5	7	8	4	3	1	NA	NA	NA	NA	NA	NA	4	3
353	sp|Q8S0J7|IM30_ORYSJ	Q8S0J7	Probable membrane-associated 30 kDa protein, chloroplastic	317	35089	11	13	13	13	7	11	NA	NA	NA	NA	NA	NA	14	12	10	10	8	12	4	3	3	6	3	3	15	8	12	13	12	12	8	10	6	8	6	8	10	8	15	4	2	5	8	10
354	sp|Q9FR35|PRX2C_ORYSJ	Q9FR35	Peroxiredoxin-2C (EC 1.11.1.15) (Peroxiredoxin IIC) (Thioredoxin peroxidase 2C)	162	17291	11	14	9	11	10	11	14	9	12	7	11	8	18	16	19	13	13	14	10	14	16	9	9	7	16	17	14	9	10	7	16	15	15	12	6	8	15	15	21	8	8	12	8	14
355	tr|A0A0P0XNM8|A0A0P0XNM8_ORYSJ	A0A0P0XNM8	Os09g0481200 protein (Fragment)	163	17786	11	7	9	10	16	15	11	12	10	10	11	9	10	8	11	14	13	12	7	5	5	7	10	8	9	9	10	14	10	14	14	14	12	11	10	9	10	10	12	18	16	12	8	10
356	tr|O80414|O80414_ORYSJ	O80414	Mitochondrial phosphate transporter (Os02g0767500 protein)	368	38959	11	10	13	18	9	14	8	4	6	11	7	7	14	13	13	10	11	14	6	6	6	0	5	6	15	12	11	6	9	10	10	14	15	10	9	3	20	15	3	9	11	13	11	13
357	tr|Q10N30|Q10N30_ORYSJ	Q10N30	Os03g0284400 protein (Ribosomal protein L10 containing protein, expressed) (cDNA clone:J023009H08, full insert sequence)	220	24221	11	12	9	8	8	9	8	9	6	7	8	8	8	9	9	8	10	10	11	6	9	9	10	10	13	12	9	13	13	13	8	6	6	11	9	9	10	9	12	11	14	12	5	6
358	tr|Q53PA7|Q53PA7_ORYSJ	Q53PA7	2-oxoglutarate/malate translocator (Clone OMT103), mitochondrial membrane-proso millet (Mitochondrial carrier protein, expressed) (Os11g0432400 protein) (cDNA clone:001-016-G08, full insert sequence) (cDNA clone:J013132N13, full insert sequence)	309	32572	11	12	13	12	11	10	9	11	14	14	12	11	20	20	17	16	14	17	14	11	10	11	12	12	20	19	11	12	15	14	25	19	16	19	17	21	22	15	8	16	18	18	16	14
359	tr|Q5SNJ4|Q5SNJ4_ORYSJ	Q5SNJ4	Os01g0191500 protein (Putative mitochondrial processing peptidase) (cDNA clone:J013073N24, full insert sequence)	505	53946	11	13	13	9	10	6	4	9	7	5	5	3	15	12	15	11	11	12	6	6	8	5	3	7	12	8	8	8	8	7	13	12	17	9	6	6	5	6	9	4	3	6	8	9
360	tr|Q67UE5|Q67UE5_ORYSJ	Q67UE5	Os09g0446800 protein (Putative formate--tetrahydrofolate ligase)	639	68113	11	10	11	9	13	9	0	6	4	9	8	11	10	12	15	12	10	11	11	11	9	8	10	10	13	8	10	9	9	8	9	7	5	8	10	12	8	8	5	10	10	7	9	9
361	tr|Q6ZD35|Q6ZD35_ORYSJ	Q6ZD35	Os08g0538000 protein (Putative glycyl-tRNA synthetase)	698	77074	11	13	12	11	3	4	5	5	3	2	3	3	5	5	9	5	9	6	2	4	3	5	3	5	7	8	3	5	5	8	4	9	7	7	3	4	NA	NA	NA	NA	NA	NA	4	4
362	tr|Q7XXQ8|Q7XXQ8_ORYSJ	Q7XXQ8	Os06g0232000 protein (Putative RNA-binding protein) (cDNA clone:001-206-F05, full insert sequence) (cDNA clone:J023110G05, full insert sequence)	381	41663	11	10	12	8	9	10	9	8	5	6	5	3	10	8	11	6	8	8	9	9	10	6	4	7	17	14	12	9	7	10	11	10	10	7	7	6	10	12	17	3	3	7	8	8
363	sp|Q6K8J4|ISPG_ORYSJ	Q6K8J4	4-hydroxy-3-methylbut-2-en-1-yl diphosphate synthase (ferredoxin), chloroplastic (EC 1.17.7.1) (1-hydroxy-2-methyl-2-(E)-butenyl 4-diphosphate synthase)	744	82161	11	14	13	17	16	17	8	9	7	11	11	9	23	16	18	18	19	21	6	6	3	9	7	9	7	9	9	17	18	15	11	16	17	14	16	16	12	12	5	20	19	14	11	17
364	tr|Q851P9|Q851P9_ORYSJ	Q851P9	Histone-like protein (Linker histone H1 and H5 family protein, expressed) (Os03g0799000 protein) (cDNA clone:J013072E13, full insert sequence)	293	29630	11	15	16	17	13	12	8	6	6	6	11	6	15	19	13	13	15	12	10	6	11	9	6	5	15	8	6	14	13	16	14	17	19	13	13	13	12	15	18	7	2	4	9	11
365	tr|Q8GTK7|Q8GTK7_ORYSJ	Q8GTK7	Os07g0495200 protein (Putative ATP synthase delta' chain, mitochondrial) (cDNA clone:J023078O13, full insert sequence)	205	21213	11	14	11	0	0	8	8	12	9	0	7	0	11	10	11	8	10	9	6	6	5	7	0	0	9	8	6	13	10	9	11	9	11	8	11	10	8	8	20	7	6	8	9	10
366	tr|Q8W317|Q8W317_ORYSJ	Q8W317	NADH-ubiquinone oxidoreductase 75 kDa subunit, mitochondrial, putative, expressed (Os03g0713400 protein) (Putative reductase) (cDNA clone:J023087M21, full insert sequence)	747	81117	11	18	16	6	8	8	10	10	10	14	8	8	8	8	7	6	8	6	11	7	9	11	7	14	16	12	10	10	9	11	12	13	16	12	11	9	9	9	5	5	6	6	10	13
367	tr|Q7XBY4|Q7XBY4_ORYSJ	Q7XBY4	Mitochondrial carnitine/acylcarnitine carrier, putative, expressed (Os10g0573700 protein) (Putative carnitine/acylcarnitine translocase) (cDNA clone:001-018-A08, full insert sequence) (cDNA clone:J013003D17, full insert sequence)	316	31554	11	6	8	20	16	19	10	9	9	12	14	9	14	14	12	15	16	16	13	7	7	12	13	15	13	13	11	21	13	20	16	16	11	18	18	20	11	10	7	18	16	12	12	9
368	tr|Q10T57|Q10T57_ORYSJ	Q10T57	Plasma membrane ATPase (EC 7.1.2.1)	970	106619	11	0	0	9	8	8	8	5	5	0	0	0	9	10	11	0	0	7	NA	NA	NA	NA	NA	NA	9	0	5	7	5	11	NA	NA	NA	NA	NA	NA	NA	NA	NA	NA	NA	NA	11	12
369	tr|Q6ZCV7|Q6ZCV7_ORYSJ	Q6ZCV7	Os08g0487800 protein (Putative heat-shock protein)	785	88348	11	14	11	13	0	0	NA	NA	NA	NA	NA	NA	NA	NA	NA	NA	NA	NA	NA	NA	NA	NA	NA	NA	9	10	15	8	9	11	NA	NA	NA	NA	NA	NA	NA	NA	NA	NA	NA	NA	NA	NA
370	tr|Q8L6I2|Q8L6I2_ORYSJ	Q8L6I2	Plasma membrane ATPase (EC 7.1.2.1)	957	105441	11	10	10	0	6	0	NA	NA	NA	NA	NA	NA	NA	NA	NA	NA	NA	NA	NA	NA	NA	NA	NA	NA	NA	NA	NA	NA	NA	NA	NA	NA	NA	NA	NA	NA	NA	NA	NA	NA	NA	NA	NA	NA
371	sp|P0C337|NDHH_ORYSJ	P0C337	NAD(P)H-quinone oxidoreductase subunit H, chloroplastic (EC 7.1.1.-) (NAD(P)H dehydrogenase subunit H) (NADH-plastoquinone oxidoreductase 49 kDa subunit) (NADH-plastoquinone oxidoreductase subunit H)	393	45685	10	9	11	14	9	13	7	5	5	10	11	5	10	12	11	11	10	14	5	1	2	5	4	7	8	8	6	7	7	8	13	11	12	16	13	14	10	5	1	9	10	10	7	6
372	sp|P0C422|PSBH_ORYSJ	P0C422	Photosystem II reaction center protein H (PSII-H) (Photosystem II 10 kDa phosphoprotein)	73	7886	10	35	30	40	23	22	9	10	7	9	9	13	9	8	9	9	11	9	7	9	8	11	11	10	12	14	15	14	20	14	17	11	13	11	9	12	25	23	20	26	19	21	10	10
373	tr|Q7Y1I5|Q7Y1I5_ORYSJ	Q7Y1I5	Os03g0796501 protein (Putative 60S ribosomal protein L1)	404	44489	10	12	10	0	0	0	NA	NA	NA	NA	NA	NA	14	19	0	12	12	13	NA	NA	NA	NA	NA	NA	NA	NA	NA	NA	NA	NA	16	14	14	12	0	12	NA	NA	NA	NA	NA	NA	10	10
374	tr|Q337E2|Q337E2_ORYSJ	Q337E2	Expressed protein (Os10g0505900 protein)	446	45582	10	13	7	0	0	0	17	13	9	0	0	0	28	32	32	0	0	0	18	16	19	0	0	0	21	15	20	0	0	0	14	7	8	0	0	0	NA	NA	NA	NA	NA	NA	NA	NA
375	tr|Q6YPF1|Q6YPF1_ORYSJ	Q6YPF1	Fructose-bisphosphate aldolase (EC 4.1.2.13)	362	38394	10	7	8	0	0	0	NA	NA	NA	NA	NA	NA	NA	NA	NA	NA	NA	NA	NA	NA	NA	NA	NA	NA	NA	NA	NA	NA	NA	NA	NA	NA	NA	NA	NA	NA	NA	NA	NA	NA	NA	NA	NA	NA
376	sp|P42863|G6PIB_ORYSJ	P42863	Glucose-6-phosphate isomerase, cytosolic B (GPI-B) (EC 5.3.1.9) (Phosphoglucose isomerase B) (PGI-B) (Phosphohexose isomerase B) (PHI-B)	567	62368	10	10	8	9	7	10	10	9	8	10	9	8	7	8	6	0	5	5	9	6	10	9	2	7	9	13	9	6	4	5	9	6	10	5	8	0	13	10	4	10	9	11	11	14
377	sp|P49199|RS8_ORYSJ	P49199	40S ribosomal protein S8	220	24829	10	11	0	9	13	11	11	10	15	11	10	13	16	15	13	12	13	11	14	16	12	11	18	13	11	11	10	6	13	9	18	16	18	15	11	12	13	18	18	11	11	9	13	16
378	sp|Q10LP5|SUS4_ORYSJ	Q10LP5	Sucrose synthase 4 (OsSUS4) (EC 2.4.1.13) (Sucrose-UDP glucosyltransferase 4)	809	92217	10	6	5	0	0	0	NA	NA	NA	NA	NA	NA	8	16	17	1	0	2	NA	NA	NA	NA	NA	NA	10	6	11	0	0	0	NA	NA	NA	NA	NA	NA	NA	NA	NA	NA	NA	NA	NA	NA
379	sp|P49398|RS4_ORYSJ	P49398	40S ribosomal protein S4 (SCAR protein SS620)	265	29865	10	10	13	9	9	5	4	6	6	9	8	3	9	11	14	8	12	9	9	10	8	5	6	8	10	11	10	4	5	4	10	13	11	9	5	11	10	8	5	9	6	7	5	9
380	sp|Q10MJ1|CGEP_ORYSJ	Q10MJ1	Probable glutamyl endopeptidase, chloroplastic (EC 3.4.21.-)	938	103895	10	8	9	5	7	3	8	5	4	8	3	3	14	11	12	13	13	9	NA	NA	NA	NA	NA	NA	9	7	5	9	7	5	12	11	9	11	5	8	4	3	2	5	5	4	4	5
381	sp|Q53LQ0|PDI11_ORYSJ	Q53LQ0	Protein disulfide isomerase-like 1-1 (OsPDIL1-1) (EC 5.3.4.1) (Endosperm storage protein 2) (Protein ESP2)	512	56855	10	15	11	4	6	1	19	23	12	5	8	3	34	37	39	23	27	18	24	24	32	3	4	6	25	21	24	5	11	6	19	14	25	8	4	6	14	18	27	6	5	8	18	27
382	sp|Q7XSQ9|PIP12_ORYSJ	Q7XSQ9	Probable aquaporin PIP1-2 (OsPIP1;2) (Plasma membrane intrinsic protein 1-2)	288	30748	10	9	15	9	16	13	11	10	12	13	11	6	16	17	16	12	11	17	12	7	9	10	8	8	18	16	13	12	20	24	13	11	17	12	13	9	10	9	0	8	9	11	10	11
383	sp|Q8L4L4|RL52_ORYSJ	Q8L4L4	60S ribosomal protein L5-2	304	34737	10	0	9	6	2	1	NA	NA	NA	NA	NA	NA	6	12	8	5	7	3	NA	NA	NA	NA	NA	NA	8	6	5	0	5	4	7	8	8	7	0	0	NA	NA	NA	NA	NA	NA	NA	NA
384	sp|Q8LJU5|RS7_ORYSJ	Q8LJU5	40S ribosomal protein S7	192	22307	10	16	10	0	5	6	7	8	5	2	5	5	NA	NA	NA	NA	NA	NA	7	8	7	6	6	0	10	7	5	0	4	6	6	6	6	0	4	0	4	6	5	3	3	4	NA	NA
385	sp|Q941Z0|NQR1_ORYSJ	Q941Z0	Probable NADPH:quinone oxidoreductase 1 (EC 1.6.5.2)	197	21324	10	11	14	9	11	12	11	10	8	8	12	5	10	10	7	8	12	8	7	10	6	4	2	8	10	12	11	10	4	8	12	12	12	8	6	6	10	10	12	6	4	8	12	11
386	sp|Q9LSU1|PSA5_ORYSJ	Q9LSU1	Proteasome subunit alpha type-5 (EC 3.4.25.1) (20S proteasome alpha subunit E) (20S proteasome subunit alpha-5)	237	25993	10	11	12	4	7	7	9	9	5	3	5	9	8	10	6	4	8	3	12	11	8	8	4	6	12	4	6	5	5	8	11	11	11	7	5	6	10	9	15	6	6	4	10	9
387	sp|Q9SXP2|FDH1_ORYSJ	Q9SXP2	Formate dehydrogenase 1, mitochondrial (FDH 1) (EC 1.17.1.9) (NAD-dependent formate dehydrogenase 1)	376	41341	10	10	9	10	9	7	9	12	10	6	8	5	12	14	15	7	10	12	8	6	8	3	5	6	16	13	12	9	6	12	13	18	16	15	7	9	12	11	7	2	6	9	11	9
388	tr|Q0J0Z5|Q0J0Z5_ORYSJ	Q0J0Z5	Os09g0474300 protein	654	74806	10	17	16	13	14	10	3	8	8	4	5	6	20	13	11	11	8	13	10	9	6	3	5	5	12	13	17	10	11	14	13	12	7	8	6	14	13	8	8	5	9	2	10	7
389	tr|Q2QNF3|Q2QNF3_ORYSJ	Q2QNF3	60S ribosomal protein L2 (60S ribosomal protein L2, putative, expressed) (Os12g0567700 protein)	261	28249	10	9	7	11	9	10	8	4	4	6	5	3	11	13	12	10	11	9	14	6	7	8	3	6	13	9	10	8	10	11	15	13	12	10	9	12	14	12	8	8	7	8	7	12
390	tr|Q2R1S1|Q2R1S1_ORYSJ	Q2R1S1	Harpin binding protein 1, putative, expressed (Os11g0595200 protein) (cDNA clone:001-208-A08, full insert sequence) (cDNA clone:J023080K06, full insert sequence)	270	28374	10	16	15	15	11	13	12	11	10	6	10	8	12	10	12	10	8	14	9	9	13	9	10	8	15	13	17	18	12	11	16	17	15	13	11	11	16	14	16	10	9	10	18	16
391	tr|Q2R4A1|Q2R4A1_ORYSJ	Q2R4A1	40S ribosomal protein S5, putative, expressed (Os11g0482000 protein) (cDNA clone:001-013-A08, full insert sequence) (cDNA clone:001-029-G10, full insert sequence)	199	22207	10	7	7	6	12	11	8	7	10	10	9	9	11	13	11	11	10	8	8	9	12	7	9	10	11	10	12	9	10	9	12	13	10	8	10	13	14	16	9	11	10	9	9	15
392	tr|Q60EY9|Q60EY9_ORYSJ	Q60EY9	Os05g0208000 protein (Putative 2-oxoglutarate/malate translocator) (cDNA clone:001-030-F09, full insert sequence) (cDNA clone:J023093C11, full insert sequence)	306	32802	10	11	16	10	10	11	10	10	13	10	11	8	17	16	16	16	12	16	10	8	6	8	9	9	17	16	12	8	13	12	16	17	18	15	13	14	13	11	7	12	12	11	15	14
393	tr|Q75L18|Q75L18_ORYSJ	Q75L18	Os05g0112800 protein (Putative 33 kDa secretory protein) (cDNA clone:002-142-B11, full insert sequence)	272	28322	10	10	11	7	5	4	NA	NA	NA	NA	NA	NA	7	5	5	6	6	8	NA	NA	NA	NA	NA	NA	6	7	4	8	6	5	4	7	7	8	6	5	4	4	7	4	4	4	5	3
394	tr|Q69RL1|Q69RL1_ORYSJ	Q69RL1	Os07g0468100 protein (Putative glutathione-S-transferase) (cDNA clone:001-204-E06, full insert sequence) (cDNA clone:J023025D08, full insert sequence)	232	25826	10	9	9	10	4	11	NA	NA	NA	NA	NA	NA	3	5	5	4	8	4	5	7	4	4	4	5	7	6	5	7	3	5	6	9	6	5	3	5	9	8	11	9	6	8	6	7
395	tr|Q6EUD7|Q6EUD7_ORYSJ	Q6EUD7	Os02g0244700 protein (Putative phosphoenolpyruvate carboxylase) (cDNA clone:J013001G17, full insert sequence) (cDNA clone:J013011N21, full insert sequence)	968	109933	10	8	14	13	0	9	NA	NA	NA	NA	NA	NA	10	10	8	5	8	11	NA	NA	NA	NA	NA	NA	13	18	14	3	7	9	12	14	19	6	3	3	10	9	0	7	6	4	7	13
396	tr|Q6YZJ0|Q6YZJ0_ORYSJ	Q6YZJ0	Os08g0558200 protein (Putative auxin-regulated protein) (cDNA clone:J023028D17, full insert sequence)	341	37219	10	12	9	8	4	8	7	8	8	6	8	5	4	8	5	5	10	7	7	4	3	6	3	3	7	9	8	8	9	9	7	6	7	10	7	6	8	8	6	7	7	6	10	5
397	tr|Q6Z8N7|Q6Z8N7_ORYSJ	Q6Z8N7	Os08g0512500 protein (Thylakoid lumen protein, chloroplast-like) (cDNA clone:J013136N03, full insert sequence)	242	25896	10	16	12	6	7	9	8	5	4	9	7	5	7	7	8	6	6	6	10	9	7	8	6	10	9	9	7	8	8	7	11	6	5	9	11	12	12	9	12	9	8	10	10	11
398	tr|Q75HY2|Q75HY2_ORYSJ	Q75HY2	Carboxypeptidase (EC 3.4.16.-)	442	47367	10	9	9	5	5	8	NA	NA	NA	NA	NA	NA	8	8	8	9	7	7	NA	NA	NA	NA	NA	NA	8	8	8	10	5	7	8	10	10	4	5	4	8	11	12	3	5	3	11	15
399	tr|Q7G2B5|Q7G2B5_ORYSJ	Q7G2B5	Nonspecific lipid-transfer protein 2, putative, expressed (Os10g0505700 protein) (Protease inhibitor/seed storage/LTP family, putative) (cDNA clone:001-112-C03, full insert sequence)	91	9282	10	12	11	12	7	8	8	9	10	7	10	8	4	5	4	6	6	6	3	6	5	3	5	7	10	9	8	13	11	10	6	7	10	8	5	5	11	11	13	7	9	9	NA	NA
400	tr|Q7XR19|Q7XR19_ORYSJ	Q7XR19	60S ribosomal protein L6	222	24629	10	0	0	8	5	3	NA	NA	NA	NA	NA	NA	9	8	8	6	7	5	NA	NA	NA	NA	NA	NA	NA	NA	NA	NA	NA	NA	10	8	6	7	3	7	4	3	2	5	4	4	NA	NA
401	tr|Q8H3I7|Q8H3I7_ORYSJ	Q8H3I7	10 kDa chaperonin (Os07g0641700 protein) (cDNA clone:J033132M21, full insert sequence)	98	10644	10	5	7	6	4	7	5	11	5	2	5	5	10	8	11	7	8	6	7	6	9	3	3	6	6	6	8	5	5	5	8	6	6	5	3	4	7	8	11	6	6	5	6	8
402	tr|Q8H8D8|Q8H8D8_ORYSJ	Q8H8D8	Glutathione S-transferase GSTF15 (Glutathione S-transferase, C-terminal domain containing protein, expressed) (Os03g0135100 protein) (Putative glutathione S-transferase) (cDNA clone:006-211-D02, full insert sequence)	225	25657	10	14	17	13	19	21	13	15	21	15	22	13	14	17	17	14	15	17	10	16	15	14	16	18	17	17	15	18	16	20	11	15	18	14	15	16	16	16	22	15	10	10	13	13
403	tr|Q93WY5|Q93WY5_ORYSJ	Q93WY5	Os09g0467200 protein (Putative glutathione S-transferase) (Putative glutathione S-transferase OsGSTU17) (cDNA clone:001-002-F11, full insert sequence) (cDNA clone:001-040-D11, full insert sequence) (cDNA clone:J013026J15, full insert sequence)	223	25186	10	10	14	12	17	17	NA	NA	NA	NA	NA	NA	9	9	9	13	7	11	2	4	7	2	0	4	17	17	22	10	10	12	11	14	18	5	2	5	25	25	20	11	5	12	18	26
404	tr|Q6YYW3|Q6YYW3_ORYSJ	Q6YYW3	Os08g0562100 protein (Putative malate dehydrogenase [NADP], chloroplast (NADP-MDH)) (cDNA clone:001-205-B06, full insert sequence)	433	47009	10	19	16	29	17	23	14	21	17	9	15	12	25	24	23	21	23	25	10	10	10	11	7	10	14	12	13	16	21	17	17	27	22	20	13	12	20	24	16	10	15	11	12	16
405	sp|P0C2Z0|ATPF_ORYSJ	P0C2Z0	ATP synthase subunit b, chloroplastic (ATP synthase F(0) sector subunit b) (ATPase subunit I)	183	20956	10	8	13	27	27	26	15	16	16	18	22	14	26	21	20	21	18	29	13	13	13	23	17	18	27	24	24	28	30	35	19	23	17	22	18	25	27	25	19	24	23	25	19	20
406	sp|O82451|GSTF2_ORYSJ	O82451	Probable glutathione S-transferase GSTF2 (EC 2.5.1.18) (GST-II)	215	23977	9	6	6	5	6	5	9	9	10	4	7	7	5	5	7	2	8	3	4	6	5	5	6	5	8	9	6	4	3	4	4	6	6	5	3	0	5	5	7	3	2	2	6	6
407	sp|P0DKK8|RS10A_ORYSJ	P0DKK8	40S ribosomal protein S10-1	183	20263	9	7	8	7	6	7	4	3	7	5	4	5	8	7	8	8	9	6	4	2	4	5	5	4	6	7	7	6	5	6	8	9	9	7	8	6	6	5	4	6	5	4	5	6
408	sp|P25776|ORYA_ORYSJ	P25776	Oryzain alpha chain (EC 3.4.22.-)	458	50131	9	14	11	10	6	9	8	12	10	8	7	8	13	18	13	11	10	12	7	9	9	7	9	8	7	9	9	13	8	11	11	11	14	8	8	7	7	8	9	5	7	7	12	17
409	sp|P40978|RS19_ORYSJ	P40978	40S ribosomal protein S19	146	16387	9	8	5	9	8	9	NA	NA	NA	NA	NA	NA	15	11	12	7	9	2	NA	NA	NA	NA	NA	NA	13	13	11	5	6	6	9	9	11	7	3	10	6	2	5	3	4	3	8	6
410	sp|P48642|GSHRC_ORYSJ	P48642	Glutathione reductase, cytosolic (GR) (GRase) (EC 1.8.1.7)	496	53507	9	6	6	2	4	5	5	4	4	3	2	4	5	8	8	2	3	3	NA	NA	NA	NA	NA	NA	16	8	8	0	3	3	7	9	9	4	1	1	5	6	5	1	3	2	6	5
411	sp|Q06396|ARF1_ORYSJ	Q06396	ADP-ribosylation factor 1 (13 kDa cold-induced protein)	181	20681	9	4	6	8	6	8	7	5	6	10	12	4	7	14	12	7	7	6	7	5	4	5	2	8	11	7	9	6	4	6	11	12	15	4	5	8	9	8	6	5	4	4	11	15
412	sp|Q0DI31|CYC_ORYSJ	Q0DI31	Cytochrome c	112	12271	9	5	4	4	4	2	NA	NA	NA	NA	NA	NA	4	4	4	3	5	3	NA	NA	NA	NA	NA	NA	4	5	6	4	3	4	6	4	4	4	2	3	5	5	3	4	4	4	2	4
413	sp|Q0DRV6|SODC1_ORYSJ	Q0DRV6	Superoxide dismutase [Cu-Zn] 1 (EC 1.15.1.1)	152	15251	9	8	12	10	9	7	8	7	6	6	6	8	10	9	11	8	10	8	7	8	8	8	10	8	8	5	7	10	8	10	12	11	13	9	8	10	8	7	12	6	5	4	10	10
414	sp|Q0DWH1|ADHX_ORYSJ	Q0DWH1	Alcohol dehydrogenase class-3 (EC 1.1.1.1) (Alcohol dehydrogenase class-III) (Glutathione-dependent formaldehyde dehydrogenase) (FALDH) (FDH) (GSH-FDH) (EC 1.1.1.-) (S-(hydroxymethyl)glutathione dehydrogenase) (EC 1.1.1.284)	381	40823	9	5	6	8	9	7	3	4	6	5	4	4	10	5	9	8	6	7	NA	NA	NA	NA	NA	NA	12	6	8	6	7	8	13	8	7	7	6	7	NA	NA	NA	NA	NA	NA	NA	NA
415	tr|Q6Z6A7|Q6Z6A7_ORYSJ	Q6Z6A7	Annexin	314	35555	9	6	3	0	0	0	NA	NA	NA	NA	NA	NA	5	8	9	1	1	0	NA	NA	NA	NA	NA	NA	6	3	4	1	0	1	NA	NA	NA	NA	NA	NA	NA	NA	NA	NA	NA	NA	NA	NA
416	sp|Q94JF2|LEA14_ORYSJ	Q94JF2	Late embryogenesis abundant protein 14 (OsLEA14) (Protein WATER STRESS-INDUCED 18)	215	22132	9	3	2	0	0	0	NA	NA	NA	NA	NA	NA	3	4	5	0	0	0	NA	NA	NA	NA	NA	NA	7	5	5	0	0	0	NA	NA	NA	NA	NA	NA	NA	NA	NA	NA	NA	NA	NA	NA
417	sp|Q65XK0|ILV5_ORYSJ	Q65XK0	Ketol-acid reductoisomerase, chloroplastic (EC 1.1.1.86) (Acetohydroxy-acid reductoisomerase) (Alpha-keto-beta-hydroxylacyl reductoisomerase) (Protein KARI)	578	62377	9	11	11	15	12	7	4	4	4	7	3	5	11	10	10	11	11	9	8	6	3	7	5	7	10	11	9	10	13	0	8	7	9	11	9	9	9	11	7	11	13	9	8	9
418	sp|P46465|PRS6A_ORYSJ	P46465	26S proteasome regulatory subunit 6A homolog (Tat-binding protein homolog 1) (TBP-1)	429	47797	9	10	7	2	0	0	NA	NA	NA	NA	NA	NA	7	6	8	5	5	6	NA	NA	NA	NA	NA	NA	7	2	3	3	0	2	3	2	7	3	0	0	NA	NA	NA	NA	NA	NA	2	3
419	sp|Q6K9N6|SUCB_ORYSJ	Q6K9N6	Succinate--CoA ligase [ADP-forming] subunit beta, mitochondrial (EC 6.2.1.5) (Succinyl-CoA synthetase beta chain) (SCS-beta)	422	45091	9	14	14	8	6	9	6	9	9	5	6	5	16	14	13	8	10	13	8	7	8	6	1	9	11	12	13	13	8	12	11	19	18	10	10	7	14	12	12	7	5	10	10	12
420	sp|Q08479|KAD3_ORYSJ	Q08479	Adenylate kinase 3 (EC 2.7.4.3) (ATP-AMP transphosphorylase 3) (ATP:AMP phosphotransferase) (Adenylate kinase A) (AK A) (Adenylate monophosphate kinase 3)	241	26406	9	6	8	0	0	2	NA	NA	NA	NA	NA	NA	NA	NA	NA	NA	NA	NA	NA	NA	NA	NA	NA	NA	5	4	4	2	0	0	NA	NA	NA	NA	NA	NA	NA	NA	NA	NA	NA	NA	NA	NA
421	sp|Q6ZJ08|MDAR4_ORYSJ	Q6ZJ08	Monodehydroascorbate reductase 4, cytosolic (OsMADR4) (OsMDHAR4) (EC 1.6.5.4)	435	46685	9	9	8	0	5	6	5	3	6	0	0	0	NA	NA	NA	NA	NA	NA	4	6	4	0	3	0	9	6	6	0	0	3	9	7	6	0	0	0	NA	NA	NA	NA	NA	NA	5	7
422	tr|Q9FWU4|Q9FWU4_ORYSJ	Q9FWU4	Os10g0491000 protein (Putative basic secretory protein) (Secretory protein, putative, expressed) (cDNA clone:001-030-F02, full insert sequence) (cDNA clone:J023122C23, full insert sequence)	229	24666	9	8	9	3	0	2	NA	NA	NA	NA	NA	NA	9	8	9	5	4	5	NA	NA	NA	NA	NA	NA	9	9	12	1	0	3	11	10	8	0	0	3	10	11	9	1	0	0	11	12
423	sp|P55142|GRXC6_ORYSJ	P55142	Glutaredoxin-C6 (Glutaredoxin-C2 homolog 1)	112	11774	9	13	12	5	2	1	7	9	2	1	0	0	11	12	10	2	4	3	6	8	12	1	1	2	20	11	15	0	0	2	9	8	13	1	4	2	4	9	10	0	1	0	6	6
424	tr|A2ZTZ7|A2ZTZ7_ORYSJ	A2ZTZ7	Os01g0531500 protein	243	26165	9	9	11	7	10	8	9	10	10	0	10	9	13	11	15	7	8	8	NA	NA	NA	NA	NA	NA	13	13	12	12	11	10	13	9	15	0	0	0	6	11	14	7	6	7	NA	NA
425	tr|B7FAE9|B7FAE9_ORYSJ	B7FAE9	Glutathione peroxidase	234	25073	9	9	11	5	9	13	7	7	5	10	11	7	11	10	11	14	11	13	11	10	8	8	6	10	9	11	8	8	10	11	12	12	12	13	14	12	15	11	16	15	13	15	15	9
426	tr|Q0IN14|Q0IN14_ORYSJ	Q0IN14	Hsp90 protein, expressed (Os12g0514500 protein)	811	91480	9	12	12	8	0	0	NA	NA	NA	NA	NA	NA	17	12	10	11	6	10	NA	NA	NA	NA	NA	NA	7	9	11	7	10	9	9	11	8	4	5	9	NA	NA	NA	NA	NA	NA	8	5
427	tr|Q6YSB2|Q6YSB2_ORYSJ	Q6YSB2	Glutamate decarboxylase (EC 4.1.1.15)	497	56196	9	8	8	3	4	1	NA	NA	NA	NA	NA	NA	3	4	5	0	2	3	NA	NA	NA	NA	NA	NA	8	11	10	0	2	3	3	3	6	0	0	0	NA	NA	NA	NA	NA	NA	5	3
428	tr|Q84VC8|Q84VC8_ORYSJ	Q84VC8	Gamma hydroxybutyrate dehydrogenase-like protein (Os02g0562700 protein) (Putative gamma hydroxybutyrate dehydrogenase) (cDNA clone:006-212-E09, full insert sequence) (cDNA clone:006-308-H04, full insert sequence) (cDNA clone:J023114G06, full insert sequence)	293	30496	9	8	10	4	3	2	NA	NA	NA	NA	NA	NA	5	2	5	3	2	5	NA	NA	NA	NA	NA	NA	7	4	7	2	4	4	3	8	5	3	3	0	NA	NA	NA	NA	NA	NA	4	3
429	tr|Q10LV7|Q10LV7_ORYSJ	Q10LV7	Os03g0333400 protein (Possible Photosystem II reaction center Psb27 protein, putative, expressed)	165	17653	9	11	13	11	9	9	9	14	9	7	11	10	14	13	11	14	11	12	12	11	10	13	10	11	11	9	9	14	11	12	13	14	13	12	14	20	14	11	15	12	11	9	11	7
430	tr|Q2QX58|Q2QX58_ORYSJ	Q2QX58	AMP-binding enzyme family protein, expressed (Os12g0168700 protein) (cDNA clone:J013041H23, full insert sequence) (cDNA clone:J013042P14, full insert sequence)	698	76747	9	9	9	6	9	6	NA	NA	NA	NA	NA	NA	9	9	8	6	11	9	6	1	3	5	2	5	8	3	5	4	9	8	6	6	7	8	7	7	5	4	2	6	3	4	4	4
431	tr|Q53JF7|Q53JF7_ORYSJ	Q53JF7	Abscisic stress-ripening protein 5 (OsASR5)	138	15465	9	4	8	2	4	4	5	6	3	3	2	5	10	10	10	6	6	7	5	7	6	3	3	3	9	6	6	2	2	2	5	6	8	4	4	4	NA	NA	NA	NA	NA	NA	NA	NA
432	sp|Q8H8U5|IN21B_ORYSJ	Q8H8U5	Protein IN2-1 homolog B (Glutathione S-transferase GSTZ5)	244	27361	9	12	12	4	5	6	9	8	4	5	5	8	9	9	11	7	7	9	12	16	14	9	5	5	18	17	21	10	14	14	14	13	16	10	13	8	8	7	13	7	8	8	8	6
433	tr|Q5VPB9|Q5VPB9_ORYSJ	Q5VPB9	Ketol-acid reductoisomerase (EC 1.1.1.86) (Acetohydroxy-acid reductoisomerase) (Alpha-keto-beta-hydroxylacyl reductoisomerase)	548	59682	9	10	11	14	0	0	NA	NA	NA	NA	NA	NA	12	12	11	9	11	8	NA	NA	NA	NA	NA	NA	NA	NA	NA	NA	NA	NA	8	8	8	0	0	7	NA	NA	NA	NA	NA	NA	NA	NA
434	tr|Q5Z790|Q5Z790_ORYSJ	Q5Z790	Os06g0531200 protein (Putative 4-methyl-5(B-hydroxyethyl)-thiazol monophosphate biosynthesis enzyme)	394	41693	9	13	7	7	5	6	9	13	12	9	7	5	3	4	6	3	1	2	12	9	9	7	4	8	7	6	6	3	5	3	9	16	15	10	9	5	13	22	12	8	6	10	17	15
435	tr|Q69UF2|Q69UF2_ORYSJ	Q69UF2	Os06g0594100 protein (Putative 3-hydroxyisobutyryl-coenzyme A hydrolase) (cDNA clone:J023125B09, full insert sequence)	434	46884	9	12	18	4	9	3	NA	NA	NA	NA	NA	NA	7	4	3	1	4	3	NA	NA	NA	NA	NA	NA	9	10	6	4	7	7	4	9	10	4	1	2	13	9	9	2	6	5	3	4
436	tr|Q6H443|Q6H443_ORYSJ	Q6H443	Os09g0279500 protein (Putative plastid-specific ribosomal protein 2) (cDNA clone:001-038-A04, full insert sequence) (cDNA clone:J013110L09, full insert sequence)	245	26681	9	15	9	13	11	11	6	7	9	4	9	10	10	14	11	10	8	11	14	9	10	11	12	9	12	11	10	10	15	12	10	10	9	9	10	8	11	14	17	11	12	11	8	9
437	tr|Q6H667|Q6H667_ORYSJ	Q6H667	Os02g0643500 protein (Thylakoid lumenal protein-like) (cDNA clone:J013153L01, full insert sequence)	277	28961	9	10	12	6	12	11	12	10	5	3	4	5	14	10	15	9	13	12	9	9	17	5	7	7	12	6	7	11	12	8	12	11	11	11	12	11	11	11	28	7	6	7	14	11
438	tr|Q6Z3F9|Q6Z3F9_ORYSJ	Q6Z3F9	Os08g0553800 protein (Putative NADPH-dependent reductase) (cDNA clone:001-204-F05, full insert sequence) (cDNA clone:006-206-B01, full insert sequence) (cDNA clone:J013039H05, full insert sequence) (cDNA clone:J013073F17, full insert sequence)	386	42823	9	5	8	15	10	7	7	7	8	11	10	9	11	12	9	11	12	11	9	7	6	9	9	11	9	5	7	8	8	9	9	9	7	10	10	11	8	4	3	10	11	9	10	8
439	tr|Q6Z3Y9|Q6Z3Y9_ORYSJ	Q6Z3Y9	Phosphoinositide phospholipase C (EC 3.1.4.11)	598	67783	9	4	8	6	2	3	NA	NA	NA	NA	NA	NA	6	8	11	6	6	7	NA	NA	NA	NA	NA	NA	5	4	3	3	3	4	5	7	10	4	3	4	NA	NA	NA	NA	NA	NA	3	4
440	tr|Q6ZHP6|Q6ZHP6_ORYSJ	Q6ZHP6	Os02g0715400 protein	101	10427	9	5	7	9	5	7	5	7	7	6	6	7	9	9	8	8	6	9	6	6	9	5	5	7	6	6	5	9	8	8	8	8	8	10	8	8	7	8	8	6	5	8	5	7
441	tr|Q7XQP9|Q7XQP9_ORYSJ	Q7XQP9	GrpE protein homolog	290	31510	9	14	11	11	3	5	6	7	3	5	9	6	10	8	11	8	5	8	9	6	7	5	5	7	9	5	10	8	9	8	8	7	7	11	9	8	5	8	10	4	6	5	7	5
442	tr|Q7XVM2|Q7XVM2_ORYSJ	Q7XVM2	OSJNBa0072K14.5 protein (Os04g0394200 protein) (cDNA clone:J023045A15, full insert sequence)	440	48283	9	8	8	6	6	3	7	8	8	6	7	9	8	8	10	7	7	6	7	7	8	6	6	7	8	8	11	8	7	8	12	11	13	9	10	5	6	6	10	7	3	4	7	6
443	tr|Q7XXS0|Q7XXS0_ORYSJ	Q7XXS0	ATP synthase subunit d, mitochondrial	169	19725	9	7	8	6	4	8	NA	NA	NA	NA	NA	NA	9	11	10	7	9	8	NA	NA	NA	NA	NA	NA	8	5	2	6	7	8	7	9	12	5	6	3	3	6	11	4	3	1	5	4
444	tr|Q9ARP1|Q9ARP1_ORYSJ	Q9ARP1	Os01g0144100 protein (cDNA clone:001-008-F11, full insert sequence) (cDNA clone:001-023-B04, full insert sequence)	198	20574	9	9	6	7	7	11	8	11	10	7	6	7	7	11	9	10	11	8	9	11	18	7	14	8	9	12	11	15	14	13	9	12	17	12	10	9	10	13	16	7	6	9	11	21
445	tr|Q9AS12|Q9AS12_ORYSJ	Q9AS12	Peroxidase (EC 1.11.1.7)	351	37210	9	10	11	6	11	12	11	9	10	7	6	6	6	6	7	5	4	6	10	9	10	6	5	10	12	15	9	14	12	8	8	9	13	3	3	8	9	13	12	7	8	7	13	12
446	sp|Q53JI9|SPSA5_ORYSJ	Q53JI9	Probable sucrose-phosphate synthase 5 (EC 2.4.1.14) (Sucrose phosphate synthase 5F) (OsSPS5F) (UDP-glucose-fructose-phosphate glucosyltransferase)	1014	108985	9	6	4	9	1	0	NA	NA	NA	NA	NA	NA	6	8	10	1	0	4	NA	NA	NA	NA	NA	NA	6	5	5	0	0	0	NA	NA	NA	NA	NA	NA	NA	NA	NA	NA	NA	NA	5	6
447	tr|Q0JGY3|Q0JGY3_ORYSJ	Q0JGY3	Os01g0896500 protein	623	65047	9	12	15	22	17	25	12	12	9	14	17	12	20	21	20	18	19	25	15	9	10	16	13	14	13	14	9	13	12	20	15	22	16	24	25	22	14	17	6	20	20	21	19	15
448	tr|Q2R0I1|Q2R0I1_ORYSJ	Q2R0I1	Dirigent protein	160	16603	9	12	3	7	6	1	NA	NA	NA	NA	NA	NA	NA	NA	NA	NA	NA	NA	NA	NA	NA	NA	NA	NA	12	7	1	4	6	5	NA	NA	NA	NA	NA	NA	NA	NA	NA	NA	NA	NA	NA	NA
449	tr|Q6ZGP5|Q6ZGP5_ORYSJ	Q6ZGP5	Os02g0753300 protein (Putative elicitor-inducible protein EIG-J7) (cDNA clone:001-045-F02, full insert sequence) (cDNA clone:J013038J04, full insert sequence)	193	19986	9	6	5	3	4	0	NA	NA	NA	NA	NA	NA	NA	NA	NA	NA	NA	NA	NA	NA	NA	NA	NA	NA	15	9	7	5	0	0	NA	NA	NA	NA	NA	NA	4	6	9	0	0	0	NA	NA
450	tr|Q7XXR0|Q7XXR0_ORYSJ	Q7XXR0	Os03g0744600 protein (Stem-specific protein TSJT1, putative, expressed) (cDNA clone:J013037C05, full insert sequence)	251	26433	9	3	4	0	2	0	NA	NA	NA	NA	NA	NA	NA	NA	NA	NA	NA	NA	5	5	7	0	0	0	10	9	10	1	1	0	NA	NA	NA	NA	NA	NA	5	5	4	0	0	0	4	5
451	tr|Q9SDK4|Q9SDK4_ORYSJ	Q9SDK4	GTP-binding protein (Os01g0254000 protein) (Putative small GTP-binding protein Bsar1a) (cDNA clone:001-008-G03, full insert sequence) (cDNA clone:001-207-C09, full insert sequence) (cDNA clone:J023112F13, full insert sequence)	193	21944	9	3	7	6	0	0	NA	NA	NA	NA	NA	NA	9	9	10	5	5	4	NA	NA	NA	NA	NA	NA	NA	NA	NA	NA	NA	NA	NA	NA	NA	NA	NA	NA	NA	NA	NA	NA	NA	NA	3	3
452	sp|P0C319|PETD_ORYSJ	P0C319	Cytochrome b6-f complex subunit 4 (17 kDa polypeptide)	160	17503	8	1	2	13	6	11	8	13	13	11	14	12	8	5	11	6	7	5	10	7	6	13	9	12	8	7	8	10	8	11	9	11	11	8	12	11	9	9	4	11	9	6	13	9
453	sp|P0C440|RK14_ORYSJ	P0C440	50S ribosomal protein L14, chloroplastic	123	13565	8	6	5	7	9	7	6	6	3	4	6	3	8	10	10	7	8	6	8	6	7	4	5	5	10	9	9	10	8	8	9	8	8	7	8	7	8	8	9	8	9	10	6	7
454	sp|P37833|AATC_ORYSJ	P37833	Aspartate aminotransferase, cytoplasmic (EC 2.6.1.1) (Transaminase A)	407	44507	8	3	5	3	2	5	NA	NA	NA	NA	NA	NA	11	14	18	5	6	5	NA	NA	NA	NA	NA	NA	6	5	6	4	3	4	6	5	9	3	3	5	NA	NA	NA	NA	NA	NA	7	1
455	sp|P42862|G6PIA_ORYSJ	P42862	Glucose-6-phosphate isomerase, cytosolic A (GPI-A) (EC 5.3.1.9) (Phosphoglucose isomerase A) (PGI-A) (Phosphohexose isomerase A) (PHI-A)	567	62524	8	8	8	8	6	9	NA	NA	NA	NA	NA	NA	8	10	8	7	5	6	NA	NA	NA	NA	NA	NA	10	11	9	5	0	4	9	6	8	5	7	5	NA	NA	NA	NA	NA	NA	12	14
456	sp|Q851K1|GL36_ORYSJ	Q851K1	Germin-like protein 3-6	229	24179	8	5	6	0	0	0	8	5	6	0	0	0	3	8	10	0	0	0	12	10	15	0	0	0	17	9	13	0	4	4	6	7	8	2	0	0	NA	NA	NA	NA	NA	NA	5	5
457	sp|Q0J8G4|SCRK2_ORYSJ	Q0J8G4	Fructokinase-2 (EC 2.7.1.4) (Fructokinase II) (OsFKII)	336	35517	8	9	10	8	16	3	8	9	7	8	11	9	4	9	6	7	10	5	10	10	9	17	14	13	9	6	8	11	9	10	7	6	8	8	10	13	3	5	6	10	5	4	2	3
458	sp|Q42997|NIR_ORYSJ	Q42997	Ferredoxin--nitrite reductase, chloroplastic (EC 1.7.7.1)	596	66143	8	12	12	6	15	2	9	11	12	27	1	19	14	21	14	16	25	10	17	18	13	13	29	3	12	8	10	1	13	2	5	7	4	11	14	10	13	15	8	6	10	11	3	2
459	sp|Q6AVT2|GLGL1_ORYSJ	Q6AVT2	Glucose-1-phosphate adenylyltransferase large subunit 1, chloroplastic/amyloplastic (OsAGPL1) (OsAPL1) (EC 2.7.7.27) (ADP-glucose pyrophosphorylase AGPL1) (ADP-glucose synthase AGPL1)	511	55427	8	10	15	14	11	11	5	5	3	6	8	3	20	14	17	13	10	17	5	7	3	6	5	5	4	11	8	8	8	12	11	13	8	15	10	12	14	7	4	8	11	6	6	4
460	sp|Q6Z3A3|GSH1B_ORYSJ	Q6Z3A3	Glutamate--cysteine ligase B, chloroplastic (EC 6.3.2.2) (Gamma-ECS B) (GCS B) (Gamma-glutamylcysteine synthetase B)	496	56153	8	12	15	3	7	7	3	6	4	5	6	5	12	11	12	9	10	12	4	4	4	7	8	6	10	10	8	15	9	14	8	11	10	9	9	8	8	7	3	6	6	8	5	11
461	sp|Q75GT3|CLPB2_ORYSJ	Q75GT3	Chaperone protein ClpB2, chloroplastic (ATP-dependent Clp protease ATP-binding subunit ClpB homolog 2) (Casein lytic proteinase B2)	978	108985	8	6	6	6	2	3	11	11	7	7	6	8	21	21	18	9	11	11	7	6	8	3	3	0	13	11	10	5	8	5	7	10	8	8	7	9	5	3	4	5	5	0	10	8
462	sp|Q7XN11|GATP1_ORYSJ	Q7XN11	Gamma-aminobutyrate transaminase 1, mitochondrial (EC 2.6.1.96)	516	56474	8	8	6	2	0	4	7	9	10	5	6	5	7	7	8	2	4	1	5	6	11	2	3	5	7	6	11	2	1	2	7	2	6	1	0	0	5	6	2	1	0	0	5	7
463	sp|Q84NN4|CDSP_ORYSJ	Q84NN4	Thioredoxin-like protein CDSP32, chloroplastic (Chloroplastic drought-induced stress protein of 32 KDa) (OsCDSP32)	301	32155	8	5	6	8	2	4	8	8	7	5	11	8	8	8	9	10	8	9	8	6	4	6	9	10	6	8	7	11	10	10	9	10	9	10	11	8	9	8	11	9	10	8	7	8
464	sp|Q84PB7|THF1_ORYSJ	Q84PB7	Protein THYLAKOID FORMATION1, chloroplastic	287	32100	8	8	9	12	14	8	10	15	13	14	8	11	10	13	14	9	12	11	10	9	11	10	9	10	10	12	10	8	9	12	11	15	8	13	9	9	11	13	7	12	12	14	13	12
465	sp|Q84T92|CFI_ORYSJ	Q84T92	Chalcone--flavonone isomerase (Chalcone isomerase) (EC 5.5.1.6)	233	23893	8	6	5	6	15	7	7	14	10	5	12	6	7	12	14	11	18	10	14	13	14	16	10	14	13	11	9	5	6	6	4	5	7	3	1	9	6	11	10	7	7	5	5	7
466	sp|Q84TB3|ADF4_ORYSJ	Q84TB3	Actin-depolymerizing factor 4 (ADF-4) (OsADF4)	139	15946	8	4	5	13	3	3	11	10	6	4	7	5	4	6	7	5	6	5	7	7	5	5	3	4	10	6	6	2	5	4	7	5	5	6	4	3	6	5	9	2	3	3	5	3
467	tr|A0A0P0W1B6|A0A0P0W1B6_ORYSJ	A0A0P0W1B6	Os03g0661600 protein (Fragment)	281	29453	8	5	6	3	0	0	NA	NA	NA	NA	NA	NA	5	3	5	0	0	4	NA	NA	NA	NA	NA	NA	NA	NA	NA	NA	NA	NA	NA	NA	NA	NA	NA	NA	NA	NA	NA	NA	NA	NA	1	4
468	sp|Q9FVZ7|MSBP1_ORYSJ	Q9FVZ7	Membrane steroid-binding protein 1 (OsMSBP1) (OsMSBP2)	232	24635	8	6	9	2	0	4	NA	NA	NA	NA	NA	NA	7	5	6	5	4	6	7	7	6	3	2	4	8	6	6	8	4	7	5	4	10	5	4	6	NA	NA	NA	NA	NA	NA	5	7
469	tr|A0A0N7KK10|A0A0N7KK10_ORYSJ	A0A0N7KK10	Os05g0110300 protein (Fragment)	308	32896	8	20	19	23	8	8	NA	NA	NA	NA	NA	NA	11	9	11	6	8	5	7	6	10	4	5	4	20	11	5	9	6	12	13	20	19	17	9	7	13	12	17	6	7	6	11	15
470	tr|A0A0P0WNP9|A0A0P0WNP9_ORYSJ	A0A0P0WNP9	Non-specific lipid-transfer protein (Fragment)	83	8144	8	2	5	7	3	5	5	5	6	3	4	4	3	6	5	3	4	5	4	4	6	3	4	3	7	6	7	6	6	6	5	6	5	3	2	4	5	7	8	3	4	3	NA	NA
471	sp|Q2R480|6PGD2_ORYSJ	Q2R480	6-phosphogluconate dehydrogenase, decarboxylating 2, chloroplastic (OsG6PGH2) (EC 1.1.1.44)	508	54300	8	10	9	2	3	1	NA	NA	NA	NA	NA	NA	NA	NA	NA	NA	NA	NA	NA	NA	NA	NA	NA	NA	7	8	9	2	0	0	10	12	12	0	3	2	NA	NA	NA	NA	NA	NA	7	6
472	tr|Q8RU06|Q8RU06_ORYSJ	Q8RU06	Cellulase containing protein, expressed (Os10g0370500 protein) (Putative Glucan 1,3-beta-glucosidase) (cDNA clone:J013001E03, full insert sequence)	510	56399	8	9	9	4	2	1	NA	NA	NA	NA	NA	NA	NA	NA	NA	NA	NA	NA	NA	NA	NA	NA	NA	NA	NA	NA	NA	NA	NA	NA	NA	NA	NA	NA	NA	NA	NA	NA	NA	NA	NA	NA	3	2
473	tr|A0A0P0XX30|A0A0P0XX30_ORYSJ	A0A0P0XX30	Os10g0530500 protein	125	12868	8	6	6	7	6	5	NA	NA	NA	NA	NA	NA	5	6	6	4	7	6	NA	NA	NA	NA	NA	NA	6	5	3	5	6	7	4	7	6	4	6	6	5	3	3	5	4	4	4	4
474	tr|B7E4J4|B7E4J4_ORYSJ	B7E4J4	Os05g0382600 protein (cDNA clone:006-305-B07, full insert sequence) (cDNA clone:006-310-E05, full insert sequence) (cDNA clone:J013001F11, full insert sequence)	319	35369	8	3	6	7	6	5	7	13	11	14	9	9	10	14	12	16	14	13	9	11	12	10	10	10	9	7	6	7	6	9	5	5	8	4	2	5	8	8	9	3	6	4	8	10
475	tr|Q0E446|Q0E446_ORYSJ	Q0E446	Os02g0137200 protein (Fragment)	274	29487	8	7	9	6	9	5	NA	NA	NA	NA	NA	NA	7	7	5	2	6	5	5	4	4	4	5	3	9	6	4	5	3	3	10	7	6	7	5	5	8	6	10	4	6	3	5	5
476	sp|Q0JDA2|SDH5_ORYSJ	Q0JDA2	Succinate dehydrogenase subunit 5, mitochondrial	231	24583	8	7	5	3	1	2	NA	NA	NA	NA	NA	NA	6	7	5	3	3	4	NA	NA	NA	NA	NA	NA	7	3	4	3	2	4	6	7	8	2	3	1	NA	NA	NA	NA	NA	NA	6	8
477	tr|Q6EUF8|Q6EUF8_ORYSJ	Q6EUF8	Citrate synthase (EC 2.3.3.16)	500	54641	8	7	8	4	2	2	NA	NA	NA	NA	NA	NA	NA	NA	NA	NA	NA	NA	NA	NA	NA	NA	NA	NA	9	4	6	0	2	2	6	6	5	4	3	4	4	3	0	4	6	3	3	4
478	tr|Q10RI6|Q10RI6_ORYSJ	Q10RI6	Expressed protein (Os03g0158300 protein) (cDNA clone:J013073D03, full insert sequence)	359	38135	8	9	5	7	12	12	8	7	8	7	10	8	11	9	9	10	7	10	7	10	8	9	11	10	12	10	8	11	9	8	10	10	9	14	11	14	6	9	9	9	11	10	10	11
479	tr|Q10A14|Q10A14_ORYSJ	Q10A14	Alanine--tRNA ligase (EC 6.1.1.7) (Alanyl-tRNA synthetase) (AlaRS)	999	109406	8	8	11	2	3	4	NA	NA	NA	NA	NA	NA	4	6	5	1	4	4	NA	NA	NA	NA	NA	NA	6	6	11	6	3	6	5	10	10	8	6	0	4	1	1	5	5	2	3	4
480	tr|Q5NAI9|Q5NAI9_ORYSJ	Q5NAI9	Os01g0710000 protein (Putative OsFVE) (Putative Y1 protein) (cDNA clone:J023104J19, full insert sequence)	453	50111	8	8	6	6	2	6	NA	NA	NA	NA	NA	NA	8	8	9	10	6	9	NA	NA	NA	NA	NA	NA	9	5	4	8	6	5	8	7	10	6	7	9	5	7	9	2	3	4	6	4
481	tr|Q5Z9N8|Q5Z9N8_ORYSJ	Q5Z9N8	90 kDa heat shock protein (Heat shock protein 90) (Os06g0716700 protein)	812	93045	8	0	16	11	7	7	7	6	3	0	5	4	10	12	15	9	12	7	9	3	9	0	0	5	10	13	19	0	6	9	15	18	19	6	4	10	NA	NA	NA	NA	NA	NA	8	9
482	tr|Q656J2|Q656J2_ORYSJ	Q656J2	Reticulon-like protein	265	28590	8	4	4	6	0	8	5	5	4	2	3	4	10	9	10	2	3	2	6	3	6	1	0	2	5	8	10	0	0	1	9	9	11	3	1	2	8	8	1	3	1	3	9	8
483	tr|Q656T5|Q656T5_ORYSJ	Q656T5	Os01g0574600 protein (Oxidoreductase-like) (cDNA clone:J013000J16, full insert sequence)	341	34838	8	12	15	7	3	8	10	12	12	10	16	9	18	15	18	15	16	18	20	16	20	10	15	16	11	11	10	11	10	16	6	10	10	8	11	6	11	9	6	10	11	7	12	9
484	tr|Q65XQ8|Q65XQ8_ORYSJ	Q65XQ8	Os05g0151400 protein (Putative chloroplast outer envelope 86-like protein) (Putative chloroplast outer membrane protein)	1118	121404	8	3	3	5	4	5	NA	NA	NA	NA	NA	NA	4	3	5	3	3	2	NA	NA	NA	NA	NA	NA	NA	NA	NA	NA	NA	NA	4	7	4	3	2	4	NA	NA	NA	NA	NA	NA	NA	NA
485	tr|Q6AUN5|Q6AUN5_ORYSJ	Q6AUN5	Os05g0568900 protein (Putative DegP protease) (cDNA clone:006-307-E05, full insert sequence) (cDNA clone:J013152N11, full insert sequence)	437	45530	8	8	6	4	5	12	8	7	5	3	7	4	12	11	10	10	7	7	9	7	8	8	7	9	11	7	8	13	9	11	11	10	17	11	11	10	12	13	16	10	7	5	11	10
486	tr|Q6AV23|Q6AV23_ORYSJ	Q6AV23	Os03g0619400 protein (Putative TCP-1/cpn60 chaperonin family protein) (T-complex protein 1, beta subunit, putative, expressed) (TCP-1/cpn60 chaperonin)	525	57229	8	4	7	4	3	3	7	5	4	2	3	4	NA	NA	NA	NA	NA	NA	6	4	3	3	1	4	4	3	2	6	2	6	7	3	6	3	5	5	NA	NA	NA	NA	NA	NA	NA	NA
487	tr|Q6K4K9|Q6K4K9_ORYSJ	Q6K4K9	Os09g0249700 protein (Phosphatase 2A regulatory A subunit) (cDNA clone:J023031G02, full insert sequence)	587	65700	8	6	7	8	6	3	NA	NA	NA	NA	NA	NA	8	7	9	4	4	5	NA	NA	NA	NA	NA	NA	9	9	9	6	4	4	3	9	10	4	5	1	NA	NA	NA	NA	NA	NA	4	5
488	tr|Q6K5H8|Q6K5H8_ORYSJ	Q6K5H8	Os02g0600200 protein (cDNA clone:J013089P10, full insert sequence)	266	29771	8	9	14	5	9	10	5	4	4	3	8	5	8	6	8	8	8	8	8	7	8	7	5	5	6	9	9	3	3	7	7	7	7	7	5	6	7	8	4	9	6	5	5	6
489	tr|Q6KA00|Q6KA00_ORYSJ	Q6KA00	Os02g0822600 protein (Putative 50S ribosomal protein L9, chloroplast) (cDNA clone:001-014-G04, full insert sequence) (cDNA clone:006-309-C08, full insert sequence) (cDNA clone:J023111I07, full insert sequence)	187	20784	8	6	5	5	12	13	12	14	9	10	11	12	10	10	6	8	8	9	16	16	19	13	14	15	12	12	10	5	9	7	11	6	7	10	8	13	13	12	9	13	11	10	7	13
490	tr|Q67J09|Q67J09_ORYSJ	Q67J09	Os09g0460400 protein (Putative PrMC3) (cDNA clone:J013094M19, full insert sequence)	315	33241	8	8	9	7	5	5	3	3	3	5	3	5	6	7	7	5	7	6	4	6	4	3	4	4	8	7	8	5	7	5	8	7	7	6	6	5	8	6	9	6	9	6	6	6
491	tr|Q6ZFH9|Q6ZFH9_ORYSJ	Q6ZFH9	Os08g0503200 protein (Putative glycerophosphoryl diester phosphodiesterase 2) (cDNA clone:J013002G11, full insert sequence) (cDNA clone:J013030N03, full insert sequence)	778	83579	8	5	7	7	0	4	10	8	8	8	10	8	7	5	6	8	3	5	9	7	8	0	6	9	10	6	2	8	4	8	8	9	16	4	6	4	8	1	3	5	0	0	8	6
492	tr|Q7EYR6|Q7EYR6_ORYSJ	Q7EYR6	Prohibitin	289	31955	8	7	9	1	4	3	NA	NA	NA	NA	NA	NA	10	11	11	7	4	7	5	7	5	1	4	3	7	7	6	4	5	3	8	9	10	6	8	5	7	6	1	2	2	2	9	12
493	tr|Q7F1E4|Q7F1E4_ORYSJ	Q7F1E4	Os08g0526300 protein	329	36560	8	5	5	6	8	7	7	5	6	8	8	4	9	6	8	7	7	7	5	5	6	6	0	6	8	9	9	5	5	8	10	6	7	7	6	9	9	9	2	9	8	5	8	8
494	tr|Q7XV86|Q7XV86_ORYSJ	Q7XV86	Calnexin (OSJNBb0012E08.10 protein) (Os04g0402100 protein) (cDNA clone:J023008D14, full insert sequence)	537	60729	8	5	10	3	5	4	6	7	4	6	3	5	9	9	11	7	6	8	6	10	8	5	0	6	14	14	21	4	5	5	7	8	13	6	7	7	8	11	7	6	5	3	12	11
495	tr|Q8H4E0|Q8H4E0_ORYSJ	Q8H4E0	Os07g0630800 protein (Putative malate dehydrogenase) (cDNA clone:001-030-A01, full insert sequence) (cDNA clone:001-207-A10, full insert sequence)	404	42222	8	9	8	0	0	10	8	10	13	5	7	7	12	12	13	12	11	14	NA	NA	NA	NA	NA	NA	NA	NA	NA	NA	NA	NA	11	12	12	11	0	0	13	0	12	8	11	10	10	9
496	tr|Q8S5T1|Q8S5T1_ORYSJ	Q8S5T1	Glutathione reductase (GRase) (EC 1.8.1.7)	555	60253	8	10	3	6	6	6	NA	NA	NA	NA	NA	NA	5	11	11	6	5	5	NA	NA	NA	NA	NA	NA	9	5	7	5	5	4	5	8	8	6	5	4	7	10	6	5	6	8	9	11
497	tr|Q8SA35|Q8SA35_ORYSJ	Q8SA35	Os01g0659200 protein (Putative H+-exporting ATPase) (cDNA clone:J023086K07, full insert sequence)	230	26629	8	6	4	6	7	5	11	10	4	5	7	5	9	11	9	8	8	8	9	8	8	6	4	6	12	10	11	7	5	7	12	10	10	7	2	6	6	7	7	4	5	6	8	6
498	tr|Q0DBN4|Q0DBN4_ORYSJ	Q0DBN4	Aspartate aminotransferase (EC 2.6.1.1)	463	51321	8	3	3	5	2	4	NA	NA	NA	NA	NA	NA	3	4	5	0	5	4	NA	NA	NA	NA	NA	NA	7	5	4	8	5	5	NA	NA	NA	NA	NA	NA	NA	NA	NA	NA	NA	NA	NA	NA
499	tr|Q654U5|Q654U5_ORYSJ	Q654U5	Os06g0247800 protein (Putative phragmoplastin) (cDNA clone:J033086P03, full insert sequence)	911	99241	8	3	4	0	0	4	NA	NA	NA	NA	NA	NA	3	4	5	3	3	5	NA	NA	NA	NA	NA	NA	4	2	4	4	2	6	NA	NA	NA	NA	NA	NA	NA	NA	NA	NA	NA	NA	NA	NA
500	sp|O64464|PSB1_ORYSJ	O64464	Proteasome subunit beta type-1 (EC 3.4.25.1) (20S proteasome alpha subunit F) (20S proteasome subunit beta-6)	221	24282	7	6	6	6	4	5	5	7	5	2	3	2	7	5	7	4	3	5	5	3	4	3	2	6	8	7	6	8	5	6	5	5	7	5	4	2	6	4	8	4	3	4	4	6
501	sp|P0C0L1|APX6_ORYSJ	P0C0L1	Probable L-ascorbate peroxidase 6, chloroplastic/mitochondrial (EC 1.11.1.11) (OsAPx6)	309	33502	7	7	8	5	2	4	NA	NA	NA	NA	NA	NA	5	8	10	3	4	5	NA	NA	NA	NA	NA	NA	14	8	5	5	2	5	8	6	8	3	0	0	NA	NA	NA	NA	NA	NA	8	6
502	sp|P25778|ORYC_ORYSJ	P25778	Oryzain gamma chain (EC 3.4.22.-)	362	39114	7	3	2	1	0	1	NA	NA	NA	NA	NA	NA	5	6	6	6	4	2	NA	NA	NA	NA	NA	NA	7	3	6	4	5	3	4	6	6	1	1	1	NA	NA	NA	NA	NA	NA	NA	NA
503	sp|P40392|RIC1_ORYSJ	P40392	Ras-related protein RIC1	202	22476	7	5	6	0	3	5	0	0	0	4	5	4	NA	NA	NA	NA	NA	NA	NA	NA	NA	NA	NA	NA	6	5	6	5	4	5	6	8	7	4	6	4	4	8	4	0	3	3	10	11
504	sp|Q08480|KAD4_ORYSJ	Q08480	Adenylate kinase 4 (EC 2.7.4.3) (ATP-AMP transphosphorylase 4) (ATP:AMP phosphotransferase) (Adenylate kinase B) (AK B) (Adenylate monophosphate kinase 4)	243	26675	7	5	6	5	5	4	NA	NA	NA	NA	NA	NA	5	7	6	5	5	5	8	5	7	2	4	4	12	7	6	5	7	7	7	4	7	5	6	5	7	7	18	3	5	5	6	6
505	sp|Q10A77|TIC62_ORYSJ	Q10A77	Protein TIC 62, chloroplastic (Translocon at the inner envelope membrane of chloroplasts 62) (OsTIC62)	497	52202	7	6	11	7	3	5	9	12	10	8	10	6	12	10	10	12	12	11	8	5	3	6	1	7	7	10	6	8	5	8	12	11	12	10	9	12	7	4	0	7	8	9	9	7
506	tr|Q6ZLJ9|Q6ZLJ9_ORYSJ	Q6ZLJ9	Os07g0209100 protein (Putative Sip1 protein)	763	82000	7	4	6	0	0	0	NA	NA	NA	NA	NA	NA	5	6	13	0	0	0	NA	NA	NA	NA	NA	NA	4	6	5	0	0	0	NA	NA	NA	NA	NA	NA	NA	NA	NA	NA	NA	NA	NA	NA
507	sp|Q10MQ2|DAPAT_ORYSJ	Q10MQ2	Probable LL-diaminopimelate aminotransferase, chloroplastic (DAP-AT) (DAP-aminotransferase) (LL-DAP-aminotransferase) (EC 2.6.1.83)	464	49858	7	7	8	8	6	2	4	4	3	3	5	6	8	10	9	13	13	9	NA	NA	NA	NA	NA	NA	9	7	7	7	8	6	9	9	11	10	7	7	5	5	2	6	6	8	2	5
508	sp|P94029|MT2A_ORYSJ	P94029	Metallothionein-like protein 2A (Class I metallothionein-like protein 2A) (OsMT-I-2a) (OsMT2a) (OsMT2-1)	82	7852	7	2	3	0	0	0	NA	NA	NA	NA	NA	NA	NA	NA	NA	NA	NA	NA	NA	NA	NA	NA	NA	NA	NA	NA	NA	NA	NA	NA	NA	NA	NA	NA	NA	NA	NA	NA	NA	NA	NA	NA	NA	NA
509	sp|Q6ESR4|DHN1_ORYSJ	Q6ESR4	Dehydrin DHN1 (Dehydration stress-inducible protein 1) (Dehydrin 1) (OsDhn1) (Low tmperature-induced protein 9) (OsLIP9)	290	30922	7	5	5	1	0	0	NA	NA	NA	NA	NA	NA	7	6	7	1	3	2	4	4	6	1	0	0	7	3	3	1	1	1	7	4	3	2	1	0	NA	NA	NA	NA	NA	NA	NA	NA
510	sp|Q69TY4|PR2E1_ORYSJ	Q69TY4	Peroxiredoxin-2E-1, chloroplastic (EC 1.11.1.15) (Peroxiredoxin IIE-1) (Thioredoxin peroxidase 2E-1)	232	23688	7	9	9	8	6	7	NA	NA	NA	NA	NA	NA	15	13	13	8	12	13	9	8	8	7	0	8	15	10	11	9	9	11	12	12	11	10	11	10	9	9	20	7	8	6	10	12
511	sp|Q69XJ4|HMOX1_ORYSJ	Q69XJ4	Heme oxygenase 1, chloroplastic (EC 1.14.14.18) (Protein PHOTOPERIODIC SENSITIVITY 5)	289	31918	7	5	2	3	4	6	9	6	3	2	3	3	11	15	17	6	8	7	7	9	12	4	6	4	10	8	8	6	5	7	9	9	11	7	5	9	5	7	11	7	2	1	5	9
512	sp|Q6EU94|PIP11_ORYSJ	Q6EU94	Aquaporin PIP1-1 (OsPIP1;1) (Plasma membrane intrinsic protein 1-1) (Plasma membrane intrinsic protein 1a) (PIP1a) (Water channel protein RWC1) (RWC-1)	289	30760	7	7	10	7	10	13	6	5	6	9	4	4	10	18	14	11	8	9	6	5	5	6	4	0	11	8	9	8	19	20	9	8	11	9	10	8	4	5	0	4	5	6	4	6
513	sp|Q6K548|VDAC1_ORYSJ	Q6K548	Mitochondrial outer membrane protein porin 1 (Voltage-dependent anion-selective channel protein 1) (OsVDAC1)	274	29220	7	5	9	7	9	12	6	5	3	2	3	2	8	8	9	5	6	12	6	7	2	4	3	3	8	7	8	9	8	12	9	10	9	7	5	5	8	5	16	5	3	2	2	3
514	tr|Q6Z875|Q6Z875_ORYSJ	Q6Z875	Os02g0325100 protein (Putative 26S proteasome regulatory particle triple-A ATPase subunit3) (cDNA clone:J023091H23, full insert sequence)	419	46455	7	5	5	0	1	0	NA	NA	NA	NA	NA	NA	NA	NA	NA	NA	NA	NA	NA	NA	NA	NA	NA	NA	4	5	4	2	1	4	4	5	5	3	3	2	NA	NA	NA	NA	NA	NA	NA	NA
515	sp|Q6Z4N6|40G2_ORYSJ	Q6Z4N6	Ricin B-like lectin R40G2 (Osr40g2)	343	38528	7	5	5	3	4	3	5	5	3	2	4	3	6	5	6	5	3	6	NA	NA	NA	NA	NA	NA	8	6	9	6	4	5	7	5	5	4	5	6	5	3	4	3	0	0	7	5
516	sp|Q6ZDY8|SDHA_ORYSJ	Q6ZDY8	Succinate dehydrogenase [ubiquinone] flavoprotein subunit, mitochondrial (EC 1.3.5.1) (Flavoprotein subunit of complex II) (FP)	630	68854	7	8	8	6	3	6	NA	NA	NA	NA	NA	NA	5	6	6	3	2	4	NA	NA	NA	NA	NA	NA	9	7	5	4	7	6	8	9	9	3	2	3	5	6	4	4	4	3	7	8
517	sp|Q6ZL94|SUCA_ORYSJ	Q6ZL94	Succinate--CoA ligase [ADP-forming] subunit alpha, mitochondrial (EC 6.2.1.5) (Succinyl-CoA synthetase subunit alpha) (SCS-alpha)	331	34247	7	4	6	8	7	4	3	7	3	2	3	5	NA	NA	NA	NA	NA	NA	3	5	4	3	2	3	4	5	4	4	2	3	4	4	6	2	2	5	6	6	7	3	3	1	9	7
518	sp|Q70G58|NTRC_ORYSJ	Q70G58	Thioredoxin reductase NTRC (EC 1.8.1.9) (NADPH-dependent thioredoxin reductase C) (OsNTRC)	515	56151	7	6	5	9	2	2	NA	NA	NA	NA	NA	NA	NA	NA	NA	NA	NA	NA	NA	NA	NA	NA	NA	NA	10	6	4	10	9	9	3	6	5	8	2	4	NA	NA	NA	NA	NA	NA	NA	NA
519	tr|A0A0P0XUE4|A0A0P0XUE4_ORYSJ	A0A0P0XUE4	Os10g0390500 protein (Fragment)	313	34261	7	6	5	1	1	0	NA	NA	NA	NA	NA	NA	NA	NA	NA	NA	NA	NA	NA	NA	NA	NA	NA	NA	6	7	3	1	1	1	NA	NA	NA	NA	NA	NA	NA	NA	NA	NA	NA	NA	NA	NA
520	sp|Q84ZC0|VATH_ORYSJ	Q84ZC0	Probable V-type proton ATPase subunit H (V-ATPase subunit H) (Vacuolar proton pump subunit H)	452	51390	7	2	5	7	5	7	5	5	5	5	4	3	7	11	10	7	6	6	NA	NA	NA	NA	NA	NA	12	11	12	5	5	8	6	8	11	3	3	3	12	8	0	4	2	2	10	8
521	sp|Q8LQ68|HXK6_ORYSJ	Q8LQ68	Hexokinase-6 (EC 2.7.1.1) (Hexokinase-2)	506	55121	7	5	6	3	4	5	NA	NA	NA	NA	NA	NA	9	9	8	10	9	9	NA	NA	NA	NA	NA	NA	7	8	7	7	6	9	9	10	13	7	9	11	9	7	2	5	9	6	7	13
522	sp|Q9ZRI7|EF1G1_ORYSJ	Q9ZRI7	Elongation factor 1-gamma 1 (EF-1-gamma 1) (eEF-1B gamma 1)	418	47479	7	0	0	5	8	10	NA	NA	NA	NA	NA	NA	12	9	13	8	7	0	NA	NA	NA	NA	NA	NA	8	11	9	7	8	11	11	9	10	5	2	5	10	9	4	4	0	0	5	4
523	tr|A0A0N7KI05|A0A0N7KI05_ORYSJ	A0A0N7KI05	Os03g0737000 protein (Fragment)	207	22601	7	4	3	3	5	6	NA	NA	NA	NA	NA	NA	6	7	6	2	6	5	5	6	4	5	5	5	6	8	9	6	2	4	9	5	10	1	2	8	4	5	8	3	2	2	NA	NA
524	tr|A0A0N7KN57|A0A0N7KN57_ORYSJ	A0A0N7KN57	Os07g0227800 protein (Fragment)	586	65268	7	16	12	86	0	108	NA	NA	NA	NA	NA	NA	5	12	6	10	35	5	NA	NA	NA	NA	NA	NA	NA	NA	NA	NA	NA	NA	6	5	1	6	0	1	NA	NA	NA	NA	NA	NA	64	1
525	tr|Q75LD9|Q75LD9_ORYSJ	Q75LD9	Os03g0843300 protein (Putative late embryogenesis abundant protein) (Salt tolerance protein, putative, expressed) (cDNA clone:001-035-H09, full insert sequence) (cDNA clone:006-311-B05, full insert sequence) (cDNA clone:J023069E08, full insert sequence)	316	34798	7	5	5	1	1	1	13	7	9	3	1	5	8	8	12	3	5	3	8	8	10	2	2	3	6	4	6	1	2	2	6	3	6	2	2	1	NA	NA	NA	NA	NA	NA	3	6
526	tr|A0A0P0VDT5|A0A0P0VDT5_ORYSJ	A0A0P0VDT5	Os02g0110200 protein (Fragment)	486	53579	7	12	9	11	7	6	NA	NA	NA	NA	NA	NA	5	10	8	9	9	11	NA	NA	NA	NA	NA	NA	8	11	11	8	5	10	6	15	13	7	6	8	8	7	3	7	4	3	10	10
527	tr|A0A0P0VFD2|A0A0P0VFD2_ORYSJ	A0A0P0VFD2	Inositol-1-monophosphatase (EC 3.1.3.25) (Fragment)	361	38552	7	6	5	5	7	7	10	8	7	10	12	7	10	10	10	8	7	7	9	9	7	9	8	12	8	6	7	9	8	11	10	8	11	10	10	12	13	10	10	7	13	13	13	11
528	tr|A0A0P0YD24|A0A0P0YD24_ORYSJ	A0A0P0YD24	Os12g0640600 protein	540	60951	7	8	6	5	0	5	NA	NA	NA	NA	NA	NA	5	5	4	2	3	6	NA	NA	NA	NA	NA	NA	7	6	3	7	4	7	8	9	7	5	2	6	NA	NA	NA	NA	NA	NA	4	5
529	tr|Q0DEF1|Q0DEF1_ORYSJ	Q0DEF1	Os06g0157000 protein (Putative esterase)	341	36483	7	3	4	5	8	11	NA	NA	NA	NA	NA	NA	1	2	2	3	4	8	10	7	11	13	7	19	6	6	4	8	5	9	9	5	12	12	12	12	4	6	2	10	10	6	8	2
530	tr|Q0E032|Q0E032_ORYSJ	Q0E032	Os02g0581100 protein	119	11683	7	7	6	9	7	5	9	9	7	6	8	1	11	10	10	11	11	11	8	7	7	7	5	4	8	7	6	6	7	7	12	11	12	14	12	12	8	9	13	7	10	10	6	5
531	tr|Q0E217|Q0E217_ORYSJ	Q0E217	Os02g0280500 protein (Fragment)	82	8982	7	4	4	3	5	4	4	3	3	4	4	4	10	8	10	9	9	10	NA	NA	NA	NA	NA	NA	3	2	3	6	5	4	8	9	6	6	5	7	NA	NA	NA	NA	NA	NA	5	4
532	tr|Q0JAC6|Q0JAC6_ORYSJ	Q0JAC6	Os04g0605900 protein (cDNA clone:J033044G24, full insert sequence)	244	28361	7	5	6	7	7	4	3	1	4	5	5	4	10	8	6	5	4	3	5	4	5	3	4	4	4	6	9	2	5	5	8	6	7	4	4	7	4	10	3	4	5	3	6	7
533	tr|Q10CU9|Q10CU9_ORYSJ	Q10CU9	Glycosyl hydrolase family 3 N terminal domain containing protein, expressed (Os03g0749300 protein) (Putative exoglucanase) (cDNA clone:J013001H22, full insert sequence)	625	67778	7	7	9	7	16	14	NA	NA	NA	NA	NA	NA	0	13	8	8	11	10	8	7	6	11	12	10	11	16	9	11	0	15	12	9	21	11	10	13	11	16	3	13	17	14	6	9
534	tr|Q10KY5|Q10KY5_ORYSJ	Q10KY5	10 kDa chaperonin, putative, expressed (Os03g0366000 protein) (cDNA, clone: J065210A12, full insert sequence)	98	10821	7	3	4	3	2	2	NA	NA	NA	NA	NA	NA	NA	NA	NA	NA	NA	NA	NA	NA	NA	NA	NA	NA	4	0	4	4	5	4	4	5	5	4	2	2	NA	NA	NA	NA	NA	NA	NA	NA
535	tr|Q2QYD1|Q2QYD1_ORYSJ	Q2QYD1	FHA domain containing protein, expressed (Os12g0124000 protein) (cDNA clone:006-207-C05, full insert sequence)	271	28807	7	8	5	11	6	7	7	5	5	5	7	8	7	8	8	8	10	9	9	6	7	8	9	7	9	7	6	7	10	8	10	8	9	10	9	9	9	11	15	9	8	5	10	8
536	sp|B9EXM2|CARB_ORYSJ	B9EXM2	Carbamoyl-phosphate synthase large chain, chloroplastic (EC 6.3.5.5) (Carbamoyl-phosphate synthetase ammonia chain)	1172	127767	7	9	8	4	4	2	NA	NA	NA	NA	NA	NA	13	11	8	8	8	7	NA	NA	NA	NA	NA	NA	6	3	4	4	3	4	8	6	7	7	4	5	NA	NA	NA	NA	NA	NA	6	5
537	sp|Q2R483|MTBC_ORYSJ	Q2R483	Probable bifunctional methylthioribulose-1-phosphate dehydratase/enolase-phosphatase E1 [Includes: Methylthioribulose-1-phosphate dehydratase (MTRu-1-P dehydratase) (EC 4.2.1.109); Enolase-phosphatase E1 (EC 3.1.3.77) (2,3-diketo-5-methylthio-1-phosphopentane phosphatase)]	518	56960	7	7	10	4	2	4	NA	NA	NA	NA	NA	NA	4	4	8	4	3	5	NA	NA	NA	NA	NA	NA	7	6	4	3	3	4	7	9	5	5	4	3	NA	NA	NA	NA	NA	NA	8	7
538	tr|Q5TKP2|Q5TKP2_ORYSJ	Q5TKP2	Os05g0541900 protein (Putative 60S ribosomal L28 protein) (cDNA clone:J013069H24, full insert sequence)	133	14885	7	5	5	3	5	4	7	8	7	7	6	8	6	6	6	5	5	4	9	8	7	7	6	7	6	6	6	4	7	7	6	8	9	6	6	9	6	5	8	6	4	6	7	7
539	tr|Q5VR43|Q5VR43_ORYSJ	Q5VR43	Os01g0180300 protein (Putative MAR binding filament-like protein 1) (cDNA clone:J013071N06, full insert sequence)	766	84131	7	4	4	3	3	4	5	5	3	2	2	3	4	4	4	5	7	6	3	3	3	5	6	5	6	5	4	4	2	4	3	2	4	6	5	5	NA	NA	NA	NA	NA	NA	NA	NA
540	tr|Q60E66|Q60E66_ORYSJ	Q60E66	Os05g0387200 protein (Putative UDP-sulfoquinovose synthase) (cDNA clone:J013002O14, full insert sequence)	479	52871	7	8	5	12	8	5	6	8	7	9	4	6	15	9	13	10	11	17	3	5	5	8	5	10	10	9	13	5	7	5	9	11	9	14	8	8	7	7	2	7	7	6	8	7
541	tr|Q688M9|Q688M9_ORYSJ	Q688M9	'putative endo-1,31,4-beta-D-glucanase (Os05g0399100 protein) (cDNA clone:001-035-A04, full insert sequence)	240	25770	7	4	6	3	1	4	4	6	6	0	7	2	5	6	5	4	2	3	NA	NA	NA	NA	NA	NA	9	7	6	7	8	6	6	4	7	6	6	3	6	7	10	4	5	4	7	5
542	tr|Q6H547|Q6H547_ORYSJ	Q6H547	Ribonuclease	986	108182	7	4	7	4	3	4	NA	NA	NA	NA	NA	NA	3	4	5	2	4	1	NA	NA	NA	NA	NA	NA	6	3	3	2	4	4	4	7	10	2	1	2	NA	NA	NA	NA	NA	NA	5	4
543	tr|Q6H7T1|Q6H7T1_ORYSJ	Q6H7T1	Os02g0162500 protein (Putative ribosomal protein S14) (cDNA clone:001-008-D11, full insert sequence) (cDNA clone:J023090I10, full insert sequence)	150	16363	7	7	7	5	9	4	NA	NA	NA	NA	NA	NA	5	5	6	2	5	5	5	4	5	3	2	3	7	7	8	4	4	6	5	4	8	4	3	4	8	10	9	5	5	6	4	5
544	tr|Q6Z718|Q6Z718_ORYSJ	Q6Z718	Os02g0123500 protein (Putative NADPH-dependent mannose 6-phosphate reductase)	319	35410	7	6	5	3	6	3	4	5	4	2	1	3	5	5	5	3	3	2	6	4	5	2	3	3	6	8	8	5	4	3	5	5	6	2	1	1	7	6	7	3	1	3	3	6
545	tr|Q6ZDP0|Q6ZDP0_ORYSJ	Q6ZDP0	Os07g0196200 protein	245	25962	7	15	13	12	12	15	4	8	6	5	11	5	8	10	10	9	8	8	9	5	4	6	7	7	8	8	6	10	11	9	9	7	9	16	14	11	12	13	16	17	12	8	6	7
546	tr|Q75H72|Q75H72_ORYSJ	Q75H72	Os03g0611200 protein (Oxidoreductase, aldo/keto reductase family protein, expressed) (Putative aldo/keto reductase family protein)	405	45664	7	10	8	13	5	9	8	11	6	9	13	7	14	18	16	12	12	15	11	7	0	9	10	7	10	8	6	7	5	10	9	7	7	9	6	3	10	12	5	10	8	5	9	13
547	tr|Q75HW4|Q75HW4_ORYSJ	Q75HW4	Os05g0395000 protein (cDNA clone:001-200-H03, full insert sequence) (cDNA clone:J013105M15, full insert sequence)	612	66376	7	5	4	1	13	8	10	11	9	12	11	10	10	5	3	6	4	4	11	8	7	10	9	10	13	12	10	13	10	9	11	9	12	10	11	12	11	12	17	5	8	12	14	15
548	tr|Q7F164|Q7F164_ORYSJ	Q7F164	Os01g0940700 protein (Putative beta-1,3-glucanase) (cDNA clone:001-043-E09, full insert sequence)	330	34155	7	5	8	5	6	2	NA	NA	NA	NA	NA	NA	NA	NA	NA	NA	NA	NA	NA	NA	NA	NA	NA	NA	4	6	8	6	7	3	12	12	10	9	7	3	6	5	16	3	3	3	5	5
549	tr|Q7XIX1|Q7XIX1_ORYSJ	Q7XIX1	Peroxidase (EC 1.11.1.7)	314	32438	7	0	8	12	15	18	NA	NA	NA	NA	NA	NA	NA	NA	NA	NA	NA	NA	NA	NA	NA	NA	NA	NA	7	11	6	15	9	7	10	9	8	6	6	8	12	13	12	12	8	9	4	0
550	sp|Q9ZTP5|RPE_ORYSJ	Q9ZTP5	Ribulose-phosphate 3-epimerase, chloroplastic (EC 5.1.3.1) (Pentose-5-phosphate 3-epimerase) (PPE) (R5P3E) (RPE)	274	29035	7	11	9	16	10	9	9	12	9	10	12	16	30	26	21	25	51	76	8	10	10	11	13	10	10	8	11	18	15	10	14	18	14	36	55	15	11	12	15	12	14	9	12	11
551	tr|Q8LQ33|Q8LQ33_ORYSJ	Q8LQ33	Alpha-1,4 glucan phosphorylase (EC 2.4.1.1)	841	94471	7	8	9	6	5	7	NA	NA	NA	NA	NA	NA	15	12	18	8	12	10	NA	NA	NA	NA	NA	NA	10	9	7	6	8	10	11	12	11	9	8	5	8	4	0	4	6	6	6	5
552	tr|Q8W0D1|Q8W0D1_ORYSJ	Q8W0D1	Os01g0721900 protein (Putative nuclear RNA binding protein A)	380	40426	7	7	6	6	8	11	7	8	8	3	11	7	7	9	11	7	11	7	11	11	15	8	13	9	12	8	14	15	12	10	10	6	9	8	12	7	7	8	16	9	11	8	5	7
553	tr|Q93WM3|Q93WM3_ORYSJ	Q93WM3	Os01g0372700 protein (Putative asparagine-tRNA ligase)	559	62588	7	7	8	6	6	7	4	5	3	5	3	4	9	7	9	4	2	3	6	5	5	3	3	4	7	9	10	3	2	6	7	8	9	4	2	3	6	5	2	4	3	1	7	7
554	tr|Q53N80|Q53N80_ORYSJ	Q53N80	Os11g0242400 protein (Rieske [2Fe-2S] domain, putative) (Rieske domain containing protein, expressed) (cDNA clone:J013093A06, full insert sequence)	277	29482	7	10	9	11	13	13	10	11	10	13	17	12	12	11	15	10	10	14	13	10	10	14	15	17	12	10	8	10	9	13	14	10	8	14	14	15	11	13	9	15	17	13	11	9
555	tr|Q9SDG5|Q9SDG5_ORYSJ	Q9SDG5	Isocitrate dehydrogenase [NAD] subunit, mitochondrial	362	39442	7	4	6	5	1	7	NA	NA	NA	NA	NA	NA	5	5	6	4	5	3	NA	NA	NA	NA	NA	NA	7	8	8	3	5	7	7	7	7	7	5	6	NA	NA	NA	NA	NA	NA	6	8
556	sp|Q7FB12|NDHM_ORYSJ	Q7FB12	NAD(P)H-quinone oxidoreductase subunit M, chloroplastic (EC 7.1.1.-) (NAD(P)H dehydrogenase subunit M) (NDH subunit M) (NDH-M) (NADH-plastoquinone oxidoreductase subunit M)	220	25665	7	7	6	9	11	11	7	7	7	8	7	6	9	7	9	7	6	9	7	7	5	9	6	8	10	8	7	14	8	12	8	7	4	9	11	13	9	8	13	8	9	10	6	7
557	sp|Q69Q02|DPE2_ORYSJ	Q69Q02	4-alpha-glucanotransferase DPE2 (EC 2.4.1.25) (Amylomaltase) (Disproportionating enzyme) (D-enzyme) (Protein DISPROPORTIONATING ENZYME 2)	946	108294	7	4	6	10	8	10	NA	NA	NA	NA	NA	NA	5	5	6	3	2	4	NA	NA	NA	NA	NA	NA	3	11	4	4	2	5	6	8	8	4	5	9	5	8	1	7	4	6	6	9
558	sp|Q69UI2|RS131_ORYSJ	Q69UI2	40S ribosomal protein S13-1	151	17115	7	8	9	3	5	6	NA	NA	NA	NA	NA	NA	8	0	6	4	5	5	NA	NA	NA	NA	NA	NA	4	6	5	2	2	3	NA	NA	NA	NA	NA	NA	5	5	2	3	0	2	4	6
559	sp|Q53RM0|CHLI_ORYSJ	Q53RM0	Magnesium-chelatase subunit ChlI, chloroplastic (Mg-chelatase subunit I) (EC 6.6.1.1) (Mg-protoporphyrin IX chelatase subunit ChlI) (Protein CHLORINA 9)	415	44865	7	7	7	11	16	8	10	12	9	11	8	13	7	7	5	7	10	7	10	8	6	16	15	9	9	8	8	18	14	9	9	8	10	13	11	7	8	13	14	13	15	13	4	5
560	tr|B9G4P3|B9G4P3_ORYSJ	B9G4P3	Probable 6-phosphogluconolactonase	269	29022	7	3	4	4	3	4	NA	NA	NA	NA	NA	NA	NA	NA	NA	NA	NA	NA	NA	NA	NA	NA	NA	NA	7	5	7	4	4	3	NA	NA	NA	NA	NA	NA	NA	NA	NA	NA	NA	NA	NA	NA
561	tr|Q0JBF1|Q0JBF1_ORYSJ	Q0JBF1	Os04g0535600 protein (cDNA clone:J013001P13, full insert sequence) (cDNA clone:J023147H06, full insert sequence)	656	71757	7	5	5	4	2	6	6	6	5	2	2	4	8	8	10	8	8	4	5	4	6	2	0	1	6	4	2	4	3	4	NA	NA	NA	NA	NA	NA	NA	NA	NA	NA	NA	NA	4	5
562	tr|Q10QF5|Q10QF5_ORYSJ	Q10QF5	Os03g0198400 protein (Seryl-tRNA synthetase, putative, expressed) (cDNA clone:001-029-C08, full insert sequence) (cDNA clone:J033118N18, full insert sequence)	445	50596	7	8	9	0	4	2	6	4	4	2	2	1	NA	NA	NA	NA	NA	NA	NA	NA	NA	NA	NA	NA	NA	NA	NA	NA	NA	NA	NA	NA	NA	NA	NA	NA	NA	NA	NA	NA	NA	NA	4	3
563	tr|Q53PY7|Q53PY7_ORYSJ	Q53PY7	Os11g0150100 protein (Phosphoglycerate mutase family protein, expressed) (Phosphoglycerate mutase family, putative) (cDNA clone:001-047-F08, full insert sequence)	495	54226	7	6	6	15	18	16	8	4	8	6	6	6	9	9	10	10	9	8	6	4	6	7	7	6	11	19	15	8	9	7	11	8	10	8	5	11	10	10	4	11	13	10	7	6
564	tr|Q6Z728|Q6Z728_ORYSJ	Q6Z728	Os02g0122500 protein	279	29177	7	6	6	9	6	12	NA	NA	NA	NA	NA	NA	NA	NA	NA	NA	NA	NA	NA	NA	NA	NA	NA	NA	7	8	10	9	5	6	NA	NA	NA	NA	NA	NA	5	5	5	5	5	4	NA	NA
565	tr|Q75LR5|Q75LR5_ORYSJ	Q75LR5	40S ribosomal protein S6	245	28059	7	9	7	0	0	6	NA	NA	NA	NA	NA	NA	NA	NA	NA	NA	NA	NA	NA	NA	NA	NA	NA	NA	11	0	0	6	6	8	NA	NA	NA	NA	NA	NA	NA	NA	NA	NA	NA	NA	NA	NA
566	tr|Q2QN11|Q2QN11_ORYSJ	Q2QN11	Eukaryotic aspartyl protease family protein, expressed (Os12g0583300 protein)	446	46239	7	4	4	36	21	18	13	15	15	21	13	21	11	13	11	22	12	19	20	20	16	20	27	19	10	12	16	22	25	26	14	13	13	17	15	21	29	20	22	22	23	25	7	10
567	sp|P0DKK7|RL7A2_ORYSJ	P0DKK7	60S ribosomal protein L7a-2	258	29304	6	7	7	5	3	1	NA	NA	NA	NA	NA	NA	7	8	7	8	6	6	NA	NA	NA	NA	NA	NA	6	5	1	2	5	4	6	9	7	7	3	3	NA	NA	NA	NA	NA	NA	NA	NA
568	sp|Q03200|LIRP1_ORYSJ	Q03200	Light-regulated protein, chloroplastic	128	13317	6	8	5	5	8	4	8	7	8	4	2	2	6	7	6	8	6	6	10	5	8	12	4	8	9	9	5	7	8	8	7	8	11	12	10	9	4	6	18	8	11	8	3	3
569	sp|Q0JGZ6|SCRK1_ORYSJ	Q0JGZ6	Fructokinase-1 (EC 2.7.1.4) (Fructokinase I) (OsFKI)	323	34720	6	5	8	5	5	14	4	6	7	5	9	2	6	9	7	7	8	4	8	8	5	4	4	5	11	11	10	11	7	10	10	7	10	9	4	7	8	9	6	6	4	6	11	8
570	sp|Q6AUK5|MSRB3_ORYSJ	Q6AUK5	Peptide methionine sulfoxide reductase B3, chloroplastic (OsMSRB3) (EC 1.8.4.12) (Peptide-methionine (R)-S-oxide reductase)	229	24685	6	3	1	2	9	11	NA	NA	NA	NA	NA	NA	7	10	7	6	6	7	NA	NA	NA	NA	NA	NA	12	12	13	9	10	8	0	10	9	10	9	9	NA	NA	NA	NA	NA	NA	NA	NA
571	sp|Q6H6D2|HEM3_ORYSJ	Q6H6D2	Porphobilinogen deaminase, chloroplastic (PBG) (EC 2.5.1.61) (Hydroxymethylbilane synthase) (HMBS) (Pre-uroporphyrinogen synthase)	358	38397	6	12	7	8	9	6	4	8	2	7	7	7	6	9	4	4	7	8	4	6	4	8	7	5	7	6	4	6	7	7	6	8	9	10	8	9	2	7	5	7	5	6	4	4
572	sp|Q6Z5N4|ODPA1_ORYSJ	Q6Z5N4	Pyruvate dehydrogenase E1 component subunit alpha-1, mitochondrial (PDHE1-A) (EC 1.2.4.1)	390	42702	6	7	9	9	5	2	NA	NA	NA	NA	NA	NA	14	13	11	11	14	11	NA	NA	NA	NA	NA	NA	9	7	8	11	9	9	11	12	11	8	6	8	3	4	6	2	4	5	4	4
573	tr|Q6L4X5|Q6L4X5_ORYSJ	Q6L4X5	Thioredoxin	121	13177	6	10	7	0	1	1	NA	NA	NA	NA	NA	NA	NA	NA	NA	NA	NA	NA	NA	NA	NA	NA	NA	NA	7	4	3	2	1	1	NA	NA	NA	NA	NA	NA	NA	NA	NA	NA	NA	NA	NA	NA
574	tr|Q2QLS7|Q2QLS7_ORYSJ	Q2QLS7	Os12g0630200 protein (p21 protein, putative, expressed)	238	25008	6	3	4	1	0	0	NA	NA	NA	NA	NA	NA	NA	NA	NA	NA	NA	NA	NA	NA	NA	NA	NA	NA	7	7	8	1	0	0	6	6	9	1	2	1	3	7	10	0	2	3	NA	NA
575	sp|Q6H7M1|FAH_ORYSJ	Q6H7M1	Fumarylacetoacetase (EC 3.7.1.2) (Fumarylacetoacetate hydrolase)	429	47105	6	6	7	1	0	1	NA	NA	NA	NA	NA	NA	7	9	11	5	7	5	NA	NA	NA	NA	NA	NA	13	13	10	3	2	3	10	8	9	5	3	4	NA	NA	NA	NA	NA	NA	3	4
576	sp|Q7XKD0|TRXX_ORYSJ	Q7XKD0	Thioredoxin X, chloroplastic (OsTrxx) (OsTrx16)	180	19121	6	7	4	5	4	8	10	9	9	4	6	7	11	12	12	15	8	12	10	8	10	10	9	6	9	9	7	14	11	8	11	13	12	12	14	16	6	8	13	9	9	9	11	10
577	tr|Q10P12|Q10P12_ORYSJ	Q10P12	V-type proton ATPase subunit a	820	92373	6	4	3	0	0	1	NA	NA	NA	NA	NA	NA	NA	NA	NA	NA	NA	NA	NA	NA	NA	NA	NA	NA	NA	NA	NA	NA	NA	NA	NA	NA	NA	NA	NA	NA	NA	NA	NA	NA	NA	NA	NA	NA
578	tr|Q9FTH0|Q9FTH0_ORYSJ	Q9FTH0	10-deacetylbaccatin III-10-O-acetyl transferase-like (Os01g0615200 protein)	446	46498	6	8	7	0	2	1	NA	NA	NA	NA	NA	NA	NA	NA	NA	NA	NA	NA	NA	NA	NA	NA	NA	NA	NA	NA	NA	NA	NA	NA	NA	NA	NA	NA	NA	NA	NA	NA	NA	NA	NA	NA	4	4
579	sp|Q93VT8|ACLB1_ORYSJ	Q93VT8	ATP-citrate synthase beta chain protein 1 (ATP-citrate synthase B-1) (EC 2.3.3.8) (ATP-citrate lyase B-1) (Citrate cleavage enzyme B-1)	608	66070	6	4	11	2	2	4	8	5	5	10	10	6	9	10	10	6	4	3	9	5	3	5	5	6	NA	NA	NA	NA	NA	NA	8	12	8	6	5	2	5	8	3	2	4	2	8	8
580	sp|Q94CS9|TIP12_ORYSJ	Q94CS9	Probable aquaporin TIP1-2 (Tonoplast intrinsic protein 1-2) (OsTIP1;2)	252	25320	6	8	9	6	1	1	NA	NA	NA	NA	NA	NA	NA	NA	NA	NA	NA	NA	NA	NA	NA	NA	NA	NA	NA	NA	NA	NA	NA	NA	3	9	8	7	4	3	NA	NA	NA	NA	NA	NA	5	2
581	tr|Q10FQ7|Q10FQ7_ORYSJ	Q10FQ7	Glyoxalase family protein, expressed (Os03g0659300 protein) (cDNA, clone: J065130F16, full insert sequence)	141	15174	6	9	8	1	1	2	9	7	6	3	4	3	10	8	9	6	1	4	7	7	7	2	1	3	11	7	10	5	5	4	8	5	6	3	4	3	4	4	9	2	4	3	5	7
582	sp|Q9FWK4|CYNS_ORYSJ	Q9FWK4	Cyanate hydratase (Cyanase) (EC 4.2.1.104) (Cyanate hydrolase) (Cyanate lyase)	168	18608	6	5	6	5	0	5	NA	NA	NA	NA	NA	NA	NA	NA	NA	NA	NA	NA	NA	NA	NA	NA	NA	NA	9	5	4	7	5	2	2	4	7	2	0	2	9	8	12	3	2	1	2	2
583	sp|Q9SLY8|CALR_ORYSJ	Q9SLY8	Calreticulin (56 kDa protein)	424	48309	6	5	6	5	7	4	12	13	7	5	7	7	12	11	10	7	9	8	15	11	13	8	7	9	19	18	18	6	11	6	9	13	12	8	8	8	12	13	17	3	3	5	12	13
584	tr|A0A0P0VQ78|A0A0P0VQ78_ORYSJ	A0A0P0VQ78	Os02g0779200 protein (Fragment)	773	79875	6	4	5	5	11	5	NA	NA	NA	NA	NA	NA	6	6	5	5	8	2	8	5	5	0	8	6	5	4	7	9	7	10	6	5	7	6	6	5	3	4	7	4	3	3	4	3
585	tr|A0A0P0W6L8|A0A0P0W6L8_ORYSJ	A0A0P0W6L8	Os03g0859600 protein (Fragment)	312	32905	6	7	4	4	8	7	6	9	8	4	4	7	10	8	9	6	7	6	7	7	6	6	5	8	9	7	8	3	6	7	7	8	10	8	6	6	8	7	8	7	6	6	10	10
586	tr|A0A0P0XF80|A0A0P0XF80_ORYSJ	A0A0P0XF80	Os08g0347500 protein	303	33859	6	10	7	7	11	7	13	15	0	10	13	13	16	17	17	14	14	17	16	16	18	12	13	16	16	14	12	17	14	15	14	12	10	9	6	10	12	11	17	10	8	14	12	10
587	tr|B9FSC3|B9FSC3_ORYSJ	B9FSC3	Os06g0232200 protein	397	42249	6	9	8	11	10	18	3	3	0	4	5	3	3	0	5	5	5	4	13	11	13	9	9	13	8	8	6	6	8	9	10	13	10	15	7	13	17	13	20	16	12	14	15	14
588	tr|Q0D3Z9|Q0D3Z9_ORYSJ	Q0D3Z9	Os07g0657200 protein	1127	121747	6	7	7	4	0	2	NA	NA	NA	NA	NA	NA	6	5	4	3	0	3	NA	NA	NA	NA	NA	NA	4	4	4	2	2	4	5	4	6	0	0	0	NA	NA	NA	NA	NA	NA	3	4
589	tr|Q0DJT2|Q0DJT2_ORYSJ	Q0DJT2	Lactoylglutathione lyase (EC 4.4.1.5) (Glyoxalase I) (Fragment)	291	32493	6	8	7	6	5	0	NA	NA	NA	NA	NA	NA	11	8	9	6	11	9	NA	NA	NA	NA	NA	NA	5	5	5	5	5	4	7	7	8	5	5	6	NA	NA	NA	NA	NA	NA	5	6
590	tr|Q0DPU1|Q0DPU1_ORYSJ	Q0DPU1	Os03g0663500 protein (Fragment)	219	22719	6	3	3	5	4	2	NA	NA	NA	NA	NA	NA	NA	NA	NA	NA	NA	NA	NA	NA	NA	NA	NA	NA	6	6	8	3	1	3	6	7	8	4	4	5	5	6	12	3	0	4	4	4
591	tr|Q0JB49|Q0JB49_ORYSJ	Q0JB49	Glutathione peroxidase	168	18483	6	9	10	4	3	6	8	7	4	4	6	3	7	10	10	9	10	6	6	6	9	4	3	5	8	6	8	3	4	2	10	7	8	6	5	7	6	9	6	5	5	5	7	9
592	tr|Q0JCX3|Q0JCX3_ORYSJ	Q0JCX3	Os04g0445200 protein (cDNA clone:001-102-H05, full insert sequence) (cDNA clone:002-157-G07, full insert sequence)	154	16988	6	7	3	7	3	2	NA	NA	NA	NA	NA	NA	10	6	8	6	7	8	NA	NA	NA	NA	NA	NA	NA	NA	NA	NA	NA	NA	8	6	6	10	7	3	4	3	5	4	5	3	6	1
593	tr|Q10LR5|Q10LR5_ORYSJ	Q10LR5	Fumarate hydratase 1, mitochondrial, putative, expressed (Os03g0337900 protein) (cDNA, clone: J100075P16, full insert sequence)	502	53682	6	4	5	2	3	4	NA	NA	NA	NA	NA	NA	6	6	4	4	2	4	NA	NA	NA	NA	NA	NA	7	4	5	3	3	3	5	7	9	3	0	1	NA	NA	NA	NA	NA	NA	3	6
594	tr|Q10QL6|Q10QL6_ORYSJ	Q10QL6	GRIM-19 protein, expressed (Os03g0192400 protein) (cDNA clone:J023056B01, full insert sequence)	142	15959	6	1	0	5	3	5	NA	NA	NA	NA	NA	NA	5	6	7	4	7	5	NA	NA	NA	NA	NA	NA	5	3	4	3	1	2	6	4	6	3	3	4	6	4	3	3	1	2	4	4
595	tr|Q5WMY3|Q5WMY3_ORYSJ	Q5WMY3	Cytoplasmic ribosomal protein L18 (Os05g0155100 protein) (cDNA clone:001-042-C09, full insert sequence) (cDNA clone:J023027I12, full insert sequence)	188	21311	6	7	5	2	3	1	7	6	4	4	2	3	5	7	6	5	6	3	5	5	5	5	1	5	8	2	4	1	3	4	8	9	7	10	10	7	4	4	4	2	4	4	5	3
596	tr|Q2QWM6|Q2QWM6_ORYSJ	Q2QWM6	Os12g0190200 protein (Thylakoid lumenal 29.8 kDa protein, putative, expressed) (cDNA clone:006-309-D07, full insert sequence)	273	29547	6	10	6	8	5	10	6	5	6	1	2	3	10	8	10	8	6	8	11	5	10	5	5	5	8	9	8	8	6	3	16	14	16	12	10	8	4	6	16	2	4	5	15	14
597	tr|Q6YY42|Q6YY42_ORYSJ	Q6YY42	Os02g0589000 protein (Putative acyltransferase (46.9 kD) (1H765))	435	49018	6	7	5	3	3	2	NA	NA	NA	NA	NA	NA	4	7	7	6	9	7	NA	NA	NA	NA	NA	NA	NA	NA	NA	NA	NA	NA	NA	NA	NA	NA	NA	NA	1	13	2	4	1	1	NA	NA
598	tr|Q5QM65|Q5QM65_ORYSJ	Q5QM65	Os01g0821700 protein (Putative non-green plastid inner envelope membrane protein)	328	35523	6	3	4	2	3	6	NA	NA	NA	NA	NA	NA	NA	NA	NA	NA	NA	NA	NA	NA	NA	NA	NA	NA	4	6	5	5	4	4	5	6	7	4	4	4	NA	NA	NA	NA	NA	NA	6	8
599	tr|Q5VME5|Q5VME5_ORYSJ	Q5VME5	Glycosyltransferase (EC 2.4.1.-)	481	51483	6	8	12	11	9	7	12	16	12	15	24	14	10	10	11	12	13	16	17	11	13	15	12	18	13	11	5	9	4	12	5	6	12	0	0	0	4	7	2	4	2	6	11	7
600	tr|Q5Z4M6|Q5Z4M6_ORYSJ	Q5Z4M6	Os06g0308000 protein (Trigger factor-like) (cDNA clone:J013071B03, full insert sequence)	537	59931	6	12	7	6	8	8	NA	NA	NA	NA	NA	NA	9	14	10	8	7	9	3	5	2	5	8	5	7	4	8	9	10	8	3	11	8	5	2	5	5	3	7	7	8	4	6	4
601	tr|Q60EJ0|Q60EJ0_ORYSJ	Q60EJ0	Os05g0501700 protein (cDNA clone:001-007-C02, full insert sequence)	268	28322	6	4	3	1	1	2	NA	NA	NA	NA	NA	NA	NA	NA	NA	NA	NA	NA	NA	NA	NA	NA	NA	NA	9	9	5	3	3	2	4	8	6	4	3	0	3	3	9	1	0	2	7	8
602	tr|Q69QD5|Q69QD5_ORYSJ	Q69QD5	Chaperonin (Os09g0438700 protein) (Putative chaperonin 21) (cDNA clone:001-040-D10, full insert sequence) (cDNA clone:J013002C22, full insert sequence)	245	25494	6	10	7	6	10	10	7	6	6	4	6	5	8	10	8	8	3	5	13	7	9	7	4	5	14	13	14	8	7	7	13	12	7	7	6	13	14	15	18	10	8	6	12	10
603	tr|Q6EUK5|Q6EUK5_ORYSJ	Q6EUK5	Os02g0234500 protein (Putative UOS1) (cDNA clone:J013128H21, full insert sequence)	587	63849	6	10	9	12	4	12	4	5	3	5	4	7	12	13	15	7	11	15	10	5	9	4	4	7	8	6	6	11	10	11	11	10	7	8	7	10	8	8	6	7	9	7	7	5
604	tr|Q6K7A3|Q6K7A3_ORYSJ	Q6K7A3	Os02g0469600 protein (Putative cysteine proteinase 1) (cDNA clone:J013002F17, full insert sequence) (cDNA clone:J013063O07, full insert sequence) (cDNA clone:J023020I09, full insert sequence)	373	40592	6	8	6	4	3	1	NA	NA	NA	NA	NA	NA	9	10	12	9	11	5	NA	NA	NA	NA	NA	NA	NA	NA	NA	NA	NA	NA	11	11	12	5	1	5	NA	NA	NA	NA	NA	NA	3	7
605	tr|Q6YVI0|Q6YVI0_ORYSJ	Q6YVI0	Os02g0704800 protein (Putative ornithine carbamoyltransferase) (cDNA, clone: J100039M06, full insert sequence)	367	39669	6	5	5	4	5	3	NA	NA	NA	NA	NA	NA	6	10	10	5	7	7	NA	NA	NA	NA	NA	NA	12	9	7	0	4	1	8	7	10	6	3	7	6	7	3	6	7	4	5	6
606	tr|Q6YZK5|Q6YZK5_ORYSJ	Q6YZK5	Os08g0359000 protein (cDNA clone:J013070L06, full insert sequence)	271	28739	6	9	8	13	6	13	7	7	5	11	10	7	12	9	14	15	10	16	9	5	5	10	7	9	8	10	9	9	8	11	9	9	11	14	10	14	11	9	7	11	14	9	12	8
607	tr|Q6Z702|Q6Z702_ORYSJ	Q6Z702	Os02g0125100 protein (Putative 3-isopropylmalate dehydratase large subunit) (cDNA clone:J033070M16, full insert sequence)	514	55540	6	5	4	3	3	2	5	5	3	3	4	5	NA	NA	NA	NA	NA	NA	5	3	4	4	2	4	4	5	9	5	3	3	5	5	6	5	5	4	5	5	4	5	4	3	NA	NA
608	tr|Q6ZIT9|Q6ZIT9_ORYSJ	Q6ZIT9	Peptidylprolyl isomerase (EC 5.2.1.8)	261	27118	6	3	5	6	9	9	9	9	6	5	10	6	8	8	8	8	6	9	9	5	7	5	3	5	9	8	9	8	11	5	10	7	9	7	5	9	NA	NA	NA	NA	NA	NA	11	10
609	tr|Q2QLR2|Q2QLR2_ORYSJ	Q2QLR2	Glycine-rich RNA-binding protein GRP1A, putative, expressed (Os12g0632000 protein) (cDNA, clone: J100087I01, full insert sequence)	162	16083	6	8	6	9	8	7	NA	NA	NA	NA	NA	NA	NA	NA	NA	NA	NA	NA	NA	NA	NA	NA	NA	NA	8	5	7	10	10	6	4	5	5	0	0	0	6	9	11	8	6	6	11	12
610	tr|Q7XVZ0|Q7XVZ0_ORYSJ	Q7XVZ0	40S ribosomal protein S27	86	9558	6	6	6	3	4	5	NA	NA	NA	NA	NA	NA	6	7	6	6	6	6	NA	NA	NA	NA	NA	NA	5	6	7	4	6	5	6	6	5	5	6	4	8	6	9	5	3	2	NA	NA
611	tr|Q84M73|Q84M73_ORYSJ	Q84M73	Expressed protein (Os03g0857400 protein) (cDNA clone:J013052N16, full insert sequence)	324	35993	6	4	5	9	6	13	7	7	5	9	7	6	15	11	17	12	9	8	9	3	5	7	4	8	10	11	14	4	10	11	10	14	13	15	8	11	12	8	7	11	11	14	10	7
612	tr|Q851Y1|Q851Y1_ORYSJ	Q851Y1	Ankyrin repeat domain protein 2, putative, expressed (Os03g0851700 protein) (cDNA clone:J013130D01, full insert sequence)	350	37235	6	12	11	9	14	8	8	6	4	5	3	3	8	9	13	11	7	8	5	7	5	5	7	5	5	6	4	10	12	9	7	10	10	8	8	9	7	12	23	11	7	5	3	4
613	tr|Q8H2T7|Q8H2T7_ORYSJ	Q8H2T7	NADH dehydrogenase [ubiquinone] flavoprotein 1, mitochondrial (EC 1.6.99.3) (EC 7.1.1.2)	504	55260	6	8	8	0	4	1	4	5	4	2	4	1	5	11	6	8	8	5	NA	NA	NA	NA	NA	NA	7	5	4	5	3	4	4	10	11	5	4	1	NA	NA	NA	NA	NA	NA	NA	NA
614	tr|Q8LH97|Q8LH97_ORYSJ	Q8LH97	40S ribosomal protein S6	250	28472	6	9	7	6	6	0	3	4	0	5	6	3	7	7	6	6	7	6	NA	NA	NA	NA	NA	NA	NA	NA	NA	NA	NA	NA	10	9	12	0	8	5	7	0	0	4	4	5	5	5
615	sp|P35684|RL3_ORYSJ	P35684	60S ribosomal protein L3	389	44464	6	6	7	9	9	8	8	4	3	7	4	4	10	10	8	5	10	5	5	6	5	7	5	4	9	10	8	6	7	6	10	7	6	6	6	8	7	10	5	5	7	5	6	12
616	sp|Q0JG75|PSB28_ORYSJ	Q0JG75	Photosystem II reaction center PSB28 protein, chloroplastic (Photosystem II protein W-like)	180	19737	6	6	6	8	0	0	NA	NA	NA	NA	NA	NA	1	8	7	0	7	8	NA	NA	NA	NA	NA	NA	9	1	0	2	7	8	NA	NA	NA	NA	NA	NA	NA	NA	NA	NA	NA	NA	NA	NA
617	sp|Q7GD79|RAN2_ORYSJ	Q7GD79	GTP-binding nuclear protein Ran-2 (OsRan2) (Ras-related nuclear protein 2)	221	25039	6	4	7	8	9	10	10	8	7	6	10	3	7	9	10	7	8	6	11	11	8	7	0	9	12	17	18	10	7	11	9	9	12	8	7	7	15	15	16	9	8	8	11	10
618	tr|A0A0N7KNK4|A0A0N7KNK4_ORYSJ	A0A0N7KNK4	Os07g0529600 protein	309	32734	6	5	6	0	7	5	1	1	4	5	7	5	NA	NA	NA	NA	NA	NA	NA	NA	NA	NA	NA	NA	NA	NA	NA	NA	NA	NA	NA	NA	NA	NA	NA	NA	NA	NA	NA	NA	NA	NA	5	0
619	sp|Q10SM7|PX111_ORYSJ	Q10SM7	Peroxisomal membrane protein 11-1 (OsPEX11-1) (Peroxin-11-1)	237	26425	6	3	6	13	12	7	5	7	6	7	6	7	9	9	8	11	9	10	3	2	2	6	9	7	7	7	6	8	10	8	8	13	11	13	13	11	9	9	2	9	10	8	6	7
620	tr|A0A0P0XV01|A0A0P0XV01_ORYSJ	A0A0P0XV01	Os10g0436800 protein	250	25964	6	8	13	3	1	5	NA	NA	NA	NA	NA	NA	NA	NA	NA	NA	NA	NA	NA	NA	NA	NA	NA	NA	NA	NA	NA	NA	NA	NA	NA	NA	NA	NA	NA	NA	NA	NA	NA	NA	NA	NA	8	7
621	sp|Q7XBW5|PAP3_ORYSJ	Q7XBW5	Probable plastid-lipid-associated protein 3, chloroplastic	374	40041	6	5	5	10	8	16	9	14	11	6	11	10	11	11	11	9	10	10	10	9	8	5	6	6	13	15	11	12	8	11	9	9	8	12	7	11	13	12	15	9	10	19	8	13
622	tr|Q0DIY4|Q0DIY4_ORYSJ	Q0DIY4	Os05g0350600 protein	220	24083	6	7	6	0	0	3	NA	NA	NA	NA	NA	NA	NA	NA	NA	NA	NA	NA	NA	NA	NA	NA	NA	NA	7	4	4	0	0	0	NA	NA	NA	NA	NA	NA	NA	NA	NA	NA	NA	NA	NA	NA
623	tr|Q10NM5|Q10NM5_ORYSJ	Q10NM5	50S ribosomal protein L4, chloroplast, putative, expressed (Os03g0265400 protein) (cDNA clone:006-203-A01, full insert sequence) (cDNA clone:006-205-F06, full insert sequence) (cDNA clone:006-308-D01, full insert sequence)	323	34521	6	6	8	7	9	8	NA	NA	NA	NA	NA	NA	NA	NA	NA	NA	NA	NA	6	4	7	0	2	1	10	8	4	2	9	2	NA	NA	NA	NA	NA	NA	4	4	8	6	5	4	NA	NA
624	tr|Q2QNI4|Q2QNI4_ORYSJ	Q2QNI4	Os12g0564400 protein (Thylakoid lumenal 21.5 kDa protein, chloroplast, putative, expressed) (cDNA clone:006-211-A10, full insert sequence) (cDNA clone:006-305-C08, full insert sequence)	249	28201	6	6	6	0	0	5	NA	NA	NA	NA	NA	NA	5	5	6	0	7	8	NA	NA	NA	NA	NA	NA	NA	NA	NA	NA	NA	NA	NA	NA	NA	NA	NA	NA	NA	NA	NA	NA	NA	NA	NA	NA
625	tr|Q2QS11|Q2QS11_ORYSJ	Q2QS11	Bifunctional aminoacyl-tRNA synthetase, putative, expressed (Os12g0443700 protein) (cDNA clone:001-044-H01, full insert sequence) (cDNA clone:J023023E12, full insert sequence)	510	57950	6	3	5	3	1	2	NA	NA	NA	NA	NA	NA	NA	NA	NA	NA	NA	NA	NA	NA	NA	NA	NA	NA	NA	NA	NA	NA	NA	NA	NA	NA	NA	NA	NA	NA	NA	NA	NA	NA	NA	NA	NA	NA
626	tr|Q5JLP6|Q5JLP6_ORYSJ	Q5JLP6	S-formylglutathione hydrolase (EC 3.1.2.12)	292	32182	6	5	6	2	3	3	NA	NA	NA	NA	NA	NA	8	6	7	4	5	4	NA	NA	NA	NA	NA	NA	5	7	6	2	4	2	NA	NA	NA	NA	NA	NA	NA	NA	NA	NA	NA	NA	2	3
627	tr|Q6H6H0|Q6H6H0_ORYSJ	Q6H6H0	Os02g0656300 protein (Putative cell division cycle protein 23)	597	68065	6	5	2	5	2	2	NA	NA	NA	NA	NA	NA	NA	NA	NA	NA	NA	NA	5	3	5	1	5	3	5	2	2	3	4	5	NA	NA	NA	NA	NA	NA	5	4	0	3	8	1	NA	NA
628	tr|Q6I5K9|Q6I5K9_ORYSJ	Q6I5K9	Os05g0435800 protein (Putative subtilisin-like proteinase)	761	79581	6	5	5	5	7	6	NA	NA	NA	NA	NA	NA	NA	NA	NA	NA	NA	NA	NA	NA	NA	NA	NA	NA	5	3	1	5	4	7	NA	NA	NA	NA	NA	NA	NA	NA	NA	NA	NA	NA	1	5
629	tr|Q6K3Z3|Q6K3Z3_ORYSJ	Q6K3Z3	Os09g0252100 protein (Putative acetyl-CoA C-acyltransferase) (cDNA clone:J033096I21, full insert sequence)	401	41024	6	4	4	0	3	3	3	5	4	0	4	4	NA	NA	NA	NA	NA	NA	NA	NA	NA	NA	NA	NA	10	7	8	1	1	2	NA	NA	NA	NA	NA	NA	NA	NA	NA	NA	NA	NA	6	5
630	tr|Q6L4C5|Q6L4C5_ORYSJ	Q6L4C5	Annexin	372	40263	6	0	8	8	5	5	NA	NA	NA	NA	NA	NA	NA	NA	NA	NA	NA	NA	NA	NA	NA	NA	NA	NA	NA	NA	NA	NA	NA	NA	NA	NA	NA	NA	NA	NA	NA	NA	NA	NA	NA	NA	NA	NA
631	tr|Q6YS11|Q6YS11_ORYSJ	Q6YS11	Os08g0282400 protein (Putative alpha-soluble NSF attachment protein) (cDNA clone:J023136I24, full insert sequence)	289	32485	6	3	4	4	1	3	NA	NA	NA	NA	NA	NA	3	5	5	1	2	4	NA	NA	NA	NA	NA	NA	NA	NA	NA	NA	NA	NA	NA	NA	NA	NA	NA	NA	NA	NA	NA	NA	NA	NA	NA	NA
632	tr|Q8W0A4|Q8W0A4_ORYSJ	Q8W0A4	Os01g0228600 protein (Putative D-isomer specific 2-hydroxyacid dehydrogenase) (cDNA clone:006-204-B03, full insert sequence) (cDNA clone:J023031I17, full insert sequence)	316	34208	6	10	12	0	0	7	NA	NA	NA	NA	NA	NA	NA	NA	NA	NA	NA	NA	NA	NA	NA	NA	NA	NA	NA	NA	NA	NA	NA	NA	NA	NA	NA	NA	NA	NA	NA	NA	NA	NA	NA	NA	NA	NA
633	sp|P0C401|PSBF_ORYSJ	P0C401	Cytochrome b559 subunit beta (PSII reaction center subunit VI)	39	4484	5	4	3	4	4	5	4	5	6	7	6	6	NA	NA	NA	NA	NA	NA	5	5	5	6	6	6	4	5	5	5	4	5	6	2	2	4	5	5	6	6	5	5	6	5	5	5
634	tr|Q75HX0|Q75HX0_ORYSJ	Q75HX0	Actin (Os05g0438800 protein) (Putative actin 1) (cDNA clone:J023104C20, full insert sequence)	376	41608	5	10	11	0	0	0	NA	NA	NA	NA	NA	NA	NA	NA	NA	NA	NA	NA	NA	NA	NA	NA	NA	NA	10	8	5	0	11	0	NA	NA	NA	NA	NA	NA	NA	NA	NA	NA	NA	NA	NA	NA
635	sp|Q0DYB1|IPYR_ORYSJ	Q0DYB1	Soluble inorganic pyrophosphatase (EC 3.6.1.1) (Pyrophosphate phospho-hydrolase) (PPase)	214	24160	5	9	6	5	10	16	11	10	9	8	11	9	13	12	12	11	12	14	12	9	9	7	7	9	20	14	14	17	19	16	12	12	13	18	16	17	10	9	16	9	11	12	8	9
636	tr|Q94JJ0|Q94JJ0_ORYSJ	Q94JJ0	Fructose-bisphosphate aldolase (EC 4.1.2.13)	388	41994	5	7	7	0	0	0	NA	NA	NA	NA	NA	NA	10	10	9	6	12	8	NA	NA	NA	NA	NA	NA	9	1	3	0	0	0	5	8	9	0	0	0	NA	NA	NA	NA	NA	NA	1	9
637	tr|Q7XQJ5|Q7XQJ5_ORYSJ	Q7XQJ5	Glycosyltransferase (EC 2.4.1.-)	464	50564	5	9	10	1	0	0	NA	NA	NA	NA	NA	NA	3	4	5	3	4	3	NA	NA	NA	NA	NA	NA	2	2	0	5	4	6	5	4	6	2	3	2	NA	NA	NA	NA	NA	NA	7	7
638	sp|Q2R2Z0|GATB_ORYSJ	Q2R2Z0	Glutamyl-tRNA(Gln) amidotransferase subunit B, chloroplastic/mitochondrial (Glu-AdT subunit B) (EC 6.3.5.-)	544	60097	5	11	8	7	4	7	NA	NA	NA	NA	NA	NA	7	6	6	6	8	6	NA	NA	NA	NA	NA	NA	7	5	1	5	3	4	3	4	9	8	11	3	4	6	4	7	9	5	6	4
639	tr|A0A0P0XVP1|A0A0P0XVP1_ORYSJ	A0A0P0XVP1	Alpha-galactosidase (EC 3.2.1.22) (Melibiase)	289	31360	5	4	5	0	0	0	7	6	5	1	2	1	10	14	14	4	6	3	5	3	6	0	0	0	11	11	9	0	0	0	7	4	5	0	0	0	NA	NA	NA	NA	NA	NA	3	5
640	sp|Q6PL11|SKP1_ORYSJ	Q6PL11	SKP1-like protein 1 (SKP1-like 1)	173	19042	5	7	9	1	0	0	NA	NA	NA	NA	NA	NA	NA	NA	NA	NA	NA	NA	NA	NA	NA	NA	NA	NA	6	4	2	2	2	3	NA	NA	NA	NA	NA	NA	NA	NA	NA	NA	NA	NA	NA	NA
641	tr|A0A0N7KP29|A0A0N7KP29_ORYSJ	A0A0N7KP29	Os07g0683600 protein	348	39206	5	3	4	0	0	0	4	7	4	0	0	0	5	6	7	4	4	4	NA	NA	NA	NA	NA	NA	NA	NA	NA	NA	NA	NA	NA	NA	NA	NA	NA	NA	NA	NA	NA	NA	NA	NA	NA	NA
642	sp|Q5JK84|RH15_ORYSJ	Q5JK84	DEAD-box ATP-dependent RNA helicase 15 (EC 3.6.4.13) (API5-interacting protein 1)	432	48567	5	4	8	3	6	4	NA	NA	NA	NA	NA	NA	NA	NA	NA	NA	NA	NA	3	4	4	4	4	5	5	6	4	3	2	5	4	3	4	3	3	6	6	8	4	5	3	7	NA	NA
643	sp|Q5JMR9|TRXY_ORYSJ	Q5JMR9	Thioredoxin Y, chloroplastic (OsTrxy)	168	18181	5	7	5	11	3	13	9	8	5	4	5	8	11	11	10	9	13	13	11	10	11	9	10	11	11	4	3	10	7	7	11	11	9	10	9	8	8	10	11	9	8	8	11	8
644	sp|Q5N8G1|ISPD_ORYSJ	Q5N8G1	2-C-methyl-D-erythritol 4-phosphate cytidylyltransferase, chloroplastic (EC 2.7.7.60) (4-diphosphocytidyl-2C-methyl-D-erythritol synthase) (OsCMS) (MEP cytidylyltransferase)	297	32464	5	6	5	5	3	2	3	5	4	2	4	2	6	7	7	6	6	7	NA	NA	NA	NA	NA	NA	6	4	3	7	6	6	6	7	6	7	7	5	5	4	7	3	4	2	6	4
645	sp|Q5VMJ3|PROFX_ORYSJ	Q5VMJ3	Profilin LP04	131	14133	5	5	6	3	3	5	7	4	4	4	4	4	6	7	5	4	5	4	5	4	5	4	4	4	7	6	6	5	4	3	7	4	6	5	5	6	6	6	6	6	4	4	5	4
646	sp|Q6ESI7|TPPII_ORYSJ	Q6ESI7	Tripeptidyl-peptidase 2 (EC 3.4.14.10) (Tripeptidyl-peptidase II) (TPPII)	1359	148633	5	4	3	4	1	4	NA	NA	NA	NA	NA	NA	8	8	9	4	3	5	NA	NA	NA	NA	NA	NA	7	5	4	2	3	3	2	6	6	2	1	1	6	2	0	5	2	5	3	4
647	sp|Q6K7E9|HS186_ORYSJ	Q6K7E9	18.6 kDa class III heat shock protein (18.6 kDa heat shock protein) (OsHsp18.6)	172	18603	5	5	9	0	0	1	13	13	11	0	2	1	15	12	12	0	1	0	7	8	6	0	0	0	5	5	4	0	0	0	8	7	8	1	0	0	3	6	5	0	1	0	8	10
648	sp|Q6K215|PIP22_ORYSJ	Q6K215	Probable aquaporin PIP2-2 (OsPIP2;2) (Plasma membrane intrinsic protein 2-2)	288	30498	5	7	7	5	10	9	5	6	7	5	3	4	13	14	14	16	11	12	NA	NA	NA	NA	NA	NA	6	7	6	9	8	8	12	12	13	12	17	10	5	6	2	4	4	5	9	10
649	sp|Q6ZC69|KAD2_ORYSJ	Q6ZC69	Probable adenylate kinase 2, chloroplastic (EC 2.7.4.3) (Adenylate monophosphate kinase 2)	290	31817	5	6	3	4	2	3	3	1	2	3	4	5	6	1	3	4	4	6	NA	NA	NA	NA	NA	NA	4	4	4	7	7	7	3	6	4	6	6	4	4	4	4	6	5	3	5	3
650	sp|Q7XLR1|PIP26_ORYSJ	Q7XLR1	Probable aquaporin PIP2-6 (OsPIP2;6) (Plasma membrane intrinsic protein 2-6)	282	29963	5	3	3	4	6	4	5	3	3	7	5	5	5	7	8	5	6	7	6	4	4	6	5	4	7	3	4	4	5	6	3	4	6	5	3	5	4	3	2	5	5	3	4	3
651	sp|Q84LK3|BADH2_ORYSJ	Q84LK3	Betaine aldehyde dehydrogenase 2 (OsBADH2) (EC 1.2.1.8)	503	54683	5	7	9	3	5	3	NA	NA	NA	NA	NA	NA	4	8	5	2	4	1	NA	NA	NA	NA	NA	NA	9	11	12	3	4	2	6	7	6	2	2	0	NA	NA	NA	NA	NA	NA	NA	NA
652	sp|Q851Y7|GRXS7_ORYSJ	Q851Y7	Monothiol glutaredoxin-S7, chloroplastic	168	17834	5	9	9	5	3	6	6	7	6	5	4	7	6	7	6	8	7	8	6	8	8	8	7	5	7	7	6	9	7	7	8	9	9	10	9	10	8	8	11	6	7	6	8	6
653	sp|Q9LSU3|PSA6_ORYSJ	Q9LSU3	Proteasome subunit alpha type-6 (EC 3.4.25.1) (20S proteasome alpha subunit A) (20S proteasome subunit alpha-1)	246	27573	5	5	1	3	5	4	NA	NA	NA	NA	NA	NA	4	5	3	3	4	4	4	4	4	2	3	4	5	6	6	5	3	3	2	7	6	1	2	2	5	4	5	2	2	0	4	7
654	sp|Q9ST27|PHOT2_ORYSJ	Q9ST27	Phototropin-2 (EC 2.7.11.1) (Non-phototropic hypocotyl protein 1B) (OsNPH1B)	907	100224	5	6	3	8	4	11	2	5	3	6	8	2	8	6	10	4	5	7	6	2	4	5	5	7	7	7	6	1	3	7	6	11	13	8	5	8	6	5	2	5	6	3	6	6
655	tr|A0A0P0WGH1|A0A0P0WGH1_ORYSJ	A0A0P0WGH1	Os04g0682800 protein (Fragment)	1173	125795	5	10	12	4	5	7	NA	NA	NA	NA	NA	NA	7	5	5	6	4	6	NA	NA	NA	NA	NA	NA	3	2	0	6	7	9	7	9	6	7	11	7	NA	NA	NA	NA	NA	NA	7	3
656	tr|A0A0P0WKQ1|A0A0P0WKQ1_ORYSJ	A0A0P0WKQ1	Os05g0323800 protein (Fragment)	523	58625	5	4	3	4	0	4	NA	NA	NA	NA	NA	NA	NA	NA	NA	NA	NA	NA	NA	NA	NA	NA	NA	NA	NA	NA	NA	NA	NA	NA	4	3	8	2	1	1	NA	NA	NA	NA	NA	NA	4	2
657	tr|Q75M19|Q75M19_ORYSJ	Q75M19	Eukaryotic translation initiation factor 3 subunit F (eIF3f) (eIF-3-epsilon)	284	31238	5	5	3	1	1	1	NA	NA	NA	NA	NA	NA	NA	NA	NA	NA	NA	NA	NA	NA	NA	NA	NA	NA	NA	NA	NA	NA	NA	NA	NA	NA	NA	NA	NA	NA	NA	NA	NA	NA	NA	NA	NA	NA
658	tr|Q5Z858|Q5Z858_ORYSJ	Q5Z858	Os06g0699500 protein (Putative light-inducible protein ATLS1) (cDNA clone:001-044-A11, full insert sequence) (cDNA clone:J013022N16, full insert sequence)	115	12020	5	7	6	2	1	2	NA	NA	NA	NA	NA	NA	5	4	4	4	3	4	NA	NA	NA	NA	NA	NA	NA	NA	NA	NA	NA	NA	3	4	3	6	5	4	NA	NA	NA	NA	NA	NA	NA	NA
659	tr|Q0D8N4|Q0D8N4_ORYSJ	Q0D8N4	Os07g0143000 protein (cDNA clone:J013124N22, full insert sequence)	377	40601	5	3	4	3	6	8	5	5	5	6	4	5	8	8	10	10	7	9	3	4	4	5	5	5	7	5	6	10	5	7	8	9	9	6	7	5	4	4	4	6	7	6	4	4
660	tr|Q10N98|Q10N98_ORYSJ	Q10N98	33 kDa secretory protein, putative, expressed (Os03g0277600 protein) (cDNA clone:006-306-G05, full insert sequence)	265	28191	5	7	13	4	8	0	NA	NA	NA	NA	NA	NA	4	6	4	0	2	1	NA	NA	NA	NA	NA	NA	NA	NA	NA	NA	NA	NA	3	5	4	1	0	0	3	4	10	0	0	0	NA	NA
661	tr|Q5ZB95|Q5ZB95_ORYSJ	Q5ZB95	Cyanobacteria-specific protein-like (Os01g0338600 protein)	283	31034	5	8	8	3	1	3	NA	NA	NA	NA	NA	NA	8	8	7	9	5	8	NA	NA	NA	NA	NA	NA	7	2	3	9	3	6	7	7	7	8	8	6	NA	NA	NA	NA	NA	NA	6	4
662	tr|Q2QYK4|Q2QYK4_ORYSJ	Q2QYK4	Elongation factor P, putative, expressed (Os12g0115900 protein) (cDNA clone:001-014-A09, full insert sequence)	229	25088	5	5	4	5	6	6	7	7	6	2	6	4	5	5	4	5	3	3	8	5	5	4	5	4	7	5	5	6	6	5	7	5	5	5	4	6	5	7	10	6	6	3	5	6
663	tr|Q60EA3|Q60EA3_ORYSJ	Q60EA3	Os05g0503300 protein (Putative ferredoxin-sulfite reductase)	641	70573	5	9	10	8	7	7	NA	NA	NA	NA	NA	NA	12	12	7	9	13	13	NA	NA	NA	NA	NA	NA	8	4	9	8	9	11	6	15	12	14	8	11	10	8	5	8	10	8	8	10
664	tr|Q6YY17|Q6YY17_ORYSJ	Q6YY17	Os02g0586400 protein (Putative GTP-binding protein yptm3) (cDNA clone:006-207-A09, full insert sequence) (cDNA clone:J023004J08, full insert sequence)	210	23017	5	4	5	3	2	2	NA	NA	NA	NA	NA	NA	6	6	8	3	5	6	NA	NA	NA	NA	NA	NA	NA	NA	NA	NA	NA	NA	5	5	6	3	2	3	NA	NA	NA	NA	NA	NA	NA	NA
665	tr|Q67W57|Q67W57_ORYSJ	Q67W57	Os06g0646500 protein (Putative ATP synthase delta chain) (cDNA clone:J023086I22, full insert sequence)	225	25065	5	9	6	4	3	9	8	11	6	3	4	6	6	6	10	8	6	6	7	8	8	4	4	9	9	6	9	8	3	5	9	10	10	7	5	7	9	6	9	8	7	7	7	9
666	tr|Q69MW7|Q69MW7_ORYSJ	Q69MW7	DNA binding protein PF1 (Os09g0402100 protein) (cDNA clone:J013152P07, full insert sequence)	213	21753	5	5	5	5	4	7	NA	NA	NA	NA	NA	NA	NA	NA	NA	NA	NA	NA	NA	NA	NA	NA	NA	NA	5	5	3	3	4	3	6	4	6	0	0	8	4	5	7	4	4	4	NA	NA
667	tr|Q69NF7|Q69NF7_ORYSJ	Q69NF7	Os09g0530000 protein (cDNA clone:001-046-A01, full insert sequence) (cDNA clone:J013111B10, full insert sequence)	229	25476	5	5	6	5	3	2	2	3	7	2	4	4	7	6	8	6	7	8	NA	NA	NA	NA	NA	NA	NA	NA	NA	NA	NA	NA	3	6	7	4	2	3	NA	NA	NA	NA	NA	NA	NA	NA
668	tr|Q6ETK1|Q6ETK1_ORYSJ	Q6ETK1	Os02g0180200 protein	185	20154	5	3	3	4	4	4	NA	NA	NA	NA	NA	NA	6	7	7	6	6	7	2	2	4	5	5	4	10	5	9	8	7	6	12	8	9	10	6	6	9	7	14	5	7	6	3	3
669	tr|Q6K2P3|Q6K2P3_ORYSJ	Q6K2P3	Glucose-6-phosphate 1-epimerase (EC 5.1.3.15)	319	34674	5	5	5	7	4	4	7	4	6	7	4	4	NA	NA	NA	NA	NA	NA	4	3	3	5	3	4	3	4	6	6	3	5	5	11	10	8	5	6	4	5	3	2	2	1	NA	NA
670	tr|Q6K4J4|Q6K4J4_ORYSJ	Q6K4J4	Peroxidase (EC 1.11.1.7)	360	38554	5	13	11	14	4	15	NA	NA	NA	NA	NA	NA	13	10	12	14	12	10	5	7	6	4	3	5	11	10	5	22	20	21	9	13	16	10	8	10	4	5	12	5	4	7	5	6
671	tr|Q6K689|Q6K689_ORYSJ	Q6K689	Os02g0792800 protein (Putative Rieske iron-sulfur protein Tic55) (cDNA clone:001-200-B11, full insert sequence) (cDNA clone:J013170P20, full insert sequence)	539	60012	5	3	7	4	5	4	5	4	6	3	2	3	7	6	6	4	4	5	NA	NA	NA	NA	NA	NA	6	7	10	3	3	3	8	9	9	7	4	5	9	7	5	7	3	5	10	10
672	sp|Q2QX01|GRS12_ORYSJ	Q2QX01	Monothiol glutaredoxin-S12, chloroplastic	285	30590	5	5	5	4	3	3	4	6	4	2	3	4	2	5	5	3	2	5	5	5	4	5	4	6	3	4	2	4	4	8	3	5	5	5	5	6	5	3	6	2	4	2	6	5
673	tr|Q6Z8J5|Q6Z8J5_ORYSJ	Q6Z8J5	Peptidylprolyl isomerase (EC 5.2.1.8)	230	23446	5	4	3	8	6	4	NA	NA	NA	NA	NA	NA	8	7	9	6	5	6	NA	NA	NA	NA	NA	NA	4	4	5	5	4	5	4	6	6	8	6	5	5	4	6	4	4	5	3	3
674	tr|Q6ZBX9|Q6ZBX9_ORYSJ	Q6ZBX9	Os08g0562600 protein (Putative C2 domain-containing protein) (cDNA clone:006-301-D11, full insert sequence) (cDNA clone:J013115M05, full insert sequence)	291	30345	5	6	5	4	6	3	NA	NA	NA	NA	NA	NA	3	3	4	4	3	6	NA	NA	NA	NA	NA	NA	5	6	7	6	8	5	4	5	4	7	6	5	NA	NA	NA	NA	NA	NA	6	4
675	tr|Q75M01|Q75M01_ORYSJ	Q75M01	Os05g0157200 protein (cDNA clone:J013041K03, full insert sequence)	167	18004	5	3	6	0	3	3	NA	NA	NA	NA	NA	NA	3	4	5	1	0	0	4	4	4	2	0	3	13	6	12	0	2	2	7	1	4	0	1	4	6	6	5	1	0	2	9	6
676	tr|Q7G754|Q7G754_ORYSJ	Q7G754	Hsp20/alpha crystallin family protein, expressed (Os10g0159700 protein) (cDNA clone:002-124-F03, full insert sequence)	197	21082	5	4	6	3	3	4	8	6	6	7	10	9	NA	NA	NA	NA	NA	NA	8	8	7	6	5	9	NA	NA	NA	NA	NA	NA	0	1	3	4	6	3	NA	NA	NA	NA	NA	NA	0	4
677	tr|Q7XEQ3|Q7XEQ3_ORYSJ	Q7XEQ3	40S ribosomal protein S17-4, putative, expressed (Os10g0411800 protein)	141	16429	5	4	3	5	3	4	NA	NA	NA	NA	NA	NA	4	5	4	3	3	0	NA	NA	NA	NA	NA	NA	7	5	5	1	2	2	7	4	4	3	0	0	6	5	9	2	4	4	NA	NA
678	tr|Q7XNV4|Q7XNV4_ORYSJ	Q7XNV4	OSJNBb0015G09.12 protein (OSJNBb0071D01.2 protein) (Os04g0227500 protein) (cDNA clone:006-305-A07, full insert sequence) (cDNA clone:006-307-A06, full insert sequence)	226	24859	5	7	9	4	7	5	1	1	2	4	8	1	6	5	5	9	8	6	3	4	1	5	3	10	4	5	4	9	7	12	4	6	8	6	6	5	6	3	10	4	3	4	6	10
679	tr|Q7XRB6|Q7XRB6_ORYSJ	Q7XRB6	OSJNBa0006B20.1 protein (Os04g0435700 protein) (cDNA clone:J023123M01, full insert sequence)	453	48173	5	3	3	3	7	4	3	5	6	6	7	4	7	6	3	7	9	9	5	5	0	5	3	7	3	3	1	6	3	7	5	4	8	7	4	9	6	6	4	0	5	5	6	5
680	tr|Q0D6L9|Q0D6L9_ORYSJ	Q0D6L9	Os07g0467200 protein	109	11405	5	6	4	8	6	6	3	5	4	3	6	2	6	5	6	6	5	5	4	5	3	3	3	3	9	4	4	9	8	9	9	6	8	6	5	4	5	5	6	6	7	4	3	5
681	tr|Q8H2J8|Q8H2J8_ORYSJ	Q8H2J8	40S ribosomal protein S12	138	14779	5	10	5	5	6	5	3	6	5	3	3	5	5	6	4	4	5	6	6	5	7	5	3	3	13	4	6	7	7	5	6	4	7	6	5	7	7	6	8	4	4	4	6	2
682	tr|Q8RUI4|Q8RUI4_ORYSJ	Q8RUI4	NAC transcription factor (Os01g0938900 protein) (Putative nascent polypeptide associated complex alpha chain) (cDNA clone:006-202-F04, full insert sequence)	202	22092	5	6	4	7	5	5	5	7	2	3	5	0	7	8	6	7	7	8	9	10	6	6	9	6	7	5	9	3	4	9	9	7	8	5	4	4	4	8	9	0	3	2	6	9
683	sp|P28757|SODC2_ORYSJ	P28757	Superoxide dismutase [Cu-Zn] 2 (EC 1.15.1.1)	152	15081	5	4	6	0	8	5	NA	NA	NA	NA	NA	NA	8	7	8	7	7	7	NA	NA	NA	NA	NA	NA	NA	NA	NA	NA	NA	NA	NA	NA	NA	NA	NA	NA	5	6	8	0	0	0	7	7
684	sp|Q40682|EF1D2_ORYSJ	Q40682	Elongation factor 1-delta 2 (EF-1-delta 2) (Elongation factor 1B-beta 2) (eEF-1B beta 2)	226	24655	5	5	4	1	3	3	NA	NA	NA	NA	NA	NA	NA	NA	NA	NA	NA	NA	4	6	8	2	0	3	5	5	6	3	0	3	NA	NA	NA	NA	NA	NA	NA	NA	NA	NA	NA	NA	NA	NA
685	sp|Q8SAY0|RK18_ORYSJ	Q8SAY0	50S ribosomal protein L18, chloroplastic (CL18)	170	18140	5	4	3	3	5	3	NA	NA	NA	NA	NA	NA	NA	NA	NA	NA	NA	NA	NA	NA	NA	NA	NA	NA	NA	NA	NA	NA	NA	NA	NA	NA	NA	NA	NA	NA	NA	NA	NA	NA	NA	NA	NA	NA
686	tr|A0A0N7KNH1|A0A0N7KNH1_ORYSJ	A0A0N7KNH1	Malic enzyme (Fragment)	465	50942	5	4	4	0	3	0	NA	NA	NA	NA	NA	NA	7	4	6	4	3	3	NA	NA	NA	NA	NA	NA	NA	NA	NA	NA	NA	NA	NA	NA	NA	NA	NA	NA	NA	NA	NA	NA	NA	NA	NA	NA
687	tr|A0A0P0XU17|A0A0P0XU17_ORYSJ	A0A0P0XU17	Os10g0411700 protein (Fragment)	71	8190	5	5	6	4	4	4	4	4	4	3	3	3	4	4	4	3	4	4	4	4	4	4	3	3	4	4	4	4	3	4	NA	NA	NA	NA	NA	NA	4	5	4	4	4	4	4	4
688	tr|Q0DQD8|Q0DQD8_ORYSJ	Q0DQD8	Os03g0606200 protein	58	6971	5	3	4	4	4	4	4	4	3	4	4	4	NA	NA	NA	NA	NA	NA	NA	NA	NA	NA	NA	NA	NA	NA	NA	NA	NA	NA	NA	NA	NA	NA	NA	NA	NA	NA	NA	NA	NA	NA	4	5
689	tr|A3ABE0|A3ABE0_ORYSJ	A3ABE0	Os02g0750100 protein	100	11062	5	5	4	11	7	14	7	14	7	3	11	3	11	8	11	8	12	19	5	5	6	7	6	11	7	7	8	7	8	10	9	12	10	16	15	11	8	8	20	8	10	8	8	18
690	tr|Q2QXS4|Q2QXS4_ORYSJ	Q2QXS4	Os12g0145100 protein (Seed developmental stage protein) (Stem-specific protein TSJT1, putative, expressed) (cDNA clone:001-034-F10, full insert sequence) (cDNA clone:006-202-B06, full insert sequence) (cDNA clone:J013095J21, full insert sequence)	238	25198	5	4	5	5	1	5	NA	NA	NA	NA	NA	NA	NA	NA	NA	NA	NA	NA	NA	NA	NA	NA	NA	NA	2	2	0	10	5	8	NA	NA	NA	NA	NA	NA	4	4	6	6	3	5	6	5
691	tr|Q5JN29|Q5JN29_ORYSJ	Q5JN29	Os01g0959900 protein (cDNA clone:001-014-G10, full insert sequence)	164	17875	5	5	5	3	4	4	NA	NA	NA	NA	NA	NA	NA	NA	NA	NA	NA	NA	NA	NA	NA	NA	NA	NA	3	5	4	4	5	3	NA	NA	NA	NA	NA	NA	5	4	7	6	4	5	NA	NA
692	tr|Q6ATR5|Q6ATR5_ORYSJ	Q6ATR5	Mitochondrial Rho GTPase (EC 3.6.5.-)	642	71372	5	6	7	7	0	4	NA	NA	NA	NA	NA	NA	NA	NA	NA	NA	NA	NA	NA	NA	NA	NA	NA	NA	NA	NA	NA	NA	NA	NA	NA	NA	NA	NA	NA	NA	NA	NA	NA	NA	NA	NA	4	6
693	tr|Q0J9L5|Q0J9L5_ORYSJ	Q0J9L5	Os04g0644400 protein (Fragment)	182	17483	5	4	8	24	16	12	12	13	10	7	36	1	40	79	73	31	81	56	17	6	4	13	1	19	7	8	2	33	4	36	53	59	147	42	33	33	7	13	8	6	10	1	11	19
694	tr|Q7F1F2|Q7F1F2_ORYSJ	Q7F1F2	Peptidylprolyl isomerase (EC 5.2.1.8)	580	64122	5	3	4	4	0	0	NA	NA	NA	NA	NA	NA	2	9	4	1	5	2	NA	NA	NA	NA	NA	NA	NA	NA	NA	NA	NA	NA	NA	NA	NA	NA	NA	NA	NA	NA	NA	NA	NA	NA	NA	NA
695	tr|Q851F6|Q851F6_ORYSJ	Q851F6	Expressed protein (Os03g0729200 protein) (cDNA clone:J013007B16, full insert sequence)	258	27208	5	3	5	0	0	3	NA	NA	NA	NA	NA	NA	NA	NA	NA	NA	NA	NA	NA	NA	NA	NA	NA	NA	NA	NA	NA	NA	NA	NA	NA	NA	NA	NA	NA	NA	NA	NA	NA	NA	NA	NA	NA	NA
696	tr|Q852G4|Q852G4_ORYSJ	Q852G4	EF hand family protein, expressed (Expressed protein) (Os03g0411300 protein) (cDNA, clone: J075091K10, full insert sequence)	158	16528	5	3	4	4	2	4	5	4	3	1	0	4	NA	NA	NA	NA	NA	NA	8	4	5	3	3	2	8	5	5	5	6	6	NA	NA	NA	NA	NA	NA	1	4	7	2	3	2	NA	NA
697	tr|Q9LWT2|Q9LWT2_ORYSJ	Q9LWT2	Os06g0114500 protein (Ozone-responsive stress-related protein-like) (cDNA clone:001-026-D01, full insert sequence) (cDNA clone:J013083K07, full insert sequence)	79	8786	5	5	4	4	4	4	NA	NA	NA	NA	NA	NA	NA	NA	NA	NA	NA	NA	NA	NA	NA	NA	NA	NA	5	3	3	5	4	5	NA	NA	NA	NA	NA	NA	NA	NA	NA	NA	NA	NA	NA	NA
698	sp|P0C497|RK2_ORYSJ	P0C497	50S ribosomal protein L2, chloroplastic	273	29942	4	7	5	11	9	2	NA	NA	NA	NA	NA	NA	10	13	12	9	11	9	NA	NA	NA	NA	NA	NA	NA	NA	NA	NA	NA	NA	9	10	9	8	6	6	NA	NA	NA	NA	NA	NA	NA	NA
699	sp|Q0DKF0|RL102_ORYSJ	Q0DKF0	60S ribosomal protein L10-2 (Protein QM1) (Putative tumor suppressor SG12)	219	24672	4	5	5	4	4	6	4	5	3	5	3	4	6	5	5	2	2	3	5	5	5	5	4	5	10	8	7	3	6	4	8	6	8	7	5	5	9	7	6	7	6	6	5	4
700	sp|Q0DM51|RH3_ORYSJ	Q0DM51	DEAD-box ATP-dependent RNA helicase 3, chloroplastic (EC 3.6.4.13)	758	81615	4	12	11	16	10	8	2	6	5	8	6	11	5	5	6	10	13	11	NA	NA	NA	NA	NA	NA	8	6	5	11	15	14	3	14	9	10	10	8	12	10	7	6	13	7	7	11
701	sp|Q0E0P0|INV1_ORYSJ	Q0E0P0	Beta-fructofuranosidase, insoluble isoenzyme 1 (EC 3.2.1.26) (Cell wall beta-fructosidase 1) (Invertase 1) (OsCIN1) (Sucrose hydrolase 1)	577	63984	4	6	11	7	5	4	NA	NA	NA	NA	NA	NA	NA	NA	NA	NA	NA	NA	NA	NA	NA	NA	NA	NA	3	3	6	5	3	5	5	8	8	3	0	1	NA	NA	NA	NA	NA	NA	5	8
702	sp|Q0IQF7|RS16_ORYSJ	Q0IQF7	40S ribosomal protein S16	149	16819	4	3	5	4	4	5	NA	NA	NA	NA	NA	NA	7	7	6	4	4	4	4	4	5	6	4	3	7	6	5	4	4	3	6	6	7	4	5	6	6	5	3	6	5	5	6	4
703	sp|Q0J6P7|KAD5_ORYSJ	Q0J6P7	Probable adenylate kinase 5, chloroplastic (EC 2.7.4.3) (Adenylate monophosphate kinase 5)	608	66883	4	5	7	7	5	2	NA	NA	NA	NA	NA	NA	3	4	5	8	6	7	NA	NA	NA	NA	NA	NA	3	4	1	6	5	6	3	5	3	6	6	6	NA	NA	NA	NA	NA	NA	NA	NA
704	tr|Q5JKH1|Q5JKH1_ORYSJ	Q5JKH1	Os01g0924900 protein (Putative BRI1-KD interacting protein 112) (cDNA clone:J013128L13, full insert sequence)	509	56266	4	6	6	0	0	0	NA	NA	NA	NA	NA	NA	NA	NA	NA	NA	NA	NA	NA	NA	NA	NA	NA	NA	NA	NA	NA	NA	NA	NA	NA	NA	NA	NA	NA	NA	NA	NA	NA	NA	NA	NA	NA	NA
705	sp|Q10LR9|DCUP2_ORYSJ	Q10LR9	Uroporphyrinogen decarboxylase 2, chloroplastic (UPD2) (URO-D2) (EC 4.1.1.37)	390	42844	4	14	8	14	9	4	1	3	6	3	3	12	NA	NA	NA	NA	NA	NA	4	5	1	11	10	6	2	8	4	8	11	5	3	7	3	7	3	4	5	1	5	4	7	5	1	0
706	sp|P52712|CBPX_ORYSJ	P52712	Serine carboxypeptidase-like (EC 3.4.16.-)	429	47790	4	4	5	0	0	0	NA	NA	NA	NA	NA	NA	NA	NA	NA	NA	NA	NA	NA	NA	NA	NA	NA	NA	NA	NA	NA	NA	NA	NA	NA	NA	NA	NA	NA	NA	NA	NA	NA	NA	NA	NA	NA	NA
707	tr|Q2QNJ8|Q2QNJ8_ORYSJ	Q2QNJ8	Prefoldin subunit 3	196	21578	4	4	4	0	0	0	NA	NA	NA	NA	NA	NA	NA	NA	NA	NA	NA	NA	NA	NA	NA	NA	NA	NA	NA	NA	NA	NA	NA	NA	NA	NA	NA	NA	NA	NA	NA	NA	NA	NA	NA	NA	NA	NA
708	sp|Q75HJ0|RH37_ORYSJ	Q75HJ0	DEAD-box ATP-dependent RNA helicase 37 (EC 3.6.4.13) (OsPL10a)	637	67666	4	7	8	0	1	0	NA	NA	NA	NA	NA	NA	5	5	5	0	5	0	NA	NA	NA	NA	NA	NA	NA	NA	NA	NA	NA	NA	NA	NA	NA	NA	NA	NA	NA	NA	NA	NA	NA	NA	NA	NA
709	sp|Q7XT99|AKR2_ORYSJ	Q7XT99	Probable aldo-keto reductase 2 (EC 1.1.1.-)	351	38234	4	4	7	1	0	0	NA	NA	NA	NA	NA	NA	3	4	7	2	5	2	NA	NA	NA	NA	NA	NA	NA	NA	NA	NA	NA	NA	NA	NA	NA	NA	NA	NA	NA	NA	NA	NA	NA	NA	NA	NA
710	tr|Q7XSU8|Q7XSU8_ORYSJ	Q7XSU8	Peroxidase (EC 1.11.1.7)	340	35227	4	5	7	0	0	1	NA	NA	NA	NA	NA	NA	NA	NA	NA	NA	NA	NA	NA	NA	NA	NA	NA	NA	13	12	13	0	0	0	NA	NA	NA	NA	NA	NA	NA	NA	NA	NA	NA	NA	NA	NA
711	sp|Q7XPL2|HEM6_ORYSJ	Q7XPL2	Oxygen-dependent coproporphyrinogen-III oxidase, chloroplastic (Coprogen oxidase) (Coproporphyrinogenase) (EC 1.3.3.3)	399	43871	4	7	6	8	11	6	1	5	6	4	3	4	6	6	8	5	10	7	3	2	0	4	7	5	6	6	8	7	9	8	3	3	6	5	5	7	4	9	8	5	7	6	3	2
712	sp|Q9FVZ9|MSBP2_ORYSJ	Q9FVZ9	Membrane steroid-binding protein 2 (OsMSBP2) (OsMSBP1)	265	27710	4	5	4	2	0	0	NA	NA	NA	NA	NA	NA	NA	NA	NA	NA	NA	NA	NA	NA	NA	NA	NA	NA	NA	NA	NA	NA	NA	NA	5	4	5	5	3	5	NA	NA	NA	NA	NA	NA	NA	NA
713	tr|Q6K969|Q6K969_ORYSJ	Q6K969	Os02g0831800 protein (Putative homoserine kinase) (cDNA clone:001-020-B10, full insert sequence)	378	37812	4	6	5	0	1	1	NA	NA	NA	NA	NA	NA	NA	NA	NA	NA	NA	NA	NA	NA	NA	NA	NA	NA	NA	NA	NA	NA	NA	NA	NA	NA	NA	NA	NA	NA	NA	NA	NA	NA	NA	NA	NA	NA
714	sp|Q10L32|MSRB5_ORYSJ	Q10L32	Peptide methionine sulfoxide reductase B5 (OsMSRB5) (EC 1.8.4.12) (Peptide-methionine (R)-S-oxide reductase)	136	14672	4	3	5	2	0	0	NA	NA	NA	NA	NA	NA	NA	NA	NA	NA	NA	NA	NA	NA	NA	NA	NA	NA	10	9	6	3	5	2	7	5	6	1	1	2	4	3	10	1	1	2	NA	NA
715	sp|Q9SDD6|PRX2F_ORYSJ	Q9SDD6	Peroxiredoxin-2F, mitochondrial (EC 1.11.1.15) (Peroxiredoxin IIF) (Thioredoxin peroxidase 2F)	198	20874	4	5	8	6	6	4	7	7	5	6	6	6	7	6	6	5	5	6	9	9	10	6	6	9	8	7	9	5	5	5	5	4	7	6	4	9	5	6	7	6	6	5	8	9
716	tr|A0A0P0VLJ4|A0A0P0VLJ4_ORYSJ	A0A0P0VLJ4	GrpE protein homolog (Fragment)	295	32741	4	8	5	6	5	7	4	4	5	3	2	2	8	8	12	6	10	8	5	1	6	5	3	3	8	4	7	8	6	5	5	6	8	12	6	6	7	6	16	5	3	3	4	3
717	tr|A0A0P0VSE5|A0A0P0VSE5_ORYSJ	A0A0P0VSE5	Os03g0122200 protein (Fragment)	225	23539	4	6	5	5	2	2	NA	NA	NA	NA	NA	NA	6	6	4	7	8	6	4	3	6	4	3	5	NA	NA	NA	NA	NA	NA	6	4	3	5	4	5	NA	NA	NA	NA	NA	NA	2	3
718	tr|A0A0P0X4N7|A0A0P0X4N7_ORYSJ	A0A0P0X4N7	Os07g0243150 protein (Fragment)	104	10709	4	13	6	12	5	7	5	5	3	2	6	3	5	6	3	5	8	6	7	5	4	7	4	5	8	4	4	8	5	8	6	5	1	8	7	9	4	3	8	10	5	6	NA	NA
719	tr|A0A0P0Y445|A0A0P0Y445_ORYSJ	A0A0P0Y445	Os11g0602500 protein (Fragment)	209	24149	4	9	10	5	2	1	NA	NA	NA	NA	NA	NA	NA	NA	NA	NA	NA	NA	NA	NA	NA	NA	NA	NA	6	2	2	5	3	5	8	0	9	8	6	5	NA	NA	NA	NA	NA	NA	2	2
720	tr|B7EWK0|B7EWK0_ORYSJ	B7EWK0	Os01g0101200 protein (cDNA clone:001-038-F07, full insert sequence) (cDNA clone:006-303-C10, full insert sequence) (cDNA clone:006-310-A09, full insert sequence)	309	33825	4	8	10	1	7	8	11	8	7	6	8	5	7	5	7	6	2	4	8	7	9	5	4	3	6	7	9	5	7	4	6	6	7	7	7	6	6	10	8	6	9	8	8	12
721	tr|P92683|P92683_ORYSJ	P92683	Cytochrome c oxidase subunit Vb (Os01g0612200 protein) (Putative cytochrome c oxidase-related) (cDNA clone:J023089B16, full insert sequence)	169	18047	4	5	6	2	3	6	NA	NA	NA	NA	NA	NA	5	4	4	3	5	6	NA	NA	NA	NA	NA	NA	1	1	3	8	4	8	3	3	7	5	5	4	3	2	10	2	2	3	NA	NA
722	tr|Q0DJE6|Q0DJE6_ORYSJ	Q0DJE6	Lactoylglutathione lyase (EC 4.4.1.5) (Glyoxalase I)	189	21329	4	6	3	4	1	3	NA	NA	NA	NA	NA	NA	4	4	4	6	4	5	NA	NA	NA	NA	NA	NA	4	3	4	4	5	4	6	6	4	3	4	5	7	5	4	2	2	4	7	4
723	tr|Q0DKG9|Q0DKG9_ORYSJ	Q0DKG9	Os05g0164100 protein	773	84947	4	3	6	3	0	5	NA	NA	NA	NA	NA	NA	4	4	3	5	4	5	NA	NA	NA	NA	NA	NA	5	6	7	4	0	10	3	4	2	10	6	5	3	3	1	6	7	4	NA	NA
724	tr|Q0IMS5|Q0IMS5_ORYSJ	Q0IMS5	Nucleoside diphosphate kinase (EC 2.7.4.6)	220	23470	4	6	8	0	4	4	NA	NA	NA	NA	NA	NA	9	7	6	9	4	4	NA	NA	NA	NA	NA	NA	4	3	5	6	5	0	7	5	4	0	6	6	5	7	7	4	0	4	4	5
725	tr|Q0JRG4|Q0JRG4_ORYSJ	Q0JRG4	Os01g0102600 protein (cDNA clone:J013000E05, full insert sequence)	269	29617	4	4	2	2	5	5	3	2	4	3	6	3	NA	NA	NA	NA	NA	NA	5	4	3	6	2	6	7	5	6	6	6	6	5	5	4	8	6	5	3	3	4	4	7	7	NA	NA
726	tr|Q10N90|Q10N90_ORYSJ	Q10N90	Os03g0278300 protein (RNA and export factor-binding protein, putative, expressed) (cDNA clone:001-006-B02, full insert sequence) (cDNA clone:002-144-D05, full insert sequence) (cDNA clone:J013081B11, full insert sequence)	273	27702	4	5	5	1	2	2	NA	NA	NA	NA	NA	NA	NA	NA	NA	NA	NA	NA	NA	NA	NA	NA	NA	NA	NA	NA	NA	NA	NA	NA	NA	NA	NA	NA	NA	NA	NA	NA	NA	NA	NA	NA	NA	NA
727	tr|Q5Z7I5|Q5Z7I5_ORYSJ	Q5Z7I5	Os06g0548200 protein (Putative CPRD2)	534	57136	4	4	4	3	1	1	NA	NA	NA	NA	NA	NA	NA	NA	NA	NA	NA	NA	NA	NA	NA	NA	NA	NA	NA	NA	NA	NA	NA	NA	NA	NA	NA	NA	NA	NA	NA	NA	NA	NA	NA	NA	NA	NA
728	sp|Q7Y0D4|TR164_ORYSJ	Q7Y0D4	Thioredoxin-like protein HCF164, chloroplastic (Protein HIGH CHLOROPHYLL FLUORESCENCE 164)	262	28572	4	6	6	2	2	3	NA	NA	NA	NA	NA	NA	NA	NA	NA	NA	NA	NA	7	9	4	3	1	5	5	4	3	5	2	5	8	4	5	4	3	4	NA	NA	NA	NA	NA	NA	6	3
729	tr|Q5ZBH8|Q5ZBH8_ORYSJ	Q5ZBH8	Os01g0618100 protein (Putative auxin-induced protein)	344	37915	4	8	7	4	1	5	5	5	4	3	3	3	6	6	9	5	4	5	5	3	4	1	1	3	5	10	8	5	4	3	6	8	10	6	2	3	7	3	12	2	1	2	5	5
730	tr|Q652L5|Q652L5_ORYSJ	Q652L5	Os09g0567350 protein (Os09g0567366 protein) (cDNA clone:J013158P04, full insert sequence)	385	42217	4	11	6	1	1	3	NA	NA	NA	NA	NA	NA	5	4	5	4	4	3	NA	NA	NA	NA	NA	NA	6	11	6	6	3	6	8	12	8	11	7	10	8	2	4	7	6	5	6	5
731	tr|Q6H444|Q6H444_ORYSJ	Q6H444	Os09g0279400 protein (Rhodanese family protein-like) (cDNA clone:J013091I09, full insert sequence)	239	25820	4	2	1	2	5	8	5	5	0	5	7	3	8	6	6	4	1	6	6	4	6	9	2	8	9	7	9	6	7	7	7	6	7	8	5	6	8	7	5	5	7	5	5	7
732	tr|Q6K6A4|Q6K6A4_ORYSJ	Q6K6A4	Os02g0816800 protein (Putative NADH dehydrogenase)	408	44309	4	6	0	8	1	8	7	0	6	5	8	7	NA	NA	NA	NA	NA	NA	6	5	5	5	4	4	5	6	5	5	4	6	8	11	11	0	4	3	NA	NA	NA	NA	NA	NA	NA	NA
733	tr|Q6ZDS0|Q6ZDS0_ORYSJ	Q6ZDS0	Os08g0485900 protein (Putative CfxY protein)	324	34839	4	1	1	5	4	5	7	8	9	4	8	3	8	7	6	7	7	8	3	6	4	3	3	6	6	7	3	7	10	12	10	7	5	13	7	8	8	7	9	4	5	4	1	2
734	tr|Q10LR6|Q10LR6_ORYSJ	Q10LR6	Ribosomal protein L19	208	24142	4	5	4	6	4	4	NA	NA	NA	NA	NA	NA	6	6	6	5	7	3	NA	NA	NA	NA	NA	NA	NA	NA	NA	NA	NA	NA	5	6	7	6	5	5	4	6	7	1	0	1	NA	NA
735	tr|Q6ZLP8|Q6ZLP8_ORYSJ	Q6ZLP8	40S ribosomal protein S12	138	14799	4	7	6	4	5	2	3	7	2	1	1	4	5	5	4	3	5	6	5	3	6	4	3	2	7	3	6	5	6	4	5	4	4	4	4	6	6	5	6	3	2	4	5	3
736	tr|Q7F2X8|Q7F2X8_ORYSJ	Q7F2X8	Os01g0916600 protein (OsGRP2) (cDNA clone:001-028-A07, full insert sequence) (cDNA clone:J033067G16, full insert sequence)	150	15547	4	5	5	5	1	1	NA	NA	NA	NA	NA	NA	NA	NA	NA	NA	NA	NA	NA	NA	NA	NA	NA	NA	NA	NA	NA	NA	NA	NA	5	4	4	4	3	2	NA	NA	NA	NA	NA	NA	NA	NA
737	tr|Q7F8Y3|Q7F8Y3_ORYSJ	Q7F8Y3	OSJNBb0116K07.9 protein (Os04g0504600 protein)	503	53446	4	3	6	7	0	2	NA	NA	NA	NA	NA	NA	7	5	7	3	3	5	NA	NA	NA	NA	NA	NA	2	3	3	6	2	5	3	6	9	8	4	1	NA	NA	NA	NA	NA	NA	2	5
738	tr|Q7XS58|Q7XS58_ORYSJ	Q7XS58	Cysteine synthase (EC 2.5.1.47)	377	40154	4	6	8	5	11	6	NA	NA	NA	NA	NA	NA	8	7	8	9	11	11	NA	NA	NA	NA	NA	NA	4	3	5	3	4	3	5	6	6	4	5	7	NA	NA	NA	NA	NA	NA	4	4
739	tr|Q84M34|Q84M34_ORYSJ	Q84M34	Cytochrome b-c1 complex subunit 7	126	15035	4	7	6	2	3	4	NA	NA	NA	NA	NA	NA	4	4	3	3	3	6	4	3	5	2	3	2	7	7	8	8	8	3	3	4	5	4	3	2	4	4	7	6	5	5	NA	NA
740	tr|Q84P62|Q84P62_ORYSJ	Q84P62	OSJNBa0087O24.10 protein (Os04g0665800 protein) (cDNA clone:J033076K20, full insert sequence)	301	32758	4	4	2	5	1	10	NA	NA	NA	NA	NA	NA	7	6	6	2	5	8	NA	NA	NA	NA	NA	NA	4	4	5	7	7	6	5	5	4	2	4	5	5	4	6	2	3	2	4	5
741	tr|Q84UR8|Q84UR8_ORYSJ	Q84UR8	Cold shock domain protein 2 (Os08g0129200 protein) (Putative cold shock protein-1) (cDNA clone:J033050L02, full insert sequence)	197	18694	4	5	4	2	6	7	NA	NA	NA	NA	NA	NA	4	5	6	4	4	5	NA	NA	NA	NA	NA	NA	5	4	4	6	5	8	5	6	4	4	2	1	4	3	3	4	5	4	NA	NA
742	tr|Q8LQ70|Q8LQ70_ORYSJ	Q8LQ70	Os01g0742300 protein (Putative D-threonine dehydrogenase)	316	32020	4	1	2	2	7	6	5	5	4	5	6	4	NA	NA	NA	NA	NA	NA	4	4	3	6	4	4	6	7	5	4	4	4	5	4	7	2	3	1	3	6	1	5	5	4	NA	NA
743	tr|Q6ZG03|Q6ZG03_ORYSJ	Q6ZG03	Os08g0276100 protein (cDNA clone:001-027-H10, full insert sequence)	469	51662	4	6	8	11	7	10	5	4	3	4	7	3	9	9	5	9	4	8	5	4	3	4	4	6	5	4	7	5	5	6	7	6	7	12	8	10	4	8	3	8	5	4	6	5
744	sp|Q0J0H4|ODPB2_ORYSJ	Q0J0H4	Pyruvate dehydrogenase E1 component subunit beta-2, mitochondrial (PDHE1-B) (EC 1.2.4.1)	376	40251	4	8	6	8	4	2	NA	NA	NA	NA	NA	NA	NA	NA	NA	NA	NA	NA	NA	NA	NA	NA	NA	NA	8	4	2	5	5	2	NA	NA	NA	NA	NA	NA	NA	NA	NA	NA	NA	NA	NA	NA
745	sp|Q6Z965|OPR7_ORYSJ	Q6Z965	12-oxophytodienoate reductase 7 (EC 1.3.1.42) (12-oxophytodienoate-10,11-reductase 7) (OPDA-reductase 7) (OsOPR7)	394	43677	4	4	6	3	0	4	NA	NA	NA	NA	NA	NA	2	1	3	4	4	5	NA	NA	NA	NA	NA	NA	5	3	5	3	2	5	NA	NA	NA	NA	NA	NA	NA	NA	NA	NA	NA	NA	NA	NA
746	sp|Q852M0|DHE1_ORYSJ	Q852M0	Glutamate dehydrogenase 1, mitochondrial (OsGDH1) (EC 1.4.1.3)	411	44342	4	3	1	8	4	3	NA	NA	NA	NA	NA	NA	NA	NA	NA	NA	NA	NA	NA	NA	NA	NA	NA	NA	9	5	4	6	5	3	NA	NA	NA	NA	NA	NA	NA	NA	NA	NA	NA	NA	NA	NA
747	tr|Q65XW5|Q65XW5_ORYSJ	Q65XW5	Os05g0110100 protein (cDNA clone:J013095J12, full insert sequence) (cDNA clone:J023077M04, full insert sequence)	131	13348	4	3	4	6	6	7	NA	NA	NA	NA	NA	NA	NA	NA	NA	NA	NA	NA	NA	NA	NA	NA	NA	NA	4	6	5	5	4	6	4	4	4	4	5	5	3	4	4	5	6	5	4	5
748	tr|Q8H4B9|Q8H4B9_ORYSJ	Q8H4B9	Os07g0516200 protein (Putative translational inhibitor protein) (cDNA clone:006-304-F08, full insert sequence)	180	18818	4	3	3	6	7	5	6	4	5	4	6	3	9	10	10	6	6	6	10	5	6	6	5	7	8	7	10	7	7	5	8	8	7	8	5	5	9	8	8	7	8	10	10	8
749	sp|Q84P97|VDAC5_ORYSJ	Q84P97	Mitochondrial outer membrane protein porin 5 (Voltage-dependent anion-selective channel protein 5) (OsVDAC5)	277	29475	4	4	4	9	5	9	5	8	6	4	6	5	9	10	12	8	8	10	9	10	6	5	6	8	9	8	6	7	7	8	9	11	12	11	5	8	6	11	7	5	4	4	6	6
750	tr|A0A0P0W8Z1|A0A0P0W8Z1_ORYSJ	A0A0P0W8Z1	Os04g0334825 protein (Os04g0335075 protein) (Os04g0336700 protein)	138	14824	4	3	3	3	4	9	6	5	7	4	5	4	NA	NA	NA	NA	NA	NA	9	1	4	14	4	3	7	3	9	5	8	5	NA	NA	NA	NA	NA	NA	5	3	4	5	5	6	6	5
751	tr|Q0DC10|Q0DC10_ORYSJ	Q0DC10	Os06g0498400 protein (Fragment)	1414	157997	4	6	3	2	2	2	NA	NA	NA	NA	NA	NA	NA	NA	NA	NA	NA	NA	NA	NA	NA	NA	NA	NA	NA	NA	NA	NA	NA	NA	NA	NA	NA	NA	NA	NA	NA	NA	NA	NA	NA	NA	3	2
752	sp|Q94E96|H2A5_ORYSJ	Q94E96	Probable histone H2A.5	159	16401	4	8	6	10	15	14	10	16	10	11	14	13	11	12	12	12	11	12	15	11	18	19	13	16	15	0	14	12	16	13	14	16	16	16	5	12	15	15	14	14	12	15	14	14
753	tr|Q5VS74|Q5VS74_ORYSJ	Q5VS74	Acetyltransferase component of pyruvate dehydrogenase complex (EC 2.3.1.12)	550	59770	4	7	4	2	3	3	NA	NA	NA	NA	NA	NA	4	4	4	2	2	0	NA	NA	NA	NA	NA	NA	NA	NA	NA	NA	NA	NA	NA	NA	NA	NA	NA	NA	NA	NA	NA	NA	NA	NA	NA	NA
754	tr|Q5Z6P9|Q5Z6P9_ORYSJ	Q5Z6P9	Os06g0264300 protein (Putative RAD23 protein) (cDNA clone:006-311-C08, full insert sequence)	413	43076	4	4	5	0	2	5	NA	NA	NA	NA	NA	NA	NA	NA	NA	NA	NA	NA	NA	NA	NA	NA	NA	NA	6	2	8	3	4	3	NA	NA	NA	NA	NA	NA	3	5	9	4	4	2	NA	NA
755	tr|Q65XL7|Q65XL7_ORYSJ	Q65XL7	Os05g0571000 protein	1144	126370	4	6	2	2	3	4	3	4	1	2	5	5	NA	NA	NA	NA	NA	NA	4	5	4	3	5	5	NA	NA	NA	NA	NA	NA	NA	NA	NA	NA	NA	NA	NA	NA	NA	NA	NA	NA	4	3
756	tr|Q6H8H3|Q6H8H3_ORYSJ	Q6H8H3	Os02g0652600 protein (Putative plastid ribosomal protein L19) (cDNA clone:006-209-G03, full insert sequence) (cDNA clone:J013135C05, full insert sequence)	234	25506	4	5	6	3	5	6	NA	NA	NA	NA	NA	NA	NA	NA	NA	NA	NA	NA	NA	NA	NA	NA	NA	NA	NA	NA	NA	NA	NA	NA	NA	NA	NA	NA	NA	NA	NA	NA	NA	NA	NA	NA	NA	NA
757	tr|Q6K1X5|Q6K1X5_ORYSJ	Q6K1X5	Os02g0608900 protein (cDNA clone:J013164G19, full insert sequence)	370	41076	4	2	1	2	7	4	NA	NA	NA	NA	NA	NA	NA	NA	NA	NA	NA	NA	NA	NA	NA	NA	NA	NA	2	2	4	5	5	6	NA	NA	NA	NA	NA	NA	4	2	0	6	5	2	5	2
758	tr|Q6Z1A0|Q6Z1A0_ORYSJ	Q6Z1A0	Os08g0201100 protein (cDNA, clone: J100070E23, full insert sequence)	183	18791	4	5	4	0	2	2	NA	NA	NA	NA	NA	NA	NA	NA	NA	NA	NA	NA	NA	NA	NA	NA	NA	NA	NA	NA	NA	NA	NA	NA	NA	NA	NA	NA	NA	NA	NA	NA	NA	NA	NA	NA	NA	NA
759	tr|Q6ZI79|Q6ZI79_ORYSJ	Q6ZI79	Os02g0556800 protein (Proline-rich family protein-like) (cDNA clone:001-023-G04, full insert sequence) (cDNA clone:J023033O22, full insert sequence)	241	24023	4	4	4	1	3	0	NA	NA	NA	NA	NA	NA	NA	NA	NA	NA	NA	NA	NA	NA	NA	NA	NA	NA	3	2	3	5	3	5	NA	NA	NA	NA	NA	NA	NA	NA	NA	NA	NA	NA	NA	NA
760	tr|Q84PB5|Q84PB5_ORYSJ	Q84PB5	Os07g0148900 protein (Photosystem I protein-like protein) (cDNA clone:001-002-E09, full insert sequence)	133	13828	4	4	3	29	6	11	11	15	13	10	14	11	4	5	7	5	18	15	9	8	4	8	11	12	3	10	7	3	3	6	14	14	17	18	9	4	16	20	12	12	16	14	8	9
761	tr|Q75T45|Q75T45_ORYSJ	Q75T45	Os12g0555000 protein (Pathogenesis-related protein) (Pathogenesis-related protein 10) (Pathogenesis-related protein 10, putative, expressed) (Root specific pathogenesis-related protein 10) (cDNA clone:001-030-C06, full insert sequence)	160	16900	4	2	6	6	0	0	NA	NA	NA	NA	NA	NA	NA	NA	NA	NA	NA	NA	NA	NA	NA	NA	NA	NA	5	3	4	1	1	1	NA	NA	NA	NA	NA	NA	4	2	9	1	1	2	NA	NA
762	tr|Q94E65|Q94E65_ORYSJ	Q94E65	Os01g0172800 protein (cDNA clone:J013098J12, full insert sequence)	191	20657	4	4	5	4	2	3	NA	NA	NA	NA	NA	NA	5	5	6	3	6	4	NA	NA	NA	NA	NA	NA	2	7	4	1	2	2	NA	NA	NA	NA	NA	NA	NA	NA	NA	NA	NA	NA	NA	NA
763	sp|P0C340|NDHJ_ORYSJ	P0C340	NAD(P)H-quinone oxidoreductase subunit J, chloroplastic (EC 7.1.1.-) (NAD(P)H dehydrogenase subunit J) (NADH-plastoquinone oxidoreductase subunit J)	159	18783	3	6	6	6	10	9	3	4	3	5	9	4	7	5	8	6	5	8	5	2	2	5	3	4	8	9	8	6	5	7	6	8	4	10	7	6	14	8	6	11	10	10	7	6
764	sp|P0C386|NDHI_ORYSJ	P0C386	NAD(P)H-quinone oxidoreductase subunit I, chloroplastic (EC 7.1.1.-) (NAD(P)H dehydrogenase subunit I) (NDH subunit I) (NADH-plastoquinone oxidoreductase subunit I)	180	21165	3	4	6	6	4	4	3	3	4	6	5	3	6	9	5	8	7	8	NA	NA	NA	NA	NA	NA	3	3	2	5	5	8	4	10	7	8	7	6	7	2	3	3	6	3	5	5
765	sp|P0C494|RR8_ORYSJ	P0C494	30S ribosomal protein S8, chloroplastic	136	15610	3	4	3	5	8	3	NA	NA	NA	NA	NA	NA	4	3	7	4	3	1	NA	NA	NA	NA	NA	NA	3	2	1	5	3	6	4	3	2	6	6	4	NA	NA	NA	NA	NA	NA	NA	NA
766	sp|Q0JGK4|SPSA1_ORYSJ	Q0JGK4	Probable sucrose-phosphate synthase 1 (EC 2.4.1.14) (Sucrose phosphate synthase 1F) (OsSPS1F) (UDP-glucose-fructose-phosphate glucosyltransferase)	1084	119348	3	0	3	11	2	4	NA	NA	NA	NA	NA	NA	5	5	5	3	5	5	NA	NA	NA	NA	NA	NA	NA	NA	NA	NA	NA	NA	2	7	3	1	8	3	NA	NA	NA	NA	NA	NA	2	5
767	sp|Q9AUV6|UGDH3_ORYSJ	Q9AUV6	UDP-glucose 6-dehydrogenase 3 (UDP-Glc dehydrogenase 3) (UDP-GlcDH 3) (UDPGDH 3) (EC 1.1.1.22) (Os-UGD3)	480	52899	3	7	8	0	0	0	NA	NA	NA	NA	NA	NA	NA	NA	NA	NA	NA	NA	NA	NA	NA	NA	NA	NA	NA	NA	NA	NA	NA	NA	NA	NA	NA	NA	NA	NA	NA	NA	NA	NA	NA	NA	NA	NA
768	tr|Q7XXR8|Q7XXR8_ORYSJ	Q7XXR8	Nascent polypeptide associated complex alpha chain (Os05g0373700 protein) (Putative nascent polypeptide associated complex alpha chain) (cDNA clone:001-008-D09, full insert sequence)	205	22278	3	7	6	0	0	0	6	7	3	3	5	5	NA	NA	NA	NA	NA	NA	NA	NA	NA	NA	NA	NA	NA	NA	NA	NA	NA	NA	NA	NA	NA	NA	NA	NA	4	7	8	2	4	3	6	7
769	sp|Q2R1V8|GME2_ORYSJ	Q2R1V8	GDP-mannose 3,5-epimerase 2 (GDP-Man 3,5-epimerase 2) (EC 5.1.3.18)	371	42132	3	6	6	0	8	5	NA	NA	NA	NA	NA	NA	NA	NA	NA	NA	NA	NA	NA	NA	NA	NA	NA	NA	7	6	7	5	4	5	8	7	7	0	0	0	5	6	4	5	4	5	NA	NA
770	sp|Q10KF0|PSA2_ORYSJ	Q10KF0	Proteasome subunit alpha type-2 (EC 3.4.25.1) (20S proteasome alpha subunit B) (20S proteasome subunit alpha-2)	235	25844	3	5	5	0	0	0	NA	NA	NA	NA	NA	NA	NA	NA	NA	NA	NA	NA	NA	NA	NA	NA	NA	NA	NA	NA	NA	NA	NA	NA	NA	NA	NA	NA	NA	NA	NA	NA	NA	NA	NA	NA	NA	NA
771	tr|Q0DDD4|Q0DDD4_ORYSJ	Q0DDD4	Os06g0232100 protein	598	66200	3	3	6	0	0	0	NA	NA	NA	NA	NA	NA	NA	NA	NA	NA	NA	NA	NA	NA	NA	NA	NA	NA	NA	NA	NA	NA	NA	NA	NA	NA	NA	NA	NA	NA	NA	NA	NA	NA	NA	NA	NA	NA
772	sp|Q8H7Y8|H2AV1_ORYSJ	Q8H7Y8	Probable histone H2A variant 1	138	14556	3	5	5	6	4	5	4	6	5	3	2	3	4	7	7	4	4	2	3	4	3	6	3	4	NA	NA	NA	NA	NA	NA	4	6	6	0	0	2	NA	NA	NA	NA	NA	NA	2	7
773	tr|Q8H620|Q8H620_ORYSJ	Q8H620	Os06g0176700 protein (Os06g0178100 protein) (Os06g0178500 protein) (Putative iron/ascorbate-dependent oxidoreductase)	350	39933	3	4	6	2	0	0	NA	NA	NA	NA	NA	NA	NA	NA	NA	NA	NA	NA	NA	NA	NA	NA	NA	NA	1	1	3	8	4	5	NA	NA	NA	NA	NA	NA	NA	NA	NA	NA	NA	NA	2	10
774	sp|Q9XJ54|NTF2_ORYSJ	Q9XJ54	Nuclear transport factor 2 (NTF-2)	122	13354	3	4	4	4	6	8	5	4	5	2	3	3	3	5	4	2	2	2	NA	NA	NA	NA	NA	NA	8	9	5	7	6	6	6	4	5	3	3	3	9	8	9	5	6	6	3	3
775	tr|Q84LG6|Q84LG6_ORYSJ	Q84LG6	Eukaryotic translation initiation factor 3 subunit C (eIF3c) (Eukaryotic translation initiation factor 3 subunit 8) (eIF3 p110)	936	106159	3	4	6	1	0	1	NA	NA	NA	NA	NA	NA	NA	NA	NA	NA	NA	NA	NA	NA	NA	NA	NA	NA	NA	NA	NA	NA	NA	NA	NA	NA	NA	NA	NA	NA	NA	NA	NA	NA	NA	NA	NA	NA
776	tr|A0A0P0VR55|A0A0P0VR55_ORYSJ	A0A0P0VR55	Os02g0815300 protein (Fragment)	184	18500	3	4	5	2	3	5	2	7	6	2	7	6	6	5	5	7	4	5	5	5	5	4	4	6	4	3	4	4	5	5	6	6	7	7	6	6	3	5	7	3	5	3	3	5
777	tr|A0A0P0W1E6|A0A0P0W1E6_ORYSJ	A0A0P0W1E6	3-isopropylmalate dehydrogenase (EC 1.1.1.85) (Fragment)	406	43152	3	10	6	10	8	8	2	7	5	3	2	0	4	6	4	5	5	7	NA	NA	NA	NA	NA	NA	7	5	4	11	5	9	7	4	5	3	5	3	11	13	14	7	5	6	4	3
778	tr|A0A0P0X8Q0|A0A0P0X8Q0_ORYSJ	A0A0P0X8Q0	Os07g0609000 protein	230	23290	3	5	5	3	1	4	5	4	3	0	2	2	7	8	8	5	6	9	NA	NA	NA	NA	NA	NA	7	4	3	5	5	4	6	4	6	7	5	6	3	4	6	1	3	2	4	2
779	tr|Q8H5M0|Q8H5M0_ORYSJ	Q8H5M0	Os07g0585000 protein (cDNA clone:J023088L08, full insert sequence)	445	46053	3	6	3	1	1	1	NA	NA	NA	NA	NA	NA	NA	NA	NA	NA	NA	NA	NA	NA	NA	NA	NA	NA	NA	NA	NA	NA	NA	NA	NA	NA	NA	NA	NA	NA	NA	NA	NA	NA	NA	NA	NA	NA
780	tr|Q0DVD9|Q0DVD9_ORYSJ	Q0DVD9	Os03g0135200 protein (Fragment)	129	14930	3	5	5	3	4	5	5	6	5	6	8	6	2	3	3	3	5	5	2	5	5	6	5	7	5	4	2	5	3	4	2	1	3	3	5	5	NA	NA	NA	NA	NA	NA	NA	NA
781	tr|Q5W645|Q5W645_ORYSJ	Q5W645	Os05g0349500 protein	472	49689	3	7	5	1	1	2	NA	NA	NA	NA	NA	NA	3	4	6	3	3	2	NA	NA	NA	NA	NA	NA	6	5	4	3	4	5	NA	NA	NA	NA	NA	NA	NA	NA	NA	NA	NA	NA	NA	NA
782	tr|Q0DXL7|Q0DXL7_ORYSJ	Q0DXL7	Os02g0745000 protein (Fragment)	264	29316	3	6	5	2	1	1	NA	NA	NA	NA	NA	NA	NA	NA	NA	NA	NA	NA	NA	NA	NA	NA	NA	NA	NA	NA	NA	NA	NA	NA	NA	NA	NA	NA	NA	NA	NA	NA	NA	NA	NA	NA	NA	NA
783	tr|Q10MJ5|Q10MJ5_ORYSJ	Q10MJ5	CP12, putative, expressed (Os03g0306800 protein) (cDNA clone:J033138B13, full insert sequence)	131	13898	3	9	7	9	8	15	NA	NA	NA	NA	NA	NA	3	2	5	7	8	8	2	1	2	7	0	7	2	2	1	17	7	13	3	7	11	11	20	23	4	2	8	6	6	7	4	4
784	tr|Q10T66|Q10T66_ORYSJ	Q10T66	Expressed protein (Os03g0100200 protein) (cDNA clone:001-125-G06, full insert sequence) (cDNA clone:J023131F13, full insert sequence)	203	21977	3	12	9	6	9	9	8	6	8	5	7	11	14	11	11	14	9	10	7	7	5	14	13	8	11	7	3	13	16	12	7	14	13	13	13	7	9	8	15	8	9	10	8	9
785	tr|Q2QLS8|Q2QLS8_ORYSJ	Q2QLS8	Os12g0630100 protein (Thaumatin-like protein, putative, expressed) (cDNA clone:J023009L15, full insert sequence)	182	18630	3	4	5	5	6	5	3	5	4	5	4	0	NA	NA	NA	NA	NA	NA	6	2	5	4	0	5	3	7	4	4	6	7	13	11	15	12	9	10	10	9	23	11	6	7	13	12
786	tr|Q84VF8|Q84VF8_ORYSJ	Q84VF8	Nascent polypeptide-associated complex subunit beta	175	19208	3	4	5	2	1	2	NA	NA	NA	NA	NA	NA	NA	NA	NA	NA	NA	NA	NA	NA	NA	NA	NA	NA	5	4	5	2	5	3	NA	NA	NA	NA	NA	NA	NA	NA	NA	NA	NA	NA	NA	NA
787	tr|Q6Z7Q1|Q6Z7Q1_ORYSJ	Q6Z7Q1	Chlorophyll a-b binding protein, chloroplastic	261	27895	3	7	6	6	3	4	7	4	4	5	6	1	6	4	5	5	6	7	NA	NA	NA	NA	NA	NA	3	6	3	5	4	5	4	7	3	7	7	5	4	3	3	4	6	5	4	6
788	tr|Q7F8X9|Q7F8X9_ORYSJ	Q7F8X9	OSJNBa0014K14.21 protein (OSJNBb0116K07.13 protein) (Os04g0505200 protein) (cDNA clone:001-046-F07, full insert sequence) (cDNA clone:J013075O17, full insert sequence)	454	48705	3	6	8	2	5	10	9	15	7	13	16	0	6	10	6	7	10	8	8	14	6	10	0	13	7	6	3	11	4	16	11	11	19	6	8	5	NA	NA	NA	NA	NA	NA	0	0
789	tr|Q7XUK3|Q7XUK3_ORYSJ	Q7XUK3	NADPH oxidoreductase (OSJNBa0067K08.13 protein) (Os04g0497000 protein) (cDNA clone:006-210-F02, full insert sequence) (cDNA clone:J023008C06, full insert sequence)	345	37561	3	9	6	8	1	5	NA	NA	NA	NA	NA	NA	2	5	6	2	4	5	NA	NA	NA	NA	NA	NA	7	6	6	3	0	2	4	9	10	4	1	0	NA	NA	NA	NA	NA	NA	4	11
790	tr|Q7XVF8|Q7XVF8_ORYSJ	Q7XVF8	OSJNBb0118P14.7 protein (Os04g0403500 protein) (cDNA clone:J023036D02, full insert sequence) (cDNA clone:J033120N14, full insert sequence)	312	33266	3	4	6	2	2	6	7	6	4	2	9	1	5	5	7	2	4	3	NA	NA	NA	NA	NA	NA	3	2	5	6	2	7	2	5	7	5	4	3	NA	NA	NA	NA	NA	NA	NA	NA
791	tr|A0A0P0W9U3|A0A0P0W9U3_ORYSJ	A0A0P0W9U3	Os04g0409200 protein (Fragment)	255	28665	3	4	4	5	4	6	NA	NA	NA	NA	NA	NA	7	5	8	7	4	3	NA	NA	NA	NA	NA	NA	4	4	3	4	4	5	8	10	9	7	6	7	8	8	2	6	7	7	12	10
792	tr|Q850W6|Q850W6_ORYSJ	Q850W6	Os03g0452300 protein (Putative ribosomal protein) (Ribosomal protein S5 containing protein, expressed) (cDNA clone:001-035-H10, full insert sequence) (cDNA clone:001-037-G07, full insert sequence) (cDNA clone:J013042D13, full insert sequence)	326	34885	3	8	6	8	7	6	NA	NA	NA	NA	NA	NA	11	10	8	8	8	8	NA	NA	NA	NA	NA	NA	NA	NA	NA	NA	NA	NA	7	4	6	5	6	8	7	6	5	2	5	3	NA	NA
793	tr|Q851E0|Q851E0_ORYSJ	Q851E0	Expressed protein (Os03g0695500 protein)	398	41887	3	4	6	2	1	4	NA	NA	NA	NA	NA	NA	NA	NA	NA	NA	NA	NA	NA	NA	NA	NA	NA	NA	NA	NA	NA	NA	NA	NA	4	5	4	5	4	2	NA	NA	NA	NA	NA	NA	NA	NA
794	tr|Q8LHG8|Q8LHG8_ORYSJ	Q8LHG8	DNA-damage-repair/toleration protein-like (Os01g0542000 protein)	315	33282	3	5	5	7	3	5	5	5	2	3	8	1	NA	NA	NA	NA	NA	NA	5	6	6	4	4	5	7	6	4	6	4	5	8	7	9	8	6	3	6	6	3	6	6	5	6	5
795	sp|P0C443|RK16_ORYSJ	P0C443	50S ribosomal protein L16, chloroplastic	136	15529	3	5	5	2	4	0	NA	NA	NA	NA	NA	NA	NA	NA	NA	NA	NA	NA	NA	NA	NA	NA	NA	NA	NA	NA	NA	NA	NA	NA	NA	NA	NA	NA	NA	NA	NA	NA	NA	NA	NA	NA	NA	NA
796	tr|Q2RAP8|Q2RAP8_ORYSJ	Q2RAP8	2-isopropylmalate synthase B, putative, expressed (Os11g0142500 protein)	635	68448	3	4	3	9	4	4	3	5	5	1	2	2	4	7	6	3	8	4	NA	NA	NA	NA	NA	NA	NA	NA	NA	NA	NA	NA	5	10	11	5	8	3	NA	NA	NA	NA	NA	NA	NA	NA
797	tr|Q2QND8|Q2QND8_ORYSJ	Q2QND8	Os12g0569300 protein (Thaumatin-like cytokinin-binding protein, putative, expressed) (cDNA, clone: J065176M21, full insert sequence)	233	23430	3	5	6	9	6	8	10	11	13	6	3	5	17	11	19	15	13	18	8	7	4	8	4	7	6	6	6	13	10	9	5	6	7	3	3	3	NA	NA	NA	NA	NA	NA	6	3
798	sp|Q9LDN2|UMPS1_ORYSJ	Q9LDN2	Uridine 5'-monophosphate synthase (UMP synthase) [Includes: Orotate phosphoribosyltransferase (OPRTase) (EC 2.4.2.10); Orotidine 5'-phosphate decarboxylase (EC 4.1.1.23) (OMPdecase)]	477	50804	3	6	6	9	1	1	NA	NA	NA	NA	NA	NA	NA	NA	NA	NA	NA	NA	NA	NA	NA	NA	NA	NA	NA	NA	NA	NA	NA	NA	NA	NA	NA	NA	NA	NA	NA	NA	NA	NA	NA	NA	NA	NA
799	tr|A3AQC6|A3AQC6_ORYSJ	A3AQC6	Os04g0117800 protein (Os04g0117900 protein) (cDNA, clone: J100072C12, full insert sequence)	434	45662	3	4	6	3	0	3	NA	NA	NA	NA	NA	NA	5	4	4	6	2	5	NA	NA	NA	NA	NA	NA	NA	NA	NA	NA	NA	NA	NA	NA	NA	NA	NA	NA	NA	NA	NA	NA	NA	NA	6	7
800	tr|Q0DXV3|Q0DXV3_ORYSJ	Q0DXV3	Os02g0731600 protein (Fragment)	108	11771	3	0	2	3	3	6	2	3	2	4	8	4	NA	NA	NA	NA	NA	NA	3	2	3	5	5	7	3	3	6	1	4	6	NA	NA	NA	NA	NA	NA	1	0	0	5	3	4	2	3
801	tr|Q0JD02|Q0JD02_ORYSJ	Q0JD02	Os04g0439900 protein (cDNA clone:J013001A22, full insert sequence)	429	46325	3	4	6	1	1	3	NA	NA	NA	NA	NA	NA	NA	NA	NA	NA	NA	NA	NA	NA	NA	NA	NA	NA	NA	NA	NA	NA	NA	NA	NA	NA	NA	NA	NA	NA	NA	NA	NA	NA	NA	NA	NA	NA
802	tr|Q0JG30|Q0JG30_ORYSJ	Q0JG30	Os01g0946500 protein	318	34153	3	1	1	8	2	4	NA	NA	NA	NA	NA	NA	NA	NA	NA	NA	NA	NA	0	7	3	4	5	7	6	7	6	8	6	11	NA	NA	NA	NA	NA	NA	NA	NA	NA	NA	NA	NA	NA	NA
803	tr|Q10MD1|Q10MD1_ORYSJ	Q10MD1	Adenylosuccinate lyase (ASL) (EC 4.3.2.2) (Adenylosuccinase)	543	60182	3	7	8	4	0	3	NA	NA	NA	NA	NA	NA	NA	NA	NA	NA	NA	NA	NA	NA	NA	NA	NA	NA	NA	NA	NA	NA	NA	NA	NA	NA	NA	NA	NA	NA	6	4	4	4	3	5	3	5
804	tr|Q2QLI3|Q2QLI3_ORYSJ	Q2QLI3	Expressed protein (Os12g0641300 protein) (cDNA clone:006-204-B08, full insert sequence)	337	36607	3	5	5	0	0	3	NA	NA	NA	NA	NA	NA	NA	NA	NA	NA	NA	NA	NA	NA	NA	NA	NA	NA	NA	NA	NA	NA	NA	NA	NA	NA	NA	NA	NA	NA	NA	NA	NA	NA	NA	NA	5	4
805	tr|Q2QLS9|Q2QLS9_ORYSJ	Q2QLS9	Os12g0629700 protein (Thaumatin-like protein, putative, expressed) (cDNA clone:J013123C17, full insert sequence)	179	18095	3	8	5	0	3	0	NA	NA	NA	NA	NA	NA	NA	NA	NA	NA	NA	NA	NA	NA	NA	NA	NA	NA	5	5	5	0	0	0	NA	NA	NA	NA	NA	NA	NA	NA	NA	NA	NA	NA	NA	NA
806	tr|Q5Z907|Q5Z907_ORYSJ	Q5Z907	Os06g0562600 protein (Putative T complex protein) (cDNA clone:J013095K16, full insert sequence)	535	59131	3	10	9	4	1	1	NA	NA	NA	NA	NA	NA	NA	NA	NA	NA	NA	NA	NA	NA	NA	NA	NA	NA	NA	NA	NA	NA	NA	NA	NA	NA	NA	NA	NA	NA	NA	NA	NA	NA	NA	NA	NA	NA
807	tr|Q6ASR0|Q6ASR0_ORYSJ	Q6ASR0	Os05g0147500 protein (Putative DegP2 protease)	596	65128	3	4	5	1	3	2	NA	NA	NA	NA	NA	NA	4	4	4	4	6	4	NA	NA	NA	NA	NA	NA	NA	NA	NA	NA	NA	NA	NA	NA	NA	NA	NA	NA	NA	NA	NA	NA	NA	NA	NA	NA
808	sp|P49210|RL9_ORYSJ	P49210	60S ribosomal protein L9	190	21349	3	4	1	9	6	8	7	6	7	8	3	6	8	10	9	6	7	5	8	7	8	7	8	7	8	6	7	5	5	7	9	11	9	9	5	8	6	10	4	4	7	2	14	16
809	tr|Q6YPG2|Q6YPG2_ORYSJ	Q6YPG2	Acetyltransferase component of pyruvate dehydrogenase complex (EC 2.3.1.12)	548	58998	3	7	5	0	2	1	NA	NA	NA	NA	NA	NA	NA	NA	NA	NA	NA	NA	NA	NA	NA	NA	NA	NA	NA	NA	NA	NA	NA	NA	NA	NA	NA	NA	NA	NA	NA	NA	NA	NA	NA	NA	NA	NA
810	tr|Q6YVH3|Q6YVH3_ORYSJ	Q6YVH3	Os02g0221500 protein (Putative heterogeneous nuclearribonucleoprotein A2)	397	40265	3	5	4	4	1	1	NA	NA	NA	NA	NA	NA	NA	NA	NA	NA	NA	NA	NA	NA	NA	NA	NA	NA	NA	NA	NA	NA	NA	NA	NA	NA	NA	NA	NA	NA	NA	NA	NA	NA	NA	NA	NA	NA
811	tr|Q2QSR5|Q2QSR5_ORYSJ	Q2QSR5	Os12g0420400 protein (Photosystem I reaction center subunit XI, chloroplast, putative, expressed) (cDNA clone:001-103-F07, full insert sequence) (cDNA clone:006-203-B01, full insert sequence) (cDNA clone:J023030F01, full insert sequence)	208	22081	3	5	3	19	9	13	8	8	9	8	8	5	10	13	8	9	8	10	12	9	6	10	9	9	9	7	5	0	2	5	10	14	9	14	8	7	19	11	7	10	7	14	14	15
812	tr|Q7XTL6|Q7XTL6_ORYSJ	Q7XTL6	OSJNBa0070M12.12 protein (Os04g0687100 protein) (cDNA clone:006-211-C05, full insert sequence) (cDNA clone:J033073D22, full insert sequence)	213	24194	3	6	6	0	6	10	8	7	7	6	8	6	0	5	6	7	8	7	7	5	7	6	7	6	13	9	8	11	10	10	NA	NA	NA	NA	NA	NA	NA	NA	NA	NA	NA	NA	0	5
813	tr|Q8LJJ2|Q8LJJ2_ORYSJ	Q8LJJ2	Os01g0693800 protein (Threonine synthase-like) (cDNA clone:006-202-C12, full insert sequence) (cDNA clone:J033024E01, full insert sequence)	525	57703	3	7	5	0	2	2	NA	NA	NA	NA	NA	NA	5	3	5	4	2	1	NA	NA	NA	NA	NA	NA	NA	NA	NA	NA	NA	NA	NA	NA	NA	NA	NA	NA	NA	NA	NA	NA	NA	NA	NA	NA
814	tr|Q8LNA9|Q8LNA9_ORYSJ	Q8LNA9	Glycosyltransferase (EC 2.4.1.-)	528	56323	3	5	7	1	1	4	NA	NA	NA	NA	NA	NA	5	6	4	2	1	2	NA	NA	NA	NA	NA	NA	NA	NA	NA	NA	NA	NA	NA	NA	NA	NA	NA	NA	NA	NA	NA	NA	NA	NA	NA	NA
815	sp|P12124|NU1C_ORYSJ	P12124	NAD(P)H-quinone oxidoreductase subunit 1, chloroplastic (EC 7.1.1.-) (NAD(P)H dehydrogenase subunit 1) (NDH subunit 1) (NADH-plastoquinone oxidoreductase subunit 1)	362	40468	2	9	12	5	6	5	NA	NA	NA	NA	NA	NA	6	5	6	7	6	6	NA	NA	NA	NA	NA	NA	2	3	0	5	4	7	5	8	7	9	9	7	NA	NA	NA	NA	NA	NA	5	0
816	sp|Q0DKY4|METK1_ORYSJ	Q0DKY4	S-adenosylmethionine synthase 1 (AdoMet synthase 1) (EC 2.5.1.6) (Methionine adenosyltransferase 1) (MAT 1)	396	43220	2	7	6	9	5	5	1	1	1	0	10	3	4	2	7	5	9	7	3	13	3	8	3	10	5	2	8	6	2	7	3	9	6	3	0	6	3	8	6	3	1	2	8	11
817	sp|Q10I26|IF43B_ORYSJ	Q10I26	Eukaryotic initiation factor 4A-III homolog B (OseIF4AIIIb) (eIF-4A-III) (eIF4A-III) (EC 3.6.4.13) (DEAD-box ATP-dependent RNA helicase 34) (OsRH34)	404	45629	2	2	5	6	4	5	NA	NA	NA	NA	NA	NA	5	5	5	4	3	4	NA	NA	NA	NA	NA	NA	5	3	4	6	4	6	7	4	3	2	2	1	6	7	2	4	1	2	3	3
818	sp|Q6Z2T6|CHLP_ORYSJ	Q6Z2T6	Geranylgeranyl diphosphate reductase, chloroplastic (EC 1.3.1.83) (Geranylgeranyl reductase)	463	50587	2	6	7	4	10	1	NA	NA	NA	NA	NA	NA	NA	NA	NA	NA	NA	NA	NA	NA	NA	NA	NA	NA	NA	NA	NA	NA	NA	NA	4	3	2	4	5	4	NA	NA	NA	NA	NA	NA	1	5
819	sp|Q851S8|PURA2_ORYSJ	Q851S8	Adenylosuccinate synthetase 2, chloroplastic (AMPSase 2) (AdSS 2) (EC 6.3.4.4) (IMP--aspartate ligase 2)	489	52674	2	5	5	6	5	4	NA	NA	NA	NA	NA	NA	NA	NA	NA	NA	NA	NA	NA	NA	NA	NA	NA	NA	2	2	4	4	4	4	2	2	2	7	4	5	NA	NA	NA	NA	NA	NA	2	1
820	sp|Q8W3D9|PORB_ORYSJ	Q8W3D9	Protochlorophyllide reductase B, chloroplastic (PCR B) (EC 1.3.1.33) (NADPH-protochlorophyllide oxidoreductase B) (POR B)	402	42766	2	3	4	4	8	0	4	5	5	4	5	5	6	3	6	4	4	3	5	4	2	6	5	2	4	3	1	2	7	3	3	4	4	5	5	6	6	6	5	6	7	4	2	0
821	tr|A0A0N7KH54|A0A0N7KH54_ORYSJ	A0A0N7KH54	Os03g0311300 protein	306	32168	2	8	3	9	2	0	6	6	6	4	4	1	6	5	6	3	4	5	9	6	8	5	0	7	8	8	10	5	5	6	8	3	1	6	7	8	8	6	7	6	5	1	NA	NA
822	tr|A0A0P0W2S8|A0A0P0W2S8_ORYSJ	A0A0P0W2S8	Os03g0704100 protein (Fragment)	274	30494	2	3	1	6	3	9	7	5	3	0	3	2	8	7	10	10	5	10	4	4	6	4	3	2	6	2	8	7	6	8	8	9	8	11	2	7	5	2	6	2	5	8	8	10
823	tr|A0A0P0X1M3|A0A0P0X1M3_ORYSJ	A0A0P0X1M3	Os07g0106400 protein	75	8510	2	4	3	4	6	7	7	6	6	15	8	6	NA	NA	NA	NA	NA	NA	7	5	8	8	8	6	NA	NA	NA	NA	NA	NA	3	1	4	4	5	4	0	4	4	4	8	3	4	7
824	tr|B9FBM2|B9FBM2_ORYSJ	B9FBM2	Os03g0176600 protein (Os03g0176700 protein)	231	24773	2	4	5	3	3	6	NA	NA	NA	NA	NA	NA	8	8	7	5	8	11	NA	NA	NA	NA	NA	NA	3	1	2	9	6	4	4	4	3	9	3	3	NA	NA	NA	NA	NA	NA	2	1
825	tr|Q0IZR7|Q0IZR7_ORYSJ	Q0IZR7	Os09g0553900 protein (cDNA clone:J013042N12, full insert sequence)	883	94216	2	6	3	5	8	9	0	2	1	5	4	3	3	1	3	8	6	6	1	0	0	4	4	5	1	3	2	5	6	4	3	6	7	10	10	9	5	3	2	6	6	1	4	4
826	tr|Q0JR29|Q0JR29_ORYSJ	Q0JR29	Os01g0123900 protein (cDNA clone:001-025-D04, full insert sequence) (cDNA clone:006-203-G05, full insert sequence) (cDNA clone:J023053A08, full insert sequence)	193	21351	2	0	2	1	6	5	4	5	6	2	2	2	NA	NA	NA	NA	NA	NA	4	6	3	2	2	1	7	4	5	8	6	6	5	6	6	3	4	5	4	4	7	3	1	2	5	7
827	tr|Q652P8|Q652P8_ORYSJ	Q652P8	40S ribosomal protein S25	108	12130	2	5	5	5	4	5	5	5	4	4	4	5	6	6	4	5	5	5	4	5	4	5	5	5	4	4	4	3	3	3	5	5	6	5	5	5	4	5	4	4	4	5	5	5
828	tr|Q655Y9|Q655Y9_ORYSJ	Q655Y9	Os06g0664200 protein (Putative ructose 1,6-bisphosphatase) (cDNA clone:J023002G19, full insert sequence)	401	43240	2	2	0	1	7	5	NA	NA	NA	NA	NA	NA	7	7	10	7	7	9	NA	NA	NA	NA	NA	NA	5	5	6	2	4	2	9	4	5	5	6	7	4	3	2	5	7	4	NA	NA
829	tr|Q6H6L8|Q6H6L8_ORYSJ	Q6H6L8	Os02g0662100 protein (Putative ZmGR1a) (cDNA clone:001-010-F04, full insert sequence)	128	13147	2	3	4	2	4	7	NA	NA	NA	NA	NA	NA	5	6	5	6	8	3	9	7	4	4	2	6	NA	NA	NA	NA	NA	NA	5	4	7	3	2	5	NA	NA	NA	NA	NA	NA	6	4
830	tr|Q7XCY0|Q7XCY0_ORYSJ	Q7XCY0	Os10g0511400 protein (Prolyl carboxypeptidase like protein, putative, expressed) (cDNA clone:J023054G22, full insert sequence)	507	55744	2	0	1	1	4	7	4	5	6	3	3	4	5	5	4	2	3	2	4	5	7	4	4	7	5	6	8	2	3	2	4	3	5	2	3	5	5	6	3	5	3	3	7	9
831	tr|Q84VC9|Q84VC9_ORYSJ	Q84VC9	OSJNBb0004G23.6 protein (OSJNBb0085F13.1 protein) (Os04g0105700 protein) (cDNA clone:001-034-H11, full insert sequence) (cDNA clone:006-305-C04, full insert sequence) (cDNA clone:006-309-C07, full insert sequence) (cDNA clone:006-310-D01, full insert sequence) (cDNA clone:J013001L09, full insert sequence)	251	28737	2	6	5	8	2	6	3	3	3	3	8	8	11	8	7	10	11	11	4	7	2	9	8	8	0	1	0	4	7	4	4	8	7	8	5	5	6	2	13	4	6	5	3	3
832	tr|Q8GSJ3|Q8GSJ3_ORYSJ	Q8GSJ3	Os07g0162400 protein (Putative cell death associated protein) (cDNA clone:006-306-D11, full insert sequence)	327	36037	2	4	6	2	2	1	NA	NA	NA	NA	NA	NA	NA	NA	NA	NA	NA	NA	NA	NA	NA	NA	NA	NA	NA	NA	NA	NA	NA	NA	4	4	6	1	1	0	NA	NA	NA	NA	NA	NA	NA	NA
833	sp|Q5VMI0|CGT_ORYSJ	Q5VMI0	UDP-glucose:2-hydroxyflavanone C-glucosyltransferase (OsCGT) (EC 2.4.1.-)	471	49457	2	5	5	4	1	5	NA	NA	NA	NA	NA	NA	NA	NA	NA	NA	NA	NA	NA	NA	NA	NA	NA	NA	NA	NA	NA	NA	NA	NA	NA	NA	NA	NA	NA	NA	NA	NA	NA	NA	NA	NA	NA	NA
834	sp|Q69TY5|SPP_ORYSJ	Q69TY5	Stromal processing peptidase, chloroplastic (EC 3.4.24.-)	1246	138685	2	2	5	6	4	7	NA	NA	NA	NA	NA	NA	NA	NA	NA	NA	NA	NA	NA	NA	NA	NA	NA	NA	NA	NA	NA	NA	NA	NA	NA	NA	NA	NA	NA	NA	NA	NA	NA	NA	NA	NA	3	6
835	sp|Q8RZ40|PLA3_ORYSJ	Q8RZ40	Phospholipase A1-II 3 (EC 3.1.1.-)	420	45328	2	2	2	1	7	5	5	3	4	6	4	4	NA	NA	NA	NA	NA	NA	5	4	3	6	4	6	NA	NA	NA	NA	NA	NA	NA	NA	NA	NA	NA	NA	5	5	4	5	5	3	5	5
836	tr|Q10PV6|Q10PV6_ORYSJ	Q10PV6	50S ribosomal protein L15, chloroplast, putative, expressed (Os03g0219900 protein)	263	27877	2	3	4	7	8	4	NA	NA	NA	NA	NA	NA	10	11	7	8	8	6	NA	NA	NA	NA	NA	NA	4	9	2	0	3	2	8	8	8	7	2	3	5	7	9	0	0	3	6	5
837	tr|Q337E7|Q337E7_ORYSJ	Q337E7	Os10g0503800 protein (Remorin, C-terminal region family protein, expressed) (cDNA clone:J033075A20, full insert sequence)	133	14266	2	5	3	6	9	6	7	5	5	4	10	6	6	7	8	4	9	6	4	3	5	6	7	9	8	2	3	9	4	7	4	6	7	9	10	4	3	4	7	3	5	3	2	1
838	tr|Q0DG76|Q0DG76_ORYSJ	Q0DG76	Os05g0549100 protein	559	62387	2	2	4	6	1	6	NA	NA	NA	NA	NA	NA	NA	NA	NA	NA	NA	NA	NA	NA	NA	NA	NA	NA	NA	NA	NA	NA	NA	NA	NA	NA	NA	NA	NA	NA	NA	NA	NA	NA	NA	NA	NA	NA
839	tr|Q9XHW8|Q9XHW8_ORYSJ	Q9XHW8	Germin-like protein	227	23194	2	3	2	4	4	8	6	4	4	1	4	2	7	8	7	6	3	5	4	5	5	4	2	4	8	7	2	6	5	4	NA	NA	NA	NA	NA	NA	NA	NA	NA	NA	NA	NA	NA	NA
840	tr|Q0JH55|Q0JH55_ORYSJ	Q0JH55	Os01g0882500 protein	211	23595	2	3	3	6	2	4	NA	NA	NA	NA	NA	NA	5	4	3	3	5	6	NA	NA	NA	NA	NA	NA	NA	NA	NA	NA	NA	NA	NA	NA	NA	NA	NA	NA	NA	NA	NA	NA	NA	NA	NA	NA
841	tr|Q10MT8|Q10MT8_ORYSJ	Q10MT8	Gamma interferon inducible lysosomal thiol reductase family protein, expressed (Os03g0295800 protein) (cDNA clone:J023102J23, full insert sequence)	265	29142	2	8	3	1	1	2	NA	NA	NA	NA	NA	NA	NA	NA	NA	NA	NA	NA	NA	NA	NA	NA	NA	NA	NA	NA	NA	NA	NA	NA	NA	NA	NA	NA	NA	NA	5	5	6	0	0	0	3	3
842	tr|Q5TKF4|Q5TKF4_ORYSJ	Q5TKF4	Nucleoside diphosphate kinase (EC 2.7.4.6)	239	25938	2	5	5	8	9	11	13	14	9	9	10	12	11	11	8	9	9	11	10	9	10	11	9	9	13	11	12	6	7	7	12	13	10	13	10	19	16	14	16	9	9	15	14	18
843	tr|Q7XTM8|Q7XTM8_ORYSJ	Q7XTM8	OSJNBa0033G05.17 protein (Os04g0644600 protein) (cDNA clone:J013127A03, full insert sequence)	392	42607	2	4	4	10	8	10	7	6	6	8	5	5	11	11	10	12	10	12	5	5	4	5	5	9	7	6	7	11	12	16	10	7	7	13	9	7	8	7	5	12	11	8	7	6
844	tr|Q6ZCC2|Q6ZCC2_ORYSJ	Q6ZCC2	Peroxidase (EC 1.11.1.7)	316	33779	2	6	2	5	2	6	NA	NA	NA	NA	NA	NA	2	0	2	6	4	5	NA	NA	NA	NA	NA	NA	2	0	0	6	4	5	NA	NA	NA	NA	NA	NA	NA	NA	NA	NA	NA	NA	NA	NA
845	tr|Q850Z8|Q850Z8_ORYSJ	Q850Z8	Os03g0831500 protein (Phosphoribosylformylglycinamidine cyclo-ligase,chloroplast/mitochondrial, putative, expressed) (Putative 5'-phosphoribosyl-5-aminoimidazole synthetase) (cDNA clone:J033031B01, full insert sequence)	398	41750	2	6	10	4	2	3	NA	NA	NA	NA	NA	NA	5	3	6	4	4	3	NA	NA	NA	NA	NA	NA	NA	NA	NA	NA	NA	NA	NA	NA	NA	NA	NA	NA	NA	NA	NA	NA	NA	NA	NA	NA
846	tr|Q852A3|Q852A3_ORYSJ	Q852A3	Expressed protein (Os03g0822200 protein) (cDNA clone:006-208-E08, full insert sequence) (cDNA clone:006-305-C03, full insert sequence) (cDNA clone:J023017D04, full insert sequence)	257	27911	2	6	4	0	0	3	NA	NA	NA	NA	NA	NA	4	7	5	3	3	2	5	5	7	0	1	3	6	5	4	3	1	4	NA	NA	NA	NA	NA	NA	3	4	8	2	1	2	5	6
847	sp|Q5W676|HXK5_ORYSJ	Q5W676	Hexokinase-5 (EC 2.7.1.1) (Hexokinase I)	507	54659	1	5	5	4	4	5	NA	NA	NA	NA	NA	NA	6	6	6	5	6	5	NA	NA	NA	NA	NA	NA	3	3	6	2	5	3	8	6	4	4	4	4	NA	NA	NA	NA	NA	NA	5	8
848	sp|Q8W250|DXR_ORYSJ	Q8W250	1-deoxy-D-xylulose 5-phosphate reductoisomerase, chloroplastic (1-deoxyxylulose-5-phosphate reductoisomerase) (DXP reductoisomerase) (EC 1.1.1.267) (2-C-methyl-D-erythritol 4-phosphate synthase)	473	51473	1	4	5	11	7	1	2	3	3	7	4	4	7	5	3	11	8	10	NA	NA	NA	NA	NA	NA	2	1	0	11	8	9	3	6	5	7	8	8	6	5	5	10	11	6	1	3
849	tr|A0A0P0UZ39|A0A0P0UZ39_ORYSJ	A0A0P0UZ39	Os01g0190000 protein	285	31177	1	7	5	1	1	3	5	4	7	0	4	0	NA	NA	NA	NA	NA	NA	NA	NA	NA	NA	NA	NA	4	5	5	4	4	4	5	6	6	5	1	2	NA	NA	NA	NA	NA	NA	NA	NA
850	tr|Q10NX2|Q10NX2_ORYSJ	Q10NX2	Os03g0255500 protein (Phosphoenolpyruvate carboxykinase, putative, expressed) (cDNA clone:J033092F07, full insert sequence)	663	73204	1	1	5	10	1	7	NA	NA	NA	NA	NA	NA	NA	NA	NA	NA	NA	NA	NA	NA	NA	NA	NA	NA	NA	NA	NA	NA	NA	NA	0	4	6	4	5	5	NA	NA	NA	NA	NA	NA	NA	NA
851	tr|Q69IK7|Q69IK7_ORYSJ	Q69IK7	Os02g0800000 protein (PRLI-interacting factor L-like) (cDNA, clone: J100064O18, full insert sequence)	447	49167	1	5	5	5	5	4	4	4	4	1	2	4	8	8	7	4	5	6	3	4	5	4	4	1	6	6	4	6	5	5	4	5	7	5	2	4	4	6	6	4	2	2	NA	NA
852	sp|P0C2Y7|ATPI_ORYSJ	P0C2Y7	ATP synthase subunit a, chloroplastic (ATP synthase F0 sector subunit a) (F-ATPase subunit IV)	247	27305	1	2	1	32	3	2	NA	NA	NA	NA	NA	NA	NA	NA	NA	NA	NA	NA	NA	NA	NA	NA	NA	NA	NA	NA	NA	NA	NA	NA	NA	NA	NA	NA	NA	NA	NA	NA	NA	NA	NA	NA	NA	NA
853	sp|P31674|RS15_ORYSJ	P31674	40S ribosomal protein S15	154	17415	1	5	7	0	0	3	NA	NA	NA	NA	NA	NA	NA	NA	NA	NA	NA	NA	NA	NA	NA	NA	NA	NA	NA	NA	NA	NA	NA	NA	NA	NA	NA	NA	NA	NA	NA	NA	NA	NA	NA	NA	NA	NA
854	sp|P38419|LOXC1_ORYSJ	P38419	Lipoxygenase 7, chloroplastic (EC 1.13.11.12)	924	102819	1	5	10	0	1	0	NA	NA	NA	NA	NA	NA	NA	NA	NA	NA	NA	NA	NA	NA	NA	NA	NA	NA	NA	NA	NA	NA	NA	NA	NA	NA	NA	NA	NA	NA	NA	NA	NA	NA	NA	NA	NA	NA
855	tr|A0A0P0V371|A0A0P0V371_ORYSJ	A0A0P0V371	Os01g0511600 protein (Fragment)	141	15311	1	7	7	14	4	0	NA	NA	NA	NA	NA	NA	NA	NA	NA	NA	NA	NA	NA	NA	NA	NA	NA	NA	NA	NA	NA	NA	NA	NA	NA	NA	NA	NA	NA	NA	NA	NA	NA	NA	NA	NA	NA	NA
856	tr|A0A0P0VJZ5|A0A0P0VJZ5_ORYSJ	A0A0P0VJZ5	Os02g0531900 protein	122	14008	1	2	2	7	3	2	NA	NA	NA	NA	NA	NA	NA	NA	NA	NA	NA	NA	NA	NA	NA	NA	NA	NA	2	1	1	4	3	6	NA	NA	NA	NA	NA	NA	NA	NA	NA	NA	NA	NA	NA	NA
857	tr|Q5KQJ2|Q5KQJ2_ORYSJ	Q5KQJ2	Os05g0182100 protein (Unknow protein) (cDNA clone:001-206-C01, full insert sequence) (cDNA clone:J023079N14, full insert sequence)	396	44720	1	7	6	2	0	1	NA	NA	NA	NA	NA	NA	NA	NA	NA	NA	NA	NA	NA	NA	NA	NA	NA	NA	5	3	5	0	1	1	NA	NA	NA	NA	NA	NA	NA	NA	NA	NA	NA	NA	NA	NA
858	sp|P0C488|RR4_ORYSJ	P0C488	30S ribosomal protein S4, chloroplastic	201	23423	1	2	1	7	3	2	NA	NA	NA	NA	NA	NA	7	7	7	7	9	4	NA	NA	NA	NA	NA	NA	NA	NA	NA	NA	NA	NA	9	3	3	5	5	8	NA	NA	NA	NA	NA	NA	NA	NA
859	tr|Q6EPN2|Q6EPN2_ORYSJ	Q6EPN2	Fringe-related protein-like (Os02g0681100 protein) (cDNA clone:J023106A15, full insert sequence)	516	57762	1	1	4	6	4	2	NA	NA	NA	NA	NA	NA	NA	NA	NA	NA	NA	NA	NA	NA	NA	NA	NA	NA	NA	NA	NA	NA	NA	NA	NA	NA	NA	NA	NA	NA	NA	NA	NA	NA	NA	NA	NA	NA
860	sp|Q6Z5I0|CPS2_ORYSJ	Q6Z5I0	Ent-copalyl diphosphate synthase 2 (Ent-CDP synthase 2) (OsCPS2) (OsCPS2ent) (EC 5.5.1.13) (Ent-kaurene synthase A) (OsCyc2)	800	89937	1	0	1	2	4	6	NA	NA	NA	NA	NA	NA	NA	NA	NA	NA	NA	NA	NA	NA	NA	NA	NA	NA	NA	NA	NA	NA	NA	NA	NA	NA	NA	NA	NA	NA	NA	NA	NA	NA	NA	NA	NA	NA
861	tr|Q7X6N0|Q7X6N0_ORYSJ	Q7X6N0	OSJNBa0043L24.11 protein (OSJNBb0002J11.20 protein) (Os04g0507700 protein)	368	39958	1	2	1	10	1	1	NA	NA	NA	NA	NA	NA	NA	NA	NA	NA	NA	NA	NA	NA	NA	NA	NA	NA	NA	NA	NA	NA	NA	NA	NA	NA	NA	NA	NA	NA	NA	NA	NA	NA	NA	NA	NA	NA
862	sp|P60137|PSBL_ORYSJ	P60137	Photosystem II reaction center protein L (PSII-L)	38	4497	1	0	0	9	2	2	NA	NA	NA	NA	NA	NA	NA	NA	NA	NA	NA	NA	NA	NA	NA	NA	NA	NA	NA	NA	NA	NA	NA	NA	4	2	0	5	4	5	NA	NA	NA	NA	NA	NA	4	3
863	tr|Q84MP1|Q84MP1_ORYSJ	Q84MP1	Os03g0743800 protein (Putative Sec63 domain containing protein) (U5 small nuclear ribonucleoprotein 200 kDa helicase, putative)	2144	242554	1	1	15	0	0	0	NA	NA	NA	NA	NA	NA	NA	NA	NA	NA	NA	NA	NA	NA	NA	NA	NA	NA	NA	NA	NA	NA	NA	NA	NA	NA	NA	NA	NA	NA	NA	NA	NA	NA	NA	NA	NA	NA
864	tr|Q7X6F6|Q7X6F6_ORYSJ	Q7X6F6	OSJNBb0079B02.3 protein (Os04g0640700 protein)	765	80921	1	0	0	6	6	8	NA	NA	NA	NA	NA	NA	3	6	7	4	9	5	11	3	3	6	16	17	6	8	0	6	5	5	12	8	17	10	12	14	6	6	5	9	6	4	0	2
865	tr|A0A0P0WP44|A0A0P0WP44_ORYSJ	A0A0P0WP44	Os05g0493500 protein (Fragment)	487	54479	1	0	0	9	8	11	NA	NA	NA	NA	NA	NA	NA	NA	NA	NA	NA	NA	4	6	3	3	5	2	NA	NA	NA	NA	NA	NA	NA	NA	NA	NA	NA	NA	8	7	3	6	6	3	5	5
866	sp|Q5Z5A8|P2SAF_ORYSJ	Q5Z5A8	Photosystem II stability/assembly factor HCF136, chloroplastic	416	45469	0	0	23	29	23	22	19	15	16	15	19	13	17	21	21	16	19	22	25	21	20	20	18	23	23	22	17	21	21	19	17	16	17	21	18	20	24	23	23	21	21	18	20	24
867	sp|Q6ERW7|CAD8C_ORYSJ	Q6ERW7	Probable cinnamyl alcohol dehydrogenase 8C (OsCAD8C) (EC 1.1.1.195)	439	45852	0	5	6	5	8	3	NA	NA	NA	NA	NA	NA	9	9	8	5	9	6	3	5	4	5	2	4	3	1	4	0	7	5	9	9	11	5	6	5	8	8	7	6	2	8	6	4
868	sp|Q75IQ4|OEP24_ORYSJ	Q75IQ4	Outer envelope pore protein 24, chloroplastic (Chloroplastic outer envelope pore protein of 24 kDa)	224	24234	0	3	2	3	5	4	4	2	3	7	6	5	4	3	4	4	6	5	7	5	3	8	3	7	NA	NA	NA	NA	NA	NA	3	5	4	7	1	5	NA	NA	NA	NA	NA	NA	4	3
869	tr|A0A0P0Y838|A0A0P0Y838_ORYSJ	A0A0P0Y838	Os12g0207600 protein	477	53168	0	2168	2230	2332	2156	1880	2025	2185	2090	2440	2254	2211	2668	2663	0	3030	2959	2924	2097	1793	1796	2053	1996	2162	2337	2168	2236	2056	2321	2555	2580	2619	2298	2701	2596	2651	2540	2285	0	2435	2663	2531	0	1920
870	tr|C7J1V7|C7J1V7_ORYSJ	C7J1V7	Phosphoribulokinase (EC 2.7.1.19)	402	43717	0	50	45	44	28	34	23	25	23	20	34	0	NA	NA	NA	NA	NA	NA	NA	NA	NA	NA	NA	NA	34	28	28	36	0	0	0	0	25	38	35	36	NA	NA	NA	NA	NA	NA	NA	NA
871	tr|Q2QVB4|Q2QVB4_ORYSJ	Q2QVB4	Aspartyl aminopeptidase, putative, expressed (Os12g0236500 protein)	478	52444	0	5	10	7	2	1	NA	NA	NA	NA	NA	NA	NA	NA	NA	NA	NA	NA	NA	NA	NA	NA	NA	NA	3	3	1	4	4	5	1	6	6	0	3	0	NA	NA	NA	NA	NA	NA	4	10
872	tr|Q5VPR6|Q5VPR6_ORYSJ	Q5VPR6	Os06g0118700 protein (Putative nucleoid DNA-binding protein cnd41) (cDNA clone:J023003I22, full insert sequence)	494	52187	0	5	3	10	9	9	NA	NA	NA	NA	NA	NA	NA	NA	NA	NA	NA	NA	NA	NA	NA	NA	NA	NA	1	1	0	13	3	11	6	3	8	5	11	11	NA	NA	NA	NA	NA	NA	NA	NA
873	tr|Q6K9T1|Q6K9T1_ORYSJ	Q6K9T1	Oligopeptidase A-like (Os02g0830100 protein) (cDNA clone:J013001K16, full insert sequence)	770	86218	0	16	15	17	17	20	8	11	10	11	13	6	22	20	21	24	19	19	12	8	9	9	1	12	9	15	16	23	19	18	21	18	21	22	24	27	16	15	10	20	21	18	10	5
874	tr|Q6YYR2|Q6YYR2_ORYSJ	Q6YYR2	Os08g0234000 protein (Putative 60S ribosomal protein L7) (cDNA clone:J033112B19, full insert sequence)	245	28453	0	0	7	5	4	4	3	4	6	5	4	4	7	6	5	5	4	5	NA	NA	NA	NA	NA	NA	0	7	6	3	2	3	6	5	7	3	2	2	NA	NA	NA	NA	NA	NA	4	4
875	tr|Q6ZGM0|Q6ZGM0_ORYSJ	Q6ZGM0	Os02g0117100 protein	377	41891	0	4	1	13	1	9	4	8	9	4	8	3	4	5	6	2	4	6	NA	NA	NA	NA	NA	NA	4	4	2	6	7	3	1	6	7	12	4	1	NA	NA	NA	NA	NA	NA	10	10
876	tr|Q8H3I3|Q8H3I3_ORYSJ	Q8H3I3	40S ribosomal protein SA	305	32972	0	10	9	10	9	11	6	6	9	3	1	6	6	9	11	7	8	7	NA	NA	NA	NA	NA	NA	0	13	13	12	15	12	13	13	9	12	6	6	12	11	9	9	13	10	3	5
877	tr|Q8H4J8|Q8H4J8_ORYSJ	Q8H4J8	Aldo/keto reductase family-like protein (Os07g0142900 protein)	376	40553	0	4	4	2	4	7	6	10	4	6	4	6	13	10	12	16	11	12	NA	NA	NA	NA	NA	NA	7	9	9	11	10	9	11	7	7	4	0	7	7	10	10	8	8	9	4	5
878	tr|Q9SDJ2|Q9SDJ2_ORYSJ	Q9SDJ2	Magnesium-protoporphyrin IX monomethyl ester [oxidative] cyclase (Mg-protoporphyrin IX monomethyl ester oxidative cyclase) (EC 1.14.13.81)	408	47302	0	3	4	8	10	4	NA	NA	NA	NA	NA	NA	3	2	3	4	6	3	0	1	0	7	4	2	0	3	2	3	6	5	1	9	7	9	8	3	3	1	1	5	10	5	29	27
879	sp|P0C491|RR7_ORYSJ	P0C491	30S ribosomal protein S7, chloroplastic	156	17629	0	2	2	1	7	7	NA	NA	NA	NA	NA	NA	NA	NA	NA	NA	NA	NA	NA	NA	NA	NA	NA	NA	NA	NA	NA	NA	NA	NA	NA	NA	NA	NA	NA	NA	NA	NA	NA	NA	NA	NA	1	0
880	sp|Q9SXF8|PIP13_ORYSJ	Q9SXF8	Aquaporin PIP 1-3 (OsPIP1;3) (Plasma membrane intrinsic protein 1-3) (Water channel protein RWC3) (RWC-3)	288	30757	0	2	3	3	7	3	NA	NA	NA	NA	NA	NA	7	10	8	6	5	6	NA	NA	NA	NA	NA	NA	4	0	4	6	15	11	NA	NA	NA	NA	NA	NA	NA	NA	NA	NA	NA	NA	NA	NA
881	tr|Q654S1|Q654S1_ORYSJ	Q654S1	Peroxidase (EC 1.11.1.7)	357	37731	0	20	22	13	14	23	13	17	19	8	21	0	15	17	15	10	13	12	11	13	10	12	4	13	22	21	17	23	0	19	NA	NA	NA	NA	NA	NA	0	13	17	9	6	7	11	12
882	sp|P28752|TBA1_ORYSJ	P28752	Tubulin alpha-1 chain	450	49654	0	0	3	4	5	5	1	2	4	5	9	5	NA	NA	NA	NA	NA	NA	4	6	2	6	2	3	NA	NA	NA	NA	NA	NA	NA	NA	NA	NA	NA	NA	NA	NA	NA	NA	NA	NA	NA	NA
883	tr|Q0D4F7|Q0D4F7_ORYSJ	Q0D4F7	Os07g0628700 protein	677	73673	0	1	1	4	4	7	NA	NA	NA	NA	NA	NA	NA	NA	NA	NA	NA	NA	NA	NA	NA	NA	NA	NA	0	1	1	4	6	3	0	3	1	5	3	6	NA	NA	NA	NA	NA	NA	NA	NA
884	tr|A0A0P0XYL0|A0A0P0XYL0_ORYSJ	A0A0P0XYL0	Os10g0575200 protein (Fragment)	1692	185624	0	3	5	39	17	22	9	14	9	9	11	11	22	18	28	14	21	23	19	19	18	8	29	16	24	19	17	21	0	18	24	26	21	12	27	8	18	29	20	18	27	15	22	13
885	sp|Q943F3|RL18A_ORYSJ	Q943F3	60S ribosomal protein L18a	178	21400	0	0	0	2	5	5	NA	NA	NA	NA	NA	NA	6	9	8	7	2	5	NA	NA	NA	NA	NA	NA	NA	NA	NA	NA	NA	NA	9	3	6	5	5	5	NA	NA	NA	NA	NA	NA	NA	NA
886	sp|Q6L4S3|HIRL1_ORYSJ	Q6L4S3	Hypersensitive-induced response protein-like protein 1	288	31621	0	0	0	9	2	6	NA	NA	NA	NA	NA	NA	NA	NA	NA	NA	NA	NA	NA	NA	NA	NA	NA	NA	NA	NA	NA	NA	NA	NA	NA	NA	NA	NA	NA	NA	NA	NA	NA	NA	NA	NA	NA	NA
887	tr|A0A0P0V7L8|A0A0P0V7L8_ORYSJ	A0A0P0V7L8	Malic enzyme (Fragment)	469	51410	0	0	0	8	12	9	6	0	6	5	4	5	5	5	7	6	3	7	6	5	6	3	1	7	16	11	14	6	9	7	0	0	0	8	8	10	17	22	10	7	9	13	0	22
888	sp|B7F845|R10A_ORYSJ	B7F845	60S ribosomal protein L10a	216	24483	NA	NA	NA	NA	NA	NA	NA	NA	NA	NA	NA	NA	8	7	8	6	6	6	NA	NA	NA	NA	NA	NA	NA	NA	NA	NA	NA	NA	6	7	5	6	4	3	NA	NA	NA	NA	NA	NA	NA	NA
889	sp|B9FSH5|SYAP_ORYSJ	B9FSH5	Alanine--tRNA ligase, chloroplastic/mitochondrial (EC 6.1.1.7) (Alanyl-tRNA synthetase) (AlaRS)	996	108165	NA	NA	NA	NA	NA	NA	NA	NA	NA	NA	NA	NA	NA	NA	NA	NA	NA	NA	NA	NA	NA	NA	NA	NA	NA	NA	NA	NA	NA	NA	1	3	2	4	4	4	NA	NA	NA	NA	NA	NA	4	4
890	sp|P0C0L0|APX5_ORYSJ	P0C0L0	Probable L-ascorbate peroxidase 5, chloroplastic (EC 1.11.1.11) (OsAPx5)	320	34759	NA	NA	NA	NA	NA	NA	NA	NA	NA	NA	NA	NA	NA	NA	NA	NA	NA	NA	NA	NA	NA	NA	NA	NA	10	6	4	4	2	4	5	4	6	4	5	4	NA	NA	NA	NA	NA	NA	NA	NA
891	sp|P0C482|RR2_ORYSJ	P0C482	30S ribosomal protein S2, chloroplastic	236	26993	NA	NA	NA	NA	NA	NA	NA	NA	NA	NA	NA	NA	5	4	2	4	7	2	NA	NA	NA	NA	NA	NA	NA	NA	NA	NA	NA	NA	2	5	1	7	5	1	NA	NA	NA	NA	NA	NA	NA	NA
892	sp|P35686|RS20_ORYSJ	P35686	40S ribosomal protein S20	128	14046	NA	NA	NA	NA	NA	NA	NA	NA	NA	NA	NA	NA	NA	NA	NA	NA	NA	NA	NA	NA	NA	NA	NA	NA	5	6	6	1	3	2	4	4	4	5	2	0	NA	NA	NA	NA	NA	NA	4	7
893	sp|P50156|TIP11_ORYSJ	P50156	Probable aquaporin TIP1-1 (Tonoplast intrinsic protein 1-1) (OsTIP1;1) (rTIP1)	250	25700	NA	NA	NA	NA	NA	NA	5	5	4	4	6	4	4	5	4	4	4	4	NA	NA	NA	NA	NA	NA	NA	NA	NA	NA	NA	NA	4	4	4	4	4	4	NA	NA	NA	NA	NA	NA	4	4
894	sp|P56724|RLA3_ORYSJ	P56724	60S acidic ribosomal protein P3 (P1/P2-like)	119	11894	NA	NA	NA	NA	NA	NA	4	3	3	4	4	4	NA	NA	NA	NA	NA	NA	4	4	4	3	4	4	NA	NA	NA	NA	NA	NA	4	2	4	4	4	4	4	4	4	2	4	4	4	4
895	sp|P93844|PLDA2_ORYSJ	P93844	Phospholipase D alpha 2 (PLD alpha 2) (EC 3.1.4.4) (Choline phosphatase 2) (Phosphatidylcholine-hydrolyzing phospholipase D 2)	817	91319	NA	NA	NA	NA	NA	NA	NA	NA	NA	NA	NA	NA	NA	NA	NA	NA	NA	NA	NA	NA	NA	NA	NA	NA	NA	NA	NA	NA	NA	NA	8	5	7	6	5	5	NA	NA	NA	NA	NA	NA	NA	NA
896	sp|Q0D9C4|CATA2_ORYSJ	Q0D9C4	Catalase isozyme B (CAT-B) (EC 1.11.1.6)	492	56587	NA	NA	NA	NA	NA	NA	NA	NA	NA	NA	NA	NA	NA	NA	NA	NA	NA	NA	NA	NA	NA	NA	NA	NA	16	9	9	0	0	0	9	13	8	10	0	0	NA	NA	NA	NA	NA	NA	NA	NA
897	sp|Q0IWL9|GRS11_ORYSJ	Q0IWL9	Monothiol glutaredoxin-S11	491	53155	NA	NA	NA	NA	NA	NA	NA	NA	NA	NA	NA	NA	4	5	7	5	4	4	NA	NA	NA	NA	NA	NA	8	3	4	2	3	3	6	4	4	1	0	0	NA	NA	NA	NA	NA	NA	NA	NA
898	sp|Q0J3L4|GRS10_ORYSJ	Q0J3L4	Monothiol glutaredoxin-S10	164	17833	NA	NA	NA	NA	NA	NA	NA	NA	NA	NA	NA	NA	4	4	5	2	3	5	2	4	6	3	2	3	NA	NA	NA	NA	NA	NA	4	4	4	5	4	4	3	3	6	1	4	4	4	3
899	sp|Q10S66|CHI11_ORYSJ	Q10S66	Chitinase 11 (EC 3.2.1.14) (Pathogenesis related (PR)-3 chitinase 11)	256	27748	NA	NA	NA	NA	NA	NA	NA	NA	NA	NA	NA	NA	NA	NA	NA	NA	NA	NA	NA	NA	NA	NA	NA	NA	NA	NA	NA	NA	NA	NA	7	6	2	0	0	0	NA	NA	NA	NA	NA	NA	NA	NA
900	sp|Q2R237|TATB_ORYSJ	Q2R237	Sec-independent protein translocase protein TATB, chloroplastic (Protein HIGH CHLOROPHYLL FLUORESCENCE 106) (Protein TWIN-ARGININE TRANSLOCATION B)	247	26928	NA	NA	NA	NA	NA	NA	NA	NA	NA	NA	NA	NA	NA	NA	NA	NA	NA	NA	NA	NA	NA	NA	NA	NA	2	2	6	4	5	3	3	0	3	4	5	5	5	4	6	4	4	7	NA	NA
901	sp|Q35322|NDUS3_ORYSJ	Q35322	NADH dehydrogenase [ubiquinone] iron-sulfur protein 3 (EC 1.6.99.3) (EC 7.1.1.2) (NADH dehydrogenase subunit 9)	190	22991	NA	NA	NA	NA	NA	NA	5	3	4	3	5	0	7	4	7	2	5	2	NA	NA	NA	NA	NA	NA	4	6	5	2	2	3	8	5	11	4	3	2	NA	NA	NA	NA	NA	NA	3	6
902	sp|Q42972|MDHG_ORYSJ	Q42972	Malate dehydrogenase, glyoxysomal (EC 1.1.1.37)	356	37385	NA	NA	NA	NA	NA	NA	NA	NA	NA	NA	NA	NA	8	8	7	7	0	0	NA	NA	NA	NA	NA	NA	NA	NA	NA	NA	NA	NA	7	8	8	0	7	0	NA	NA	NA	NA	NA	NA	NA	NA
903	sp|Q5VRG3|PSA4B_ORYSJ	Q5VRG3	Proteasome subunit alpha type-4-2 (EC 3.4.25.1) (20S proteasome alpha subunit C) (20S proteasome subunit alpha-3)	250	27026	NA	NA	NA	NA	NA	NA	NA	NA	NA	NA	NA	NA	NA	NA	NA	NA	NA	NA	4	4	4	0	0	1	6	10	6	2	2	2	2	7	9	6	2	0	4	5	4	2	3	0	NA	NA
904	sp|Q5Z6F0|TIP22_ORYSJ	Q5Z6F0	Probable aquaporin TIP2-2 (Tonoplast intrinsic protein 2-2) (OsTIP2;2)	248	25014	NA	NA	NA	NA	NA	NA	NA	NA	NA	NA	NA	NA	7	8	6	6	6	8	NA	NA	NA	NA	NA	NA	4	2	2	6	4	5	6	6	7	5	5	7	NA	NA	NA	NA	NA	NA	NA	NA
905	sp|Q5Z8V9|HEM2_ORYSJ	Q5Z8V9	Delta-aminolevulinic acid dehydratase, chloroplastic (ALADH) (EC 4.2.1.24) (Porphobilinogen synthase)	426	46286	NA	NA	NA	NA	NA	NA	NA	NA	NA	NA	NA	NA	7	7	3	5	4	5	NA	NA	NA	NA	NA	NA	NA	NA	NA	NA	NA	NA	6	4	8	6	6	1	2	1	3	3	8	5	NA	NA
906	sp|Q67VS5|HAK10_ORYSJ	Q67VS5	Potassium transporter 10 (OsHAK10)	843	91974	NA	NA	NA	NA	NA	NA	26	27	29	29	25	33	21	23	4	15	9	9	30	30	27	28	32	35	3	8	18	7	12	5	19	5	17	14	24	0	12	14	5	29	25	20	21	25
907	sp|Q69LA6|PDX11_ORYSJ	Q69LA6	Probable pyridoxal 5'-phosphate synthase subunit PDX1.1 (PLP synthase subunit PDX1.1) (EC 4.3.3.6)	318	33737	NA	NA	NA	NA	NA	NA	3	5	5	4	7	6	8	9	10	9	0	0	NA	NA	NA	NA	NA	NA	7	5	5	12	9	12	8	9	10	10	0	11	6	0	4	8	11	10	3	4
908	sp|Q6ASY2|NLTL1_ORYSJ	Q6ASY2	Non-specific lipid transfer protein-like 1 (OsLTPL1)	178	16899	NA	NA	NA	NA	NA	NA	NA	NA	NA	NA	NA	NA	6	7	6	5	6	6	NA	NA	NA	NA	NA	NA	7	2	3	6	3	4	6	9	8	6	5	6	3	5	9	3	1	4	4	4
909	sp|Q6AVI0|RSLE2_ORYSJ	Q6AVI0	Zinc finger BED domain-containing protein RICESLEEPER 2 (Transposase-like protein RICESLEEPER 2)	722	80976	NA	NA	NA	NA	NA	NA	1	4	3	5	5	5	10	9	9	7	7	7	NA	NA	NA	NA	NA	NA	NA	NA	NA	NA	NA	NA	7	6	9	4	4	4	NA	NA	NA	NA	NA	NA	2	4
910	sp|Q6H5J0|FABI2_ORYSJ	Q6H5J0	Enoyl-[acyl-carrier-protein] reductase [NADH] 2, chloroplastic (ENR) (EC 1.3.1.9) (NADH-dependent enoyl-ACP reductase)	371	39021	NA	NA	NA	NA	NA	NA	6	5	5	5	8	4	4	4	4	5	3	3	NA	NA	NA	NA	NA	NA	8	6	7	5	4	6	5	4	6	2	3	1	5	5	6	6	1	1	4	7
911	sp|Q6H7E4|TRXM1_ORYSJ	Q6H7E4	Thioredoxin M1, chloroplastic (OsTrxm1) (OsTrx08)	173	18590	NA	NA	NA	NA	NA	NA	NA	NA	NA	NA	NA	NA	NA	NA	NA	NA	NA	NA	NA	NA	NA	NA	NA	NA	NA	NA	NA	NA	NA	NA	4	5	4	2	0	1	5	5	8	2	1	2	NA	NA
912	sp|Q6K7V6|TOCC_ORYSJ	Q6K7V6	Probable tocopherol cyclase, chloroplastic (Vitamin E pathway gene 1 protein)	470	52195	NA	NA	NA	NA	NA	NA	NA	NA	NA	NA	NA	NA	4	4	5	3	1	1	NA	NA	NA	NA	NA	NA	4	4	5	2	4	2	5	5	5	3	1	2	NA	NA	NA	NA	NA	NA	NA	NA
913	sp|Q75HE6|MTHR_ORYSJ	Q75HE6	Probable methylenetetrahydrofolate reductase (EC 1.5.1.20)	594	66431	NA	NA	NA	NA	NA	NA	NA	NA	NA	NA	NA	NA	7	6	6	7	5	6	NA	NA	NA	NA	NA	NA	7	5	5	3	2	5	3	4	10	3	3	1	NA	NA	NA	NA	NA	NA	5	1
914	sp|Q7XR60|MTK2_ORYSJ	Q7XR60	Methylthioribose kinase 2 (MTR kinase 2) (OsMTK2) (EC 2.7.1.100)	427	48228	NA	NA	NA	NA	NA	NA	NA	NA	NA	NA	NA	NA	NA	NA	NA	NA	NA	NA	NA	NA	NA	NA	NA	NA	3	6	6	1	2	3	4	4	5	2	3	4	NA	NA	NA	NA	NA	NA	NA	NA
915	sp|Q7XTE8|14332_ORYSJ	Q7XTE8	14-3-3-like protein GF14-B (G-box factor 14-3-3 homolog B)	262	29864	NA	NA	NA	NA	NA	NA	NA	NA	NA	NA	NA	NA	0	0	18	20	16	16	NA	NA	NA	NA	NA	NA	19	11	14	16	15	19	18	22	19	19	17	0	NA	NA	NA	NA	NA	NA	NA	NA
916	sp|Q7XUG1|MASY_ORYSJ	Q7XUG1	Malate synthase (EC 2.3.3.9)	567	62639	NA	NA	NA	NA	NA	NA	NA	NA	NA	NA	NA	NA	NA	NA	NA	NA	NA	NA	NA	NA	NA	NA	NA	NA	NA	NA	NA	NA	NA	NA	4	2	9	0	0	0	NA	NA	NA	NA	NA	NA	NA	NA
917	sp|Q7Y0E8|NRX11_ORYSJ	Q7Y0E8	Probable nucleoredoxin 1-1 (OsNrx1-1) (EC 1.8.1.8)	569	63289	NA	NA	NA	NA	NA	NA	NA	NA	NA	NA	NA	NA	NA	NA	NA	NA	NA	NA	NA	NA	NA	NA	NA	NA	NA	NA	NA	NA	NA	NA	4	8	6	1	0	0	NA	NA	NA	NA	NA	NA	NA	NA
918	sp|Q84PW3|MDAR5_ORYSJ	Q84PW3	Monodehydroascorbate reductase 5, chlorplastic (OsMADR5) (OsMDHAR5) (EC 1.6.5.4)	491	52759	NA	NA	NA	NA	NA	NA	NA	NA	NA	NA	NA	NA	9	9	9	5	2	6	NA	NA	NA	NA	NA	NA	4	4	5	3	3	5	7	6	8	4	2	2	NA	NA	NA	NA	NA	NA	5	3
919	tr|A0A0N7KHZ6|A0A0N7KHZ6_ORYSJ	A0A0N7KHZ6	Os03g0729200 protein (Fragment)	128	13989	NA	NA	NA	NA	NA	NA	NA	NA	NA	NA	NA	NA	NA	NA	NA	NA	NA	NA	NA	NA	NA	NA	NA	NA	NA	NA	NA	NA	NA	NA	4	6	5	0	3	4	NA	NA	NA	NA	NA	NA	NA	NA
920	tr|A0A0N7KQI4|A0A0N7KQI4_ORYSJ	A0A0N7KQI4	Os09g0294901 protein	386	41835	NA	NA	NA	NA	NA	NA	11	6	7	17	8	15	0	1	0	5	8	3	13	0	0	6	3	9	NA	NA	NA	NA	NA	NA	3	3	3	9	11	1	NA	NA	NA	NA	NA	NA	NA	NA
921	tr|A0A0P0V1X3|A0A0P0V1X3_ORYSJ	A0A0P0V1X3	Pectinesterase (EC 3.1.1.11) (Fragment)	428	46385	NA	NA	NA	NA	NA	NA	NA	NA	NA	NA	NA	NA	NA	NA	NA	NA	NA	NA	NA	NA	NA	NA	NA	NA	NA	NA	NA	NA	NA	NA	3	5	6	3	1	5	NA	NA	NA	NA	NA	NA	NA	NA
922	tr|A0A0P0VHC3|A0A0P0VHC3_ORYSJ	A0A0P0VHC3	Os02g0265900 protein	78	7900	NA	NA	NA	NA	NA	NA	3	6	4	6	2	3	NA	NA	NA	NA	NA	NA	NA	NA	NA	NA	NA	NA	NA	NA	NA	NA	NA	NA	2	1	1	3	3	7	NA	NA	NA	NA	NA	NA	NA	NA
923	tr|A0A0P0VPR8|A0A0P0VPR8_ORYSJ	A0A0P0VPR8	Os02g0761400 protein (Fragment)	123	13834	NA	NA	NA	NA	NA	NA	NA	NA	NA	NA	NA	NA	NA	NA	NA	NA	NA	NA	NA	NA	NA	NA	NA	NA	5	6	7	2	3	2	5	6	5	3	2	3	NA	NA	NA	NA	NA	NA	5	4
924	tr|A0A0P0W625|A0A0P0W625_ORYSJ	A0A0P0W625	Os04g0111225 protein (Fragment)	198	21072	NA	NA	NA	NA	NA	NA	NA	NA	NA	NA	NA	NA	NA	NA	NA	NA	NA	NA	NA	NA	NA	NA	NA	NA	NA	NA	NA	NA	NA	NA	2	2	2	5	3	4	NA	NA	NA	NA	NA	NA	NA	NA
925	tr|A0A0P0WAD7|A0A0P0WAD7_ORYSJ	A0A0P0WAD7	Os04g0423600 protein	140	14655	NA	NA	NA	NA	NA	NA	6	7	5	4	3	4	6	5	3	4	2	2	7	6	7	3	4	4	6	5	6	2	6	2	7	6	6	7	9	11	6	7	9	4	4	5	5	5
926	tr|A0A0P0WMC3|A0A0P0WMC3_ORYSJ	A0A0P0WMC3	Os05g0411000 protein	160	17564	NA	NA	NA	NA	NA	NA	NA	NA	NA	NA	NA	NA	10	1	2	2	5	6	NA	NA	NA	NA	NA	NA	6	2	2	4	8	5	9	9	3	4	3	3	NA	NA	NA	NA	NA	NA	NA	NA
927	tr|A0A0P0WMJ3|A0A0P0WMJ3_ORYSJ	A0A0P0WMJ3	Os05g0429500 protein (Fragment)	207	21885	NA	NA	NA	NA	NA	NA	NA	NA	NA	NA	NA	NA	NA	NA	NA	NA	NA	NA	NA	NA	NA	NA	NA	NA	NA	NA	NA	NA	NA	NA	3	3	3	5	4	5	NA	NA	NA	NA	NA	NA	NA	NA
928	tr|A0A0P0WMY2|A0A0P0WMY2_ORYSJ	A0A0P0WMY2	Os05g0445500 protein (Fragment)	139	14428	NA	NA	NA	NA	NA	NA	NA	NA	NA	NA	NA	NA	9	12	14	10	11	12	17	13	15	15	12	13	12	11	14	0	0	13	16	15	17	14	12	13	15	16	24	0	11	12	17	24
929	tr|A0A0P0WQE8|A0A0P0WQE8_ORYSJ	A0A0P0WQE8	Os05g0583100 protein (Fragment)	299	33484	NA	NA	NA	NA	NA	NA	NA	NA	NA	NA	NA	NA	NA	NA	NA	NA	NA	NA	NA	NA	NA	NA	NA	NA	NA	NA	NA	NA	NA	NA	9	7	10	4	0	4	NA	NA	NA	NA	NA	NA	NA	NA
930	tr|A0A0P0WWT3|A0A0P0WWT3_ORYSJ	A0A0P0WWT3	Os06g0484500 protein (Fragment)	228	23675	NA	NA	NA	NA	NA	NA	NA	NA	NA	NA	NA	NA	NA	NA	NA	NA	NA	NA	NA	NA	NA	NA	NA	NA	NA	NA	NA	NA	NA	NA	2	4	3	3	5	4	NA	NA	NA	NA	NA	NA	NA	NA
931	tr|A0A0P0XAA0|A0A0P0XAA0_ORYSJ	A0A0P0XAA0	Os07g0671800 protein (Fragment)	299	32200	NA	NA	NA	NA	NA	NA	6	5	5	5	8	5	NA	NA	NA	NA	NA	NA	NA	NA	NA	NA	NA	NA	5	8	4	7	3	4	6	4	9	2	3	1	NA	NA	NA	NA	NA	NA	8	6
932	tr|A0A0P0XUE2|A0A0P0XUE2_ORYSJ	A0A0P0XUE2	Os10g0403700 protein	380	41013	NA	NA	NA	NA	NA	NA	NA	NA	NA	NA	NA	NA	NA	NA	NA	NA	NA	NA	NA	NA	NA	NA	NA	NA	9	5	6	6	7	7	3	5	6	5	5	2	NA	NA	NA	NA	NA	NA	3	5
933	tr|A0A0P0XZ83|A0A0P0XZ83_ORYSJ	A0A0P0XZ83	Os11g0158350 protein (Fragment)	154	16885	NA	NA	NA	NA	NA	NA	NA	NA	NA	NA	NA	NA	5	6	3	3	2	3	NA	NA	NA	NA	NA	NA	NA	NA	NA	NA	NA	NA	5	3	3	5	6	2	NA	NA	NA	NA	NA	NA	NA	NA
934	tr|A0A0P0Y126|A0A0P0Y126_ORYSJ	A0A0P0Y126	Os11g0216300 protein (Fragment)	427	48465	NA	NA	NA	NA	NA	NA	NA	NA	NA	NA	NA	NA	NA	NA	NA	NA	NA	NA	NA	NA	NA	NA	NA	NA	NA	NA	NA	NA	NA	NA	3	9	5	0	0	0	NA	NA	NA	NA	NA	NA	NA	NA
935	tr|A0A0P0Y8N3|A0A0P0Y8N3_ORYSJ	A0A0P0Y8N3	Os12g0254201 protein (Fragment)	80	8855	NA	NA	NA	NA	NA	NA	4	5	4	4	4	4	7	4	4	6	2	8	NA	NA	NA	NA	NA	NA	NA	NA	NA	NA	NA	NA	3	4	2	6	7	7	NA	NA	NA	NA	NA	NA	NA	NA
936	tr|A0A0P0Y964|A0A0P0Y964_ORYSJ	A0A0P0Y964	Os12g0291000 protein	2051	225244	NA	NA	NA	NA	NA	NA	NA	NA	NA	NA	NA	NA	NA	NA	NA	NA	NA	NA	NA	NA	NA	NA	NA	NA	NA	NA	NA	NA	NA	NA	3	16	27	0	0	0	NA	NA	NA	NA	NA	NA	NA	NA
937	tr|A5HEI2|A5HEI2_ORYSJ	A5HEI2	Bowman-Birk type proteinase inhibitor A (Os01g0124200 protein) (cDNA clone:001-035-D09, full insert sequence) (cDNA clone:006-202-G03, full insert sequence) (cDNA clone:J013096H09, full insert sequence)	251	27735	NA	NA	NA	NA	NA	NA	NA	NA	NA	NA	NA	NA	NA	NA	NA	NA	NA	NA	NA	NA	NA	NA	NA	NA	NA	NA	NA	NA	NA	NA	4	2	7	0	0	0	NA	NA	NA	NA	NA	NA	NA	NA
938	tr|B7E914|B7E914_ORYSJ	B7E914	Os04g0310500 protein (cDNA clone:001-121-D06, full insert sequence) (cDNA clone:J033036J18, full insert sequence)	99	11051	NA	NA	NA	NA	NA	NA	NA	NA	NA	NA	NA	NA	NA	NA	NA	NA	NA	NA	NA	NA	NA	NA	NA	NA	6	3	5	4	4	6	3	5	5	3	1	2	NA	NA	NA	NA	NA	NA	NA	NA
939	tr|B7E9D7|B7E9D7_ORYSJ	B7E9D7	Os01g0124650 protein (cDNA clone:001-125-E08, full insert sequence) (cDNA clone:J023130E04, full insert sequence)	185	20103	NA	NA	NA	NA	NA	NA	NA	NA	NA	NA	NA	NA	NA	NA	NA	NA	NA	NA	NA	NA	NA	NA	NA	NA	NA	NA	NA	NA	NA	NA	3	4	5	2	1	1	3	4	6	2	2	3	3	3
940	tr|B7F6I0|B7F6I0_ORYSJ	B7F6I0	3-oxoacyl-[acyl-carrier-protein] synthase	462	49098	NA	NA	NA	NA	NA	NA	NA	NA	NA	NA	NA	NA	4	5	4	2	2	2	5	5	4	2	4	2	NA	NA	NA	NA	NA	NA	6	4	3	2	4	3	NA	NA	NA	NA	NA	NA	NA	NA
941	tr|B7FAH8|B7FAH8_ORYSJ	B7FAH8	Os12g0541000 protein (cDNA, clone: J100073N23, full insert sequence)	304	31658	NA	NA	NA	NA	NA	NA	NA	NA	NA	NA	NA	NA	NA	NA	NA	NA	NA	NA	NA	NA	NA	NA	NA	NA	NA	NA	NA	NA	NA	NA	5	2	5	0	0	3	5	6	7	3	0	1	NA	NA
942	tr|B9ET62|B9ET62_ORYSJ	B9ET62	Os01g0764900 protein	454	49726	NA	NA	NA	NA	NA	NA	NA	NA	NA	NA	NA	NA	10	9	6	6	7	6	NA	NA	NA	NA	NA	NA	6	5	2	6	4	3	2	7	5	4	4	3	7	7	9	7	3	6	9	11
943	tr|B9FQQ6|B9FQQ6_ORYSJ	B9FQQ6	26S proteasome non-ATPase regulatory subunit 2 homolog	901	98690	NA	NA	NA	NA	NA	NA	NA	NA	NA	NA	NA	NA	NA	NA	NA	NA	NA	NA	NA	NA	NA	NA	NA	NA	6	6	3	0	3	8	5	4	3	3	1	3	NA	NA	NA	NA	NA	NA	NA	NA
944	tr|C7IYB3|C7IYB3_ORYSJ	C7IYB3	Os02g0655600 protein	138	15345	NA	NA	NA	NA	NA	NA	NA	NA	NA	NA	NA	NA	5	11	6	8	8	8	3	2	3	3	4	6	NA	NA	NA	NA	NA	NA	4	9	3	3	6	4	NA	NA	NA	NA	NA	NA	2	4
945	tr|Q0D401|Q0D401_ORYSJ	Q0D401	Carboxypeptidase (EC 3.4.16.-) (Fragment)	444	48226	NA	NA	NA	NA	NA	NA	NA	NA	NA	NA	NA	NA	8	9	8	6	10	5	NA	NA	NA	NA	NA	NA	NA	NA	NA	NA	NA	NA	3	6	6	2	2	0	NA	NA	NA	NA	NA	NA	NA	NA
946	tr|Q0DGH0|Q0DGH0_ORYSJ	Q0DGH0	Os05g0533100 protein (Fragment)	286	32413	NA	NA	NA	NA	NA	NA	NA	NA	NA	NA	NA	NA	NA	NA	NA	NA	NA	NA	5	4	7	4	5	3	5	4	4	5	2	3	5	1	2	4	3	5	1	3	9	1	1	3	NA	NA
947	tr|Q0DSY0|Q0DSY0_ORYSJ	Q0DSY0	Os03g0281600 protein (Fragment)	845	91215	NA	NA	NA	NA	NA	NA	NA	NA	NA	NA	NA	NA	NA	NA	NA	NA	NA	NA	NA	NA	NA	NA	NA	NA	NA	NA	NA	NA	NA	NA	5	4	5	1	1	1	NA	NA	NA	NA	NA	NA	NA	NA
948	tr|Q0JA77|Q0JA77_ORYSJ	Q0JA77	Os04g0612500 protein (Fragment)	64	6326	NA	NA	NA	NA	NA	NA	NA	NA	NA	NA	NA	NA	NA	NA	NA	NA	NA	NA	NA	NA	NA	NA	NA	NA	NA	NA	NA	NA	NA	NA	3	1	3	15	15	0	NA	NA	NA	NA	NA	NA	4	7
949	tr|Q0JFE2|Q0JFE2_ORYSJ	Q0JFE2	Os04g0111200 protein (Fragment)	225	24955	NA	NA	NA	NA	NA	NA	NA	NA	NA	NA	NA	NA	7	6	4	12	12	14	NA	NA	NA	NA	NA	NA	0	0	0	8	6	4	3	3	2	6	5	2	NA	NA	NA	NA	NA	NA	NA	NA
950	tr|Q0JMA0|Q0JMA0_ORYSJ	Q0JMA0	Os01g0522100 protein	105	11662	NA	NA	NA	NA	NA	NA	6	5	8	7	5	12	5	3	3	5	10	2	NA	NA	NA	NA	NA	NA	NA	NA	NA	NA	NA	NA	0	1	0	5	5	2	NA	NA	NA	NA	NA	NA	0	3
951	tr|Q10CU7|Q10CU7_ORYSJ	Q10CU7	Inosine-5'-monophosphate dehydrogenase (EC 1.1.1.205)	492	51958	NA	NA	NA	NA	NA	NA	NA	NA	NA	NA	NA	NA	NA	NA	NA	NA	NA	NA	NA	NA	NA	NA	NA	NA	5	4	0	5	3	4	6	7	6	2	2	3	NA	NA	NA	NA	NA	NA	NA	NA
952	tr|Q10H93|Q10H93_ORYSJ	Q10H93	Expressed protein (Os03g0596900 protein)	703	77888	NA	NA	NA	NA	NA	NA	NA	NA	NA	NA	NA	NA	NA	NA	NA	NA	NA	NA	NA	NA	NA	NA	NA	NA	7	5	7	5	4	3	4	3	7	2	2	0	NA	NA	NA	NA	NA	NA	NA	NA
953	tr|Q10L93|Q10L93_ORYSJ	Q10L93	50S ribosomal protein L6, putative, expressed (Os03g0356300 protein) (cDNA clone:006-308-D06, full insert sequence)	226	24885	NA	NA	NA	NA	NA	NA	NA	NA	NA	NA	NA	NA	12	11	11	6	12	8	6	2	6	6	2	3	8	3	2	2	4	1	10	6	6	0	4	9	NA	NA	NA	NA	NA	NA	NA	NA
954	tr|Q10LN7|Q10LN7_ORYSJ	Q10LN7	60S ribosomal protein L18, putative, expressed (Os03g0341100 protein)	187	21074	NA	NA	NA	NA	NA	NA	NA	NA	NA	NA	NA	NA	NA	NA	NA	NA	NA	NA	NA	NA	NA	NA	NA	NA	NA	NA	NA	NA	NA	NA	4	5	3	3	4	4	NA	NA	NA	NA	NA	NA	NA	NA
955	tr|Q10M94|Q10M94_ORYSJ	Q10M94	Glucose-6-phosphate 1-dehydrogenase (EC 1.1.1.49)	629	70777	NA	NA	NA	NA	NA	NA	NA	NA	NA	NA	NA	NA	NA	NA	NA	NA	NA	NA	NA	NA	NA	NA	NA	NA	NA	NA	NA	NA	NA	NA	4	5	6	2	0	2	NA	NA	NA	NA	NA	NA	NA	NA
956	tr|Q10MT2|Q10MT2_ORYSJ	Q10MT2	Eukaryotic translation initiation factor 2 alpha subunit family protein, expressed (Os03g0296400 protein) (cDNA clone:006-208-D01, full insert sequence) (cDNA clone:J033040F15, full insert sequence)	339	38235	NA	NA	NA	NA	NA	NA	NA	NA	NA	NA	NA	NA	7	5	4	4	2	3	NA	NA	NA	NA	NA	NA	6	4	3	3	3	4	4	5	5	3	2	3	NA	NA	NA	NA	NA	NA	4	3
957	tr|Q10P51|Q10P51_ORYSJ	Q10P51	Clp amino terminal domain containing protein, expressed (Os03g0247000 protein) (cDNA clone:J023123H08, full insert sequence)	232	24328	NA	NA	NA	NA	NA	NA	NA	NA	NA	NA	NA	NA	NA	NA	NA	NA	NA	NA	4	4	3	6	3	4	7	6	4	4	0	2	4	4	5	3	3	5	NA	NA	NA	NA	NA	NA	6	3
958	tr|Q10R10|Q10R10_ORYSJ	Q10R10	Hydrolase, carbon-nitrogen family protein, expressed (Os03g0175600 protein) (cDNA clone:006-212-E08, full insert sequence)	310	33643	NA	NA	NA	NA	NA	NA	NA	NA	NA	NA	NA	NA	5	3	4	2	3	4	NA	NA	NA	NA	NA	NA	NA	NA	NA	NA	NA	NA	5	5	6	4	3	1	NA	NA	NA	NA	NA	NA	NA	NA
959	tr|Q2QN86|Q2QN86_ORYSJ	Q2QN86	Expressed protein (Os12g0575000 protein) (cDNA clone:001-107-F10, full insert sequence) (cDNA clone:006-208-A11, full insert sequence)	190	19348	NA	NA	NA	NA	NA	NA	NA	NA	NA	NA	NA	NA	6	6	5	3	2	6	NA	NA	NA	NA	NA	NA	NA	NA	NA	NA	NA	NA	8	4	2	4	3	7	NA	NA	NA	NA	NA	NA	4	4
960	tr|Q2QQ48|Q2QQ48_ORYSJ	Q2QQ48	Eukaryotic translation initiation factor 5A (eIF-5A)	160	17557	NA	NA	NA	NA	NA	NA	NA	NA	NA	NA	NA	NA	NA	NA	NA	NA	NA	NA	NA	NA	NA	NA	NA	NA	5	4	3	2	1	3	6	5	6	4	0	0	NA	NA	NA	NA	NA	NA	NA	NA
961	tr|Q2QX46|Q2QX46_ORYSJ	Q2QX46	Expressed protein (Os12g0169700 protein) (cDNA clone:J033150M03, full insert sequence)	273	29632	NA	NA	NA	NA	NA	NA	NA	NA	NA	NA	NA	NA	6	7	7	4	4	4	NA	NA	NA	NA	NA	NA	NA	NA	NA	NA	NA	NA	5	6	10	7	3	4	NA	NA	NA	NA	NA	NA	NA	NA
962	tr|Q2R068|Q2R068_ORYSJ	Q2R068	Os11g0657100 protein (Peptide chain release factor 1, putative, expressed) (cDNA clone:006-207-B09, full insert sequence) (cDNA clone:J013065L12, full insert sequence)	416	46894	NA	NA	NA	NA	NA	NA	NA	NA	NA	NA	NA	NA	NA	NA	NA	NA	NA	NA	NA	NA	NA	NA	NA	NA	2	2	1	4	5	3	4	3	2	4	3	5	NA	NA	NA	NA	NA	NA	NA	NA
963	tr|Q2R0H3|Q2R0H3_ORYSJ	Q2R0H3	Dirigent protein	170	17465	NA	NA	NA	NA	NA	NA	5	6	5	3	9	7	NA	NA	NA	NA	NA	NA	7	11	9	8	8	6	11	7	3	2	6	5	0	3	15	1	1	2	2	7	6	3	2	3	2	2
964	tr|Q2RBD1|Q2RBD1_ORYSJ	Q2RBD1	Non-specific lipid-transfer protein	118	11440	NA	NA	NA	NA	NA	NA	21	25	29	12	19	9	13	15	11	14	13	13	20	28	29	15	7	20	NA	NA	NA	NA	NA	NA	22	19	24	13	9	22	NA	NA	NA	NA	NA	NA	30	38
965	tr|Q306J3|Q306J3_ORYSJ	Q306J3	Dirigent protein	306	33012	NA	NA	NA	NA	NA	NA	22	21	28	7	0	9	NA	NA	NA	NA	NA	NA	NA	NA	NA	NA	NA	NA	NA	NA	NA	NA	NA	NA	4	11	17	0	0	0	9	17	17	0	0	2	62	146
966	tr|Q337M4|Q337M4_ORYSJ	Q337M4	Os10g0463800 protein (cDNA clone:J033091E11, full insert sequence)	364	39934	NA	NA	NA	NA	NA	NA	NA	NA	NA	NA	NA	NA	9	10	8	7	7	7	NA	NA	NA	NA	NA	NA	11	9	9	9	6	7	9	8	8	4	6	4	5	7	9	4	4	4	8	7
967	tr|Q338Z4|Q338Z4_ORYSJ	Q338Z4	NAD(P)H-hydrate epimerase (EC 5.1.99.6) (NAD(P)HX epimerase)	548	60478	NA	NA	NA	NA	NA	NA	NA	NA	NA	NA	NA	NA	NA	NA	NA	NA	NA	NA	NA	NA	NA	NA	NA	NA	NA	NA	NA	NA	NA	NA	3	4	6	3	3	2	NA	NA	NA	NA	NA	NA	4	5
968	tr|Q53NG8|Q53NG8_ORYSJ	Q53NG8	Aldehyde dehydrogenase	482	52514	NA	NA	NA	NA	NA	NA	NA	NA	NA	NA	NA	NA	NA	NA	NA	NA	NA	NA	NA	NA	NA	NA	NA	NA	4	5	5	0	1	2	6	6	5	0	2	3	NA	NA	NA	NA	NA	NA	6	7
969	tr|Q5JK31|Q5JK31_ORYSJ	Q5JK31	Os01g0929100 protein (cDNA clone:006-207-H04, full insert sequence) (cDNA clone:006-212-A09, full insert sequence) (cDNA clone:J013117F22, full insert sequence)	233	25930	NA	NA	NA	NA	NA	NA	NA	NA	NA	NA	NA	NA	4	1	3	4	3	6	NA	NA	NA	NA	NA	NA	NA	NA	NA	NA	NA	NA	2	3	0	6	7	6	NA	NA	NA	NA	NA	NA	1	0
970	tr|Q5N7Y9|Q5N7Y9_ORYSJ	Q5N7Y9	Os01g0228600 protein (Putative D-isomer specific 2-hydroxyacid dehydrogenase) (cDNA clone:J033036K01, full insert sequence)	316	34662	NA	NA	NA	NA	NA	NA	4	7	6	4	8	5	NA	NA	NA	NA	NA	NA	8	6	5	4	7	6	NA	NA	NA	NA	NA	NA	5	4	3	5	5	0	NA	NA	NA	NA	NA	NA	5	9
971	tr|Q5SMV5|Q5SMV5_ORYSJ	Q5SMV5	Carboxypeptidase (EC 3.4.16.-)	484	53394	NA	NA	NA	NA	NA	NA	NA	NA	NA	NA	NA	NA	13	13	17	14	14	10	NA	NA	NA	NA	NA	NA	NA	NA	NA	NA	NA	NA	4	7	7	1	1	0	5	3	5	3	3	4	5	11
972	tr|Q5TKJ2|Q5TKJ2_ORYSJ	Q5TKJ2	Os05g0429400 protein (Putative cellular retinaldehyde-binding/triple function)	585	63948	NA	NA	NA	NA	NA	NA	5	1	2	4	4	4	7	9	9	6	8	7	5	5	3	5	3	5	NA	NA	NA	NA	NA	NA	1	2	6	4	4	5	NA	NA	NA	NA	NA	NA	4	3
973	tr|Q5Z5T3|Q5Z5T3_ORYSJ	Q5Z5T3	Os06g0567900 protein (Putative L-ascorbate oxidase)	633	69121	NA	NA	NA	NA	NA	NA	NA	NA	NA	NA	NA	NA	NA	NA	NA	NA	NA	NA	NA	NA	NA	NA	NA	NA	NA	NA	NA	NA	NA	NA	3	13	17	0	0	0	6	10	9	0	0	1	15	23
974	tr|Q654U8|Q654U8_ORYSJ	Q654U8	Pyrophosphate--fructose 6-phosphate 1-phosphotransferase subunit beta (PFP) (EC 2.7.1.90) (6-phosphofructokinase, pyrophosphate dependent) (PPi-PFK) (Pyrophosphate-dependent 6-phosphofructose-1-kinase)	567	61262	NA	NA	NA	NA	NA	NA	NA	NA	NA	NA	NA	NA	7	6	9	4	6	6	NA	NA	NA	NA	NA	NA	4	4	4	1	1	1	4	5	8	2	1	3	NA	NA	NA	NA	NA	NA	NA	NA
975	tr|Q65WX7|Q65WX7_ORYSJ	Q65WX7	Os05g0183900 protein	483	52370	NA	NA	NA	NA	NA	NA	NA	NA	NA	NA	NA	NA	NA	NA	NA	NA	NA	NA	NA	NA	NA	NA	NA	NA	NA	NA	NA	NA	NA	NA	2	3	2	6	4	4	NA	NA	NA	NA	NA	NA	NA	NA
976	tr|Q67WN5|Q67WN5_ORYSJ	Q67WN5	Inorganic diphosphatase, H+-translocating, vacuolar membrane (Os06g0644200 protein) (cDNA clone:J013098H04, full insert sequence)	782	81763	NA	NA	NA	NA	NA	NA	NA	NA	NA	NA	NA	NA	13	12	16	15	11	13	NA	NA	NA	NA	NA	NA	11	0	0	10	12	12	11	14	14	16	11	13	NA	NA	NA	NA	NA	NA	NA	NA
977	tr|Q69JF4|Q69JF4_ORYSJ	Q69JF4	Os09g0538000 protein (Putative RNase S-like protein) (cDNA clone:006-201-H04, full insert sequence) (cDNA clone:006-203-D06, full insert sequence) (cDNA clone:006-303-E09, full insert sequence) (cDNA clone:006-307-C07, full insert sequence) (cDNA clone:006-307-H08, full insert sequence) (cDNA clone:006-310-B09, full insert sequence) (cDNA clone:006-310-D05, full insert sequence) (cDNA clone:006-3…	259	28437	NA	NA	NA	NA	NA	NA	19	17	36	13	0	7	10	9	8	8	13	4	7	10	8	1	0	0	11	8	2	1	2	1	1	2	11	0	1	0	NA	NA	NA	NA	NA	NA	14	14
978	tr|Q69TX3|Q69TX3_ORYSJ	Q69TX3	Os06g0210500 protein (Putative mitochondrial phosphate transporter)	368	38745	NA	NA	NA	NA	NA	NA	NA	NA	NA	NA	NA	NA	NA	NA	NA	NA	NA	NA	NA	NA	NA	NA	NA	NA	NA	NA	NA	NA	NA	NA	6	6	8	0	8	0	NA	NA	NA	NA	NA	NA	NA	NA
979	tr|Q69YA2|Q69YA2_ORYSJ	Q69YA2	3-oxoacyl-[acyl-carrier-protein] synthase	465	49050	NA	NA	NA	NA	NA	NA	NA	NA	NA	NA	NA	NA	5	5	5	6	6	5	2	4	2	5	2	5	NA	NA	NA	NA	NA	NA	3	5	8	5	4	2	NA	NA	NA	NA	NA	NA	NA	NA
980	tr|Q6ASR1|Q6ASR1_ORYSJ	Q6ASR1	Chaperonin protein (Os05g0147400 protein) (Putative chaperonin)	535	59233	NA	NA	NA	NA	NA	NA	NA	NA	NA	NA	NA	NA	NA	NA	NA	NA	NA	NA	NA	NA	NA	NA	NA	NA	NA	NA	NA	NA	NA	NA	9	10	12	0	0	18	NA	NA	NA	NA	NA	NA	1	2
981	tr|Q6ASX7|Q6ASX7_ORYSJ	Q6ASX7	Glycin-rich RNA-binding protein (Glycine-rich RNA binding protein) (Glycine-rich RNA-binding protein, putative) (Os03g0670700 protein) (Receptor-like serine threonine kinase) (Retrotransposon protein, putative, Ty1-copia subclass, expressed) (cDNA clone:J023037K17, full insert sequence)	162	15902	NA	NA	NA	NA	NA	NA	7	9	0	4	4	8	6	6	6	8	8	3	12	16	11	16	12	11	6	5	8	10	8	4	6	6	8	10	9	10	6	9	11	7	5	5	5	4
982	tr|Q6EP22|Q6EP22_ORYSJ	Q6EP22	Cell division inhibitor-like (Os02g0834700 protein)	359	38813	NA	NA	NA	NA	NA	NA	NA	NA	NA	NA	NA	NA	9	0	5	3	4	6	NA	NA	NA	NA	NA	NA	NA	NA	NA	NA	NA	NA	4	4	4	0	3	1	NA	NA	NA	NA	NA	NA	NA	NA
983	tr|Q6EP57|Q6EP57_ORYSJ	Q6EP57	Os02g0578400 protein (Putative Oxygen-evolving enhancer protein 3-2, chloroplast (OEE3))	225	24463	NA	NA	NA	NA	NA	NA	NA	NA	NA	NA	NA	NA	5	3	3	5	5	5	3	3	4	3	5	4	NA	NA	NA	NA	NA	NA	5	4	4	6	3	4	2	4	0	4	4	4	NA	NA
984	tr|Q6ER67|Q6ER67_ORYSJ	Q6ER67	Ribosomal protein	216	24640	NA	NA	NA	NA	NA	NA	NA	NA	NA	NA	NA	NA	6	6	7	5	5	5	NA	NA	NA	NA	NA	NA	NA	NA	NA	NA	NA	NA	5	6	4	5	3	0	NA	NA	NA	NA	NA	NA	NA	NA
985	tr|Q6ESJ0|Q6ESJ0_ORYSJ	Q6ESJ0	Glutathione peroxidase	238	25839	NA	NA	NA	NA	NA	NA	NA	NA	NA	NA	NA	NA	NA	NA	NA	NA	NA	NA	NA	NA	NA	NA	NA	NA	4	6	8	3	3	1	6	4	5	4	2	4	7	7	5	0	0	4	4	5
986	tr|Q6EUQ5|Q6EUQ5_ORYSJ	Q6EUQ5	Os02g0175800 protein (Putative fiber protein Fb15) (cDNA clone:001-013-E12, full insert sequence) (cDNA clone:J013040G12, full insert sequence)	95	10945	NA	NA	NA	NA	NA	NA	4	5	3	3	5	4	5	4	5	7	2	3	NA	NA	NA	NA	NA	NA	5	5	5	2	3	3	7	4	5	5	2	5	5	8	4	4	4	6	6	5
987	tr|Q6F337|Q6F337_ORYSJ	Q6F337	Os05g0491200 protein (cDNA clone:J013157L19, full insert sequence)	290	31416	NA	NA	NA	NA	NA	NA	NA	NA	NA	NA	NA	NA	NA	NA	NA	NA	NA	NA	NA	NA	NA	NA	NA	NA	NA	NA	NA	NA	NA	NA	1	4	2	5	7	4	0	1	0	4	5	3	NA	NA
988	tr|Q6F3B0|Q6F3B0_ORYSJ	Q6F3B0	DnaJ protein, putative, expressed (Os03g0787300 protein) (Putative DnaJ like protein) (cDNA clone:001-023-E04, full insert sequence) (cDNA clone:006-205-G01, full insert sequence)	417	46691	NA	NA	NA	NA	NA	NA	NA	NA	NA	NA	NA	NA	5	4	4	1	3	3	NA	NA	NA	NA	NA	NA	NA	NA	NA	NA	NA	NA	3	5	6	3	1	0	NA	NA	NA	NA	NA	NA	NA	NA
989	tr|Q6H4M9|Q6H4M9_ORYSJ	Q6H4M9	Cytochrome b-c1 complex subunit Rieske, mitochondrial (EC 7.1.1.8)	272	29820	NA	NA	NA	NA	NA	NA	4	4	4	1	2	2	4	3	3	4	4	4	NA	NA	NA	NA	NA	NA	NA	NA	NA	NA	NA	NA	4	5	3	4	3	3	NA	NA	NA	NA	NA	NA	4	5
990	tr|Q6H5V4|Q6H5V4_ORYSJ	Q6H5V4	Os02g0638300 protein (Putative ferredoxin-thioredoxin reductase) (cDNA clone:002-133-G12, full insert sequence)	149	16276	NA	NA	NA	NA	NA	NA	NA	NA	NA	NA	NA	NA	5	5	4	4	4	4	NA	NA	NA	NA	NA	NA	3	3	4	5	3	4	4	2	4	7	4	2	NA	NA	NA	NA	NA	NA	NA	NA
991	tr|Q6H8D8|Q6H8D8_ORYSJ	Q6H8D8	Os02g0208900 protein (ZIGA2 protein-like) (cDNA clone:J023084M01, full insert sequence)	728	79091	NA	NA	NA	NA	NA	NA	NA	NA	NA	NA	NA	NA	20	1	1	0	1	0	NA	NA	NA	NA	NA	NA	NA	NA	NA	NA	NA	NA	19	1	1	1	15	0	18	1	1	0	0	1	NA	NA
992	tr|Q6K241|Q6K241_ORYSJ	Q6K241	Os02g0259600 protein (Putative 50S ribosomal protein L21, chloroplast) (cDNA clone:006-201-D06, full insert sequence) (cDNA clone:J013000I04, full insert sequence)	214	23353	NA	NA	NA	NA	NA	NA	NA	NA	NA	NA	NA	NA	5	8	7	5	6	5	NA	NA	NA	NA	NA	NA	0	4	5	4	5	4	6	5	6	3	0	5	NA	NA	NA	NA	NA	NA	NA	NA
993	tr|Q6KA61|Q6KA61_ORYSJ	Q6KA61	Os02g0285800 protein (Putative GTP-binding protein typA)	669	73511	NA	NA	NA	NA	NA	NA	NA	NA	NA	NA	NA	NA	3	2	3	7	9	7	NA	NA	NA	NA	NA	NA	NA	NA	NA	NA	NA	NA	0	1	1	8	6	2	NA	NA	NA	NA	NA	NA	2	1
994	tr|Q6L502|Q6L502_ORYSJ	Q6L502	Os05g0461300 protein (Putative GTP-binding protein) (cDNA clone:006-310-H04, full insert sequence) (cDNA clone:006-311-F01, full insert sequence) (cDNA clone:J033135H16, full insert sequence)	216	23917	NA	NA	NA	NA	NA	NA	5	5	4	0	4	0	NA	NA	NA	NA	NA	NA	NA	NA	NA	NA	NA	NA	NA	NA	NA	NA	NA	NA	4	4	4	4	4	3	NA	NA	NA	NA	NA	NA	NA	NA
995	tr|Q6YUK5|Q6YUK5_ORYSJ	Q6YUK5	T-complex protein 1 subunit delta	534	57748	NA	NA	NA	NA	NA	NA	NA	NA	NA	NA	NA	NA	NA	NA	NA	NA	NA	NA	NA	NA	NA	NA	NA	NA	NA	NA	NA	NA	NA	NA	3	5	4	2	1	0	NA	NA	NA	NA	NA	NA	4	3
996	tr|Q6YUR8|Q6YUR8_ORYSJ	Q6YUR8	Cold shock domain protein 1 (Os02g0121100 protein) (Putative Glycine-rich protein 2) (cDNA clone:002-171-F11, full insert sequence)	241	22723	NA	NA	NA	NA	NA	NA	6	7	6	6	10	7	8	9	11	8	7	8	8	7	6	6	5	8	10	8	5	9	4	8	8	8	8	8	6	7	6	5	8	6	7	7	6	3
997	tr|Q6YY47|Q6YY47_ORYSJ	Q6YY47	Os02g0588500 protein (Putative GPI-anchored protein)	749	81084	NA	NA	NA	NA	NA	NA	NA	NA	NA	NA	NA	NA	5	4	4	2	3	5	NA	NA	NA	NA	NA	NA	NA	NA	NA	NA	NA	NA	3	4	5	0	1	0	NA	NA	NA	NA	NA	NA	NA	NA
998	tr|Q6Z0T7|Q6Z0T7_ORYSJ	Q6Z0T7	7,8-dihydroneopterin aldolase (EC 4.1.2.25)	135	14976	NA	NA	NA	NA	NA	NA	NA	NA	NA	NA	NA	NA	NA	NA	NA	NA	NA	NA	NA	NA	NA	NA	NA	NA	NA	NA	NA	NA	NA	NA	2	5	5	0	0	0	NA	NA	NA	NA	NA	NA	NA	NA
999	tr|Q6Z1Y4|Q6Z1Y4_ORYSJ	Q6Z1Y4	Nicalin	555	60656	NA	NA	NA	NA	NA	NA	NA	NA	NA	NA	NA	NA	4	5	5	1	4	4	NA	NA	NA	NA	NA	NA	NA	NA	NA	NA	NA	NA	5	5	8	3	1	2	NA	NA	NA	NA	NA	NA	NA	NA
1000	tr|Q6ZJ11|Q6ZJ11_ORYSJ	Q6ZJ11	Os08g0557400 protein (Putative low molecular weight phosphotyrosine protein) (cDNA clone:006-305-H07, full insert sequence)	268	28804	NA	NA	NA	NA	NA	NA	NA	NA	NA	NA	NA	NA	6	4	5	5	7	5	NA	NA	NA	NA	NA	NA	6	3	4	7	6	6	5	6	5	9	3	4	NA	NA	NA	NA	NA	NA	NA	NA
1001	tr|Q75L45|Q75L45_ORYSJ	Q75L45	Os05g0135800 protein (Putative Pto kinase interactor 1) (cDNA clone:001-044-B08, full insert sequence)	361	39311	NA	NA	NA	NA	NA	NA	NA	NA	NA	NA	NA	NA	4	5	4	7	7	7	NA	NA	NA	NA	NA	NA	NA	NA	NA	NA	NA	NA	3	4	6	0	1	0	NA	NA	NA	NA	NA	NA	NA	NA
1002	tr|Q7F8R1|Q7F8R1_ORYSJ	Q7F8R1	Citrate synthase	472	52229	NA	NA	NA	NA	NA	NA	6	8	12	0	5	0	12	13	15	9	12	14	NA	NA	NA	NA	NA	NA	11	9	12	0	0	0	9	11	12	0	0	7	NA	NA	NA	NA	NA	NA	9	11
1003	tr|Q7F9Y6|Q7F9Y6_ORYSJ	Q7F9Y6	OSJNBa0086O06.22 protein (Os04g0591000 protein) (cDNA clone:J023147E13, full insert sequence)	291	31673	NA	NA	NA	NA	NA	NA	NA	NA	NA	NA	NA	NA	NA	NA	NA	NA	NA	NA	NA	NA	NA	NA	NA	NA	NA	NA	NA	NA	NA	NA	2	2	1	7	4	7	NA	NA	NA	NA	NA	NA	NA	NA
1004	tr|Q7X7I6|Q7X7I6_ORYSJ	Q7X7I6	Glucose-6-phosphate 1-dehydrogenase (EC 1.1.1.49)	505	57699	NA	NA	NA	NA	NA	NA	NA	NA	NA	NA	NA	NA	2	3	4	5	5	5	NA	NA	NA	NA	NA	NA	4	6	3	2	4	2	2	4	6	2	2	2	6	4	3	5	5	4	5	6
1005	tr|Q7XHS1|Q7XHS1_ORYSJ	Q7XHS1	2Fe-2S iron-sulfur cluster protein-like (Os07g0489800 protein) (cDNA clone:J013135M05, full insert sequence)	210	22629	NA	NA	NA	NA	NA	NA	NA	NA	NA	NA	NA	NA	NA	NA	NA	NA	NA	NA	NA	NA	NA	NA	NA	NA	NA	NA	NA	NA	NA	NA	5	7	5	8	7	6	1	2	3	2	6	5	NA	NA
1006	tr|Q7XIX0|Q7XIX0_ORYSJ	Q7XIX0	Peroxidase (EC 1.11.1.7)	311	32520	NA	NA	NA	NA	NA	NA	NA	NA	NA	NA	NA	NA	NA	NA	NA	NA	NA	NA	NA	NA	NA	NA	NA	NA	NA	NA	NA	NA	NA	NA	1	8	10	0	0	0	13	15	22	4	0	9	8	13
1007	tr|Q7XJ15|Q7XJ15_ORYSJ	Q7XJ15	Os09g0541700 protein (cDNA clone:001-042-F05, full insert sequence) (cDNA clone:J013000O02, full insert sequence)	194	20676	NA	NA	NA	NA	NA	NA	NA	NA	NA	NA	NA	NA	NA	NA	NA	NA	NA	NA	NA	NA	NA	NA	NA	NA	NA	NA	NA	NA	NA	NA	1	6	6	1	0	0	NA	NA	NA	NA	NA	NA	NA	NA
1008	tr|Q7XJB4|Q7XJB4_ORYSJ	Q7XJB4	60S ribosomal protein L13	208	24014	NA	NA	NA	NA	NA	NA	NA	NA	NA	NA	NA	NA	NA	NA	NA	NA	NA	NA	NA	NA	NA	NA	NA	NA	NA	NA	NA	NA	NA	NA	0	4	0	6	3	3	NA	NA	NA	NA	NA	NA	NA	NA
1009	tr|Q7XJY1|Q7XJY1_ORYSJ	Q7XJY1	OSJNBb0088C09.10 protein (Os04g0423400 protein)	229	24463	NA	NA	NA	NA	NA	NA	NA	NA	NA	NA	NA	NA	NA	NA	NA	NA	NA	NA	NA	NA	NA	NA	NA	NA	NA	NA	NA	NA	NA	NA	5	5	6	6	6	4	4	5	6	4	4	3	6	5
1010	tr|Q7XMP6|Q7XMP6_ORYSJ	Q7XMP6	D-3-phosphoglycerate dehydrogenase (EC 1.1.1.95)	613	63965	NA	NA	NA	NA	NA	NA	NA	NA	NA	NA	NA	NA	NA	NA	NA	NA	NA	NA	NA	NA	NA	NA	NA	NA	11	10	5	0	0	0	13	11	13	0	0	1	NA	NA	NA	NA	NA	NA	10	11
1011	tr|Q7XPI5|Q7XPI5_ORYSJ	Q7XPI5	OSJNBb0004A17.4 protein (Os04g0671700 protein) (cDNA clone:J023118M23, full insert sequence)	387	41329	NA	NA	NA	NA	NA	NA	NA	NA	NA	NA	NA	NA	6	6	7	5	3	4	NA	NA	NA	NA	NA	NA	4	5	5	2	4	3	7	6	7	5	1	5	5	4	4	1	4	3	2	3
1012	tr|Q7XPV4|Q7XPV4_ORYSJ	Q7XPV4	OSJNBa0088H09.2 protein (Os04g0683700 protein)	518	54474	NA	NA	NA	NA	NA	NA	NA	NA	NA	NA	NA	NA	3	4	5	4	4	1	NA	NA	NA	NA	NA	NA	NA	NA	NA	NA	NA	NA	2	6	7	7	8	4	NA	NA	NA	NA	NA	NA	NA	NA
1013	tr|Q7XV22|Q7XV22_ORYSJ	Q7XV22	Gamma-glutamylcyclotransferase (EC 4.3.2.9)	187	21153	NA	NA	NA	NA	NA	NA	NA	NA	NA	NA	NA	NA	4	3	5	5	7	5	NA	NA	NA	NA	NA	NA	NA	NA	NA	NA	NA	NA	4	6	3	4	4	4	NA	NA	NA	NA	NA	NA	NA	NA
1014	tr|Q84NX8|Q84NX8_ORYSJ	Q84NX8	Ribosomal protein L19	206	24122	NA	NA	NA	NA	NA	NA	NA	NA	NA	NA	NA	NA	5	6	4	4	6	3	NA	NA	NA	NA	NA	NA	NA	NA	NA	NA	NA	NA	3	5	5	5	4	0	NA	NA	NA	NA	NA	NA	NA	NA
1015	tr|Q84YY4|Q84YY4_ORYSJ	Q84YY4	Os08g0292600 protein (cDNA clone:J023011I02, full insert sequence)	327	35888	NA	NA	NA	NA	NA	NA	NA	NA	NA	NA	NA	NA	4	6	6	5	6	5	NA	NA	NA	NA	NA	NA	5	5	4	7	7	5	5	7	5	6	3	2	NA	NA	NA	NA	NA	NA	4	5
1016	tr|Q8GS72|Q8GS72_ORYSJ	Q8GS72	Os07g0640100 protein (cDNA clone:001-025-C03, full insert sequence) (cDNA clone:J023073H14, full insert sequence)	131	14964	NA	NA	NA	NA	NA	NA	NA	NA	NA	NA	NA	NA	8	7	8	6	7	8	NA	NA	NA	NA	NA	NA	7	6	4	5	4	6	5	6	9	5	5	1	6	4	7	2	1	5	4	4
1017	tr|Q8GSE8|Q8GSE8_ORYSJ	Q8GSE8	Os07g0162500 protein (Putative cell death associated protein) (cDNA clone:001-206-A09, full insert sequence) (cDNA clone:001-207-G10, full insert sequence) (cDNA clone:006-310-E02, full insert sequence)	328	35062	NA	NA	NA	NA	NA	NA	NA	NA	NA	NA	NA	NA	NA	NA	NA	NA	NA	NA	NA	NA	NA	NA	NA	NA	6	4	4	4	6	5	4	4	4	1	2	0	NA	NA	NA	NA	NA	NA	7	3
1018	tr|Q8H367|Q8H367_ORYSJ	Q8H367	Os07g0413800 protein (cDNA clone:006-203-D05, full insert sequence) (cDNA clone:006-308-G06, full insert sequence)	285	31889	NA	NA	NA	NA	NA	NA	NA	NA	NA	NA	NA	NA	NA	NA	NA	NA	NA	NA	NA	NA	NA	NA	NA	NA	NA	NA	NA	NA	NA	NA	1	7	8	1	1	1	NA	NA	NA	NA	NA	NA	5	8
1019	tr|Q8H559|Q8H559_ORYSJ	Q8H559	Os07g0159800 protein (cDNA clone:001-012-F03, full insert sequence)	152	16197	NA	NA	NA	NA	NA	NA	NA	NA	NA	NA	NA	NA	4	5	6	4	3	4	NA	NA	NA	NA	NA	NA	5	5	3	3	3	3	4	6	5	3	4	4	4	3	5	2	2	3	NA	NA
1020	tr|Q8H631|Q8H631_ORYSJ	Q8H631	Acyl-coenzyme A oxidase	669	74394	NA	NA	NA	NA	NA	NA	NA	NA	NA	NA	NA	NA	3	4	7	3	4	3	NA	NA	NA	NA	NA	NA	4	4	6	1	3	3	4	7	8	8	5	2	NA	NA	NA	NA	NA	NA	4	6
1021	tr|Q8L4F2|Q8L4F2_ORYSJ	Q8L4F2	40S ribosomal protein S23 (40S ribosomal protein S23, putative, expressed) (Os01g0834500 protein) (Os01g0834601 protein) (Os03g0818400 protein) (Putative 40s ribosomal protein S23) (cDNA clone:J023014I18, full insert sequence) (cDNA clone:J033102D01, full insert sequence)	142	15660	NA	NA	NA	NA	NA	NA	NA	NA	NA	NA	NA	NA	NA	NA	NA	NA	NA	NA	NA	NA	NA	NA	NA	NA	6	4	3	3	4	2	5	4	5	4	2	2	4	6	4	3	4	5	NA	NA
1022	tr|Q8LHV5|Q8LHV5_ORYSJ	Q8LHV5	Os07g0418000 protein (cDNA clone:J013047M02, full insert sequence)	269	30541	NA	NA	NA	NA	NA	NA	NA	NA	NA	NA	NA	NA	4	7	5	3	4	6	4	4	5	3	3	2	NA	NA	NA	NA	NA	NA	2	4	5	6	5	2	4	4	4	3	6	4	6	5
1023	tr|Q8LMR0|Q8LMR0_ORYSJ	Q8LMR0	Phosphoserine aminotransferase (EC 2.6.1.52)	426	44931	NA	NA	NA	NA	NA	NA	NA	NA	NA	NA	NA	NA	NA	NA	NA	NA	NA	NA	NA	NA	NA	NA	NA	NA	7	3	3	1	3	0	4	3	5	0	0	0	NA	NA	NA	NA	NA	NA	NA	NA
1024	tr|Q8LNL2|Q8LNL2_ORYSJ	Q8LNL2	40S ribosomal protein S20, putative, expressed (Os10g0170200 protein) (Putative ribosomal protein S10p/S20e) (cDNA clone:J033050C15, full insert sequence)	130	14209	NA	NA	NA	NA	NA	NA	4	3	2	5	4	3	6	3	5	5	6	2	5	4	5	4	3	5	5	4	5	3	0	2	4	0	2	5	4	5	5	6	1	2	4	3	5	5
1025	tr|Q8LP96|Q8LP96_ORYSJ	Q8LP96	Moco containing protein (Moco containing protein(OsMCP)) (Os08g0530400 protein)	397	43780	NA	NA	NA	NA	NA	NA	NA	NA	NA	NA	NA	NA	NA	NA	NA	NA	NA	NA	NA	NA	NA	NA	NA	NA	4	0	1	4	4	6	3	3	2	4	4	5	NA	NA	NA	NA	NA	NA	NA	NA
1026	tr|Q8S9Q6|Q8S9Q6_ORYSJ	Q8S9Q6	Os01g0941200 protein (Putative endo-1,3-beta-glucanase) (cDNA, clone: J100080E04, full insert sequence)	334	35548	NA	NA	NA	NA	NA	NA	NA	NA	NA	NA	NA	NA	NA	NA	NA	NA	NA	NA	NA	NA	NA	NA	NA	NA	14	12	11	12	0	14	0	0	0	9	6	4	NA	NA	NA	NA	NA	NA	0	0
1027	tr|Q8W0C2|Q8W0C2_ORYSJ	Q8W0C2	40S ribosomal protein S24	138	15719	NA	NA	NA	NA	NA	NA	NA	NA	NA	NA	NA	NA	NA	NA	NA	NA	NA	NA	NA	NA	NA	NA	NA	NA	NA	NA	NA	NA	NA	NA	4	5	4	0	4	0	NA	NA	NA	NA	NA	NA	NA	NA
1028	tr|Q8W422|Q8W422_ORYSJ	Q8W422	26S protease regulatory subunit 4, putative, expressed (26S proteasome regulatory particle triple-A ATPase subunit2b) (Os03g0298400 protein) (cDNA clone:J023030D05, full insert sequence)	450	49714	NA	NA	NA	NA	NA	NA	NA	NA	NA	NA	NA	NA	NA	NA	NA	NA	NA	NA	NA	NA	NA	NA	NA	NA	NA	NA	NA	NA	NA	NA	6	5	7	5	3	0	NA	NA	NA	NA	NA	NA	NA	NA
1029	tr|Q93Y73|Q93Y73_ORYSJ	Q93Y73	Aspartate-semialdehyde dehydrogenase family protein, expressed (Os03g0760700 protein) (Putative dehydrogenase)	375	40178	NA	NA	NA	NA	NA	NA	NA	NA	NA	NA	NA	NA	5	4	5	3	4	3	NA	NA	NA	NA	NA	NA	9	6	4	4	3	4	5	6	5	5	4	4	NA	NA	NA	NA	NA	NA	NA	NA
1030	tr|Q941F5|Q941F5_ORYSJ	Q941F5	Os11g0592200 protein (Pathogenesis-related protein) (Win1, putative, expressed) (cDNA clone:J023075A19, full insert sequence)	146	16041	NA	NA	NA	NA	NA	NA	NA	NA	NA	NA	NA	NA	NA	NA	NA	NA	NA	NA	NA	NA	NA	NA	NA	NA	NA	NA	NA	NA	NA	NA	4	8	9	2	1	0	10	7	17	1	7	5	4	6
1031	tr|Q943K7|Q943K7_ORYSJ	Q943K7	70 kDa heat shock protein (70kDa heat shock protein) (Os01g0840100 protein) (Putative HSP70) (cDNA, clone: J100050G20, full insert sequence)	648	70951	NA	NA	NA	NA	NA	NA	55	53	49	34	41	40	NA	NA	NA	NA	NA	NA	41	50	48	0	25	0	NA	NA	NA	NA	NA	NA	53	53	59	0	0	40	NA	NA	NA	NA	NA	NA	NA	NA
1032	tr|Q945X3|Q945X3_ORYSJ	Q945X3	Glutathione S-transferase, putative, expressed (Os12g0210300 protein) (Putative glutathione S-transferase OsGSTZ2) (cDNA clone:J013048G20, full insert sequence)	212	23634	NA	NA	NA	NA	NA	NA	NA	NA	NA	NA	NA	NA	6	6	5	3	6	4	NA	NA	NA	NA	NA	NA	5	5	5	4	2	1	5	6	4	4	3	6	6	5	4	5	4	3	NA	NA
1033	tr|Q94CR1|Q94CR1_ORYSJ	Q94CR1	Beta 1,3-glucanase (Os01g0944700 protein) (Putative beta 1,3-glucanase) (Putative endo-1,3-beta-glucanase) (cDNA clone:J023041A20, full insert sequence)	334	35682	NA	NA	NA	NA	NA	NA	NA	NA	NA	NA	NA	NA	NA	NA	NA	NA	NA	NA	NA	NA	NA	NA	NA	NA	12	0	0	12	9	12	10	17	27	0	0	0	13	20	31	0	16	13	10	16
1034	tr|Q9LST4|Q9LST4_ORYSJ	Q9LST4	Proteasome subunit beta (EC 3.4.25.1)	256	28476	NA	NA	NA	NA	NA	NA	NA	NA	NA	NA	NA	NA	NA	NA	NA	NA	NA	NA	NA	NA	NA	NA	NA	NA	NA	NA	NA	NA	NA	NA	3	4	6	3	3	1	NA	NA	NA	NA	NA	NA	NA	NA
1035	sp|B9FM64|UFL1_ORYSJ	B9FM64	E3 UFM1-protein ligase 1 homolog (EC 2.3.2.-) (E3 UFM1-protein transferase 1 homolog)	812	89276	NA	NA	NA	NA	NA	NA	3	3	4	4	4	4	NA	NA	NA	NA	NA	NA	NA	NA	NA	NA	NA	NA	NA	NA	NA	NA	NA	NA	NA	NA	NA	NA	NA	NA	NA	NA	NA	NA	NA	NA	NA	NA
1036	sp|P14717|PAL1_ORYSJ	P14717	Phenylalanine ammonia-lyase (EC 4.3.1.24)	701	75498	NA	NA	NA	NA	NA	NA	1	0	0	2	29	10	5	6	4	0	7	3	0	1	0	10	12	9	NA	NA	NA	NA	NA	NA	NA	NA	NA	NA	NA	NA	NA	NA	NA	NA	NA	NA	NA	NA
1037	sp|Q0D3N0|PER2_ORYSJ	Q0D3N0	Peroxidase 2 (EC 1.11.1.7)	314	32606	NA	NA	NA	NA	NA	NA	4	6	7	0	0	0	NA	NA	NA	NA	NA	NA	NA	NA	NA	NA	NA	NA	14	14	12	0	0	0	NA	NA	NA	NA	NA	NA	NA	NA	NA	NA	NA	NA	NA	NA
1038	sp|Q0JMY8|SALT_ORYSJ	Q0JMY8	Salt stress-induced protein (Salt protein) (Protein lectin-like) (Protein mannose-binding lectin)	145	15172	NA	NA	NA	NA	NA	NA	10	7	9	1	10	10	NA	NA	NA	NA	NA	NA	10	6	4	5	0	0	NA	NA	NA	NA	NA	NA	NA	NA	NA	NA	NA	NA	NA	NA	NA	NA	NA	NA	NA	NA
1039	sp|Q53M52|TBA2_ORYSJ	Q53M52	Tubulin alpha-2 chain	451	49737	NA	NA	NA	NA	NA	NA	0	0	0	2	12	3	NA	NA	NA	NA	NA	NA	NA	NA	NA	NA	NA	NA	NA	NA	NA	NA	NA	NA	NA	NA	NA	NA	NA	NA	NA	NA	NA	NA	NA	NA	NA	NA
1040	sp|Q6ERW9|CAD8B_ORYSJ	Q6ERW9	Probable cinnamyl alcohol dehydrogenase 8B (OsCAD8B) (EC 1.1.1.195)	436	45575	NA	NA	NA	NA	NA	NA	7	9	6	9	8	8	5	6	7	4	7	6	0	4	6	8	6	7	NA	NA	NA	NA	NA	NA	NA	NA	NA	NA	NA	NA	6	3	6	4	0	5	NA	NA
1041	sp|Q6YVJ0|NCED1_ORYSJ	Q6YVJ0	9-cis-epoxycarotenoid dioxygenase NCED1, chloroplastic (OsNCED1) (EC 1.13.11.51)	638	68620	NA	NA	NA	NA	NA	NA	0	0	0	5	7	5	NA	NA	NA	NA	NA	NA	1	0	0	6	9	11	0	1	0	7	11	6	NA	NA	NA	NA	NA	NA	1	1	2	6	4	5	2	1
1042	sp|Q6Z0I4|FABI1_ORYSJ	Q6Z0I4	Enoyl-[acyl-carrier-protein] reductase [NADH] 1, chloroplastic (ENR) (EC 1.3.1.9) (NADH-dependent enoyl-ACP reductase)	375	39131	NA	NA	NA	NA	NA	NA	4	6	4	0	6	0	NA	NA	NA	NA	NA	NA	NA	NA	NA	NA	NA	NA	NA	NA	NA	NA	NA	NA	NA	NA	NA	NA	NA	NA	NA	NA	NA	NA	NA	NA	NA	NA
1043	tr|A0A0N7KSH4|A0A0N7KSH4_ORYSJ	A0A0N7KSH4	Os11g0165700 protein	180	19919	NA	NA	NA	NA	NA	NA	12	20	17	8	0	11	NA	NA	NA	NA	NA	NA	NA	NA	NA	NA	NA	NA	NA	NA	NA	NA	NA	NA	NA	NA	NA	NA	NA	NA	NA	NA	NA	NA	NA	NA	NA	NA
1044	tr|A0A0P0V5S4|A0A0P0V5S4_ORYSJ	A0A0P0V5S4	Carbonic anhydrase (EC 4.2.1.1) (Carbonate dehydratase)	237	26989	NA	NA	NA	NA	NA	NA	6	9	7	6	6	6	NA	NA	NA	NA	NA	NA	8	7	7	7	0	6	NA	NA	NA	NA	NA	NA	NA	NA	NA	NA	NA	NA	NA	NA	NA	NA	NA	NA	8	9
1045	tr|A0A0P0XGD0|A0A0P0XGD0_ORYSJ	A0A0P0XGD0	Os08g0425800 protein	132	13660	NA	NA	NA	NA	NA	NA	4	4	5	1	0	0	NA	NA	NA	NA	NA	NA	NA	NA	NA	NA	NA	NA	NA	NA	NA	NA	NA	NA	NA	NA	NA	NA	NA	NA	NA	NA	NA	NA	NA	NA	NA	NA
1046	tr|A0A0P0XJP3|A0A0P0XJP3_ORYSJ	A0A0P0XJP3	Os09g0301332 protein	114	11943	NA	NA	NA	NA	NA	NA	11	9	6	12	10	11	NA	NA	NA	NA	NA	NA	1	5	4	9	7	8	NA	NA	NA	NA	NA	NA	NA	NA	NA	NA	NA	NA	NA	NA	NA	NA	NA	NA	NA	NA
1047	tr|A0A0P0XT73|A0A0P0XT73_ORYSJ	A0A0P0XT73	Os10g0188900 protein (Fragment)	308	33718	NA	NA	NA	NA	NA	NA	5	4	2	9	6	9	NA	NA	NA	NA	NA	NA	1	2	0	4	5	9	NA	NA	NA	NA	NA	NA	NA	NA	NA	NA	NA	NA	NA	NA	NA	NA	NA	NA	NA	NA
1048	tr|A0A0P0YCG8|A0A0P0YCG8_ORYSJ	A0A0P0YCG8	Os12g0629600 protein	177	18001	NA	NA	NA	NA	NA	NA	7	4	5	3	0	3	5	6	6	8	4	4	5	7	5	3	2	3	NA	NA	NA	NA	NA	NA	NA	NA	NA	NA	NA	NA	NA	NA	NA	NA	NA	NA	NA	NA
1049	tr|B9FPI9|B9FPI9_ORYSJ	B9FPI9	Peptide-methionine (R)-S-oxide reductase (EC 1.8.4.12)	144	15564	NA	NA	NA	NA	NA	NA	13	12	11	10	0	8	NA	NA	NA	NA	NA	NA	NA	NA	NA	NA	NA	NA	NA	NA	NA	NA	NA	NA	NA	NA	NA	NA	NA	NA	16	12	23	14	0	0	NA	NA
1050	tr|Q0IPL3|Q0IPL3_ORYSJ	Q0IPL3	Os12g0189300 protein	328	34716	NA	NA	NA	NA	NA	NA	0	0	0	5	3	4	0	0	0	4	6	6	0	0	0	5	8	3	0	0	0	5	6	6	NA	NA	NA	NA	NA	NA	NA	NA	NA	NA	NA	NA	NA	NA
1051	tr|Q0J124|Q0J124_ORYSJ	Q0J124	Os09g0467700 protein (cDNA clone:001-027-B08, full insert sequence)	168	17823	NA	NA	NA	NA	NA	NA	3	5	7	5	4	6	NA	NA	NA	NA	NA	NA	0	2	2	4	6	4	NA	NA	NA	NA	NA	NA	NA	NA	NA	NA	NA	NA	NA	NA	NA	NA	NA	NA	NA	NA
1052	tr|Q10CU4|Q10CU4_ORYSJ	Q10CU4	Glycosyl hydrolase family 3 N terminal domain containing protein, expressed (Os03g0749500 protein) (cDNA clone:J033023H22, full insert sequence)	626	67622	NA	NA	NA	NA	NA	NA	3	4	1	5	6	3	2	4	2	4	5	6	10	5	4	16	13	9	NA	NA	NA	NA	NA	NA	NA	NA	NA	NA	NA	NA	NA	NA	NA	NA	NA	NA	NA	NA
1053	tr|Q5N7C3|Q5N7C3_ORYSJ	Q5N7C3	Ferredoxin	165	17393	NA	NA	NA	NA	NA	NA	4	4	4	1	0	1	NA	NA	NA	NA	NA	NA	NA	NA	NA	NA	NA	NA	NA	NA	NA	NA	NA	NA	NA	NA	NA	NA	NA	NA	NA	NA	NA	NA	NA	NA	NA	NA
1054	tr|Q5N7Y1|Q5N7Y1_ORYSJ	Q5N7Y1	Os01g0910900 protein (cDNA, clone: J053089D02, full insert sequence)	91	10540	NA	NA	NA	NA	NA	NA	7	4	2	0	0	1	NA	NA	NA	NA	NA	NA	NA	NA	NA	NA	NA	NA	5	5	4	1	3	2	NA	NA	NA	NA	NA	NA	NA	NA	NA	NA	NA	NA	NA	NA
1055	tr|Q5U1Q2|Q5U1Q2_ORYSJ	Q5U1Q2	Peroxidase (EC 1.11.1.7)	320	33427	NA	NA	NA	NA	NA	NA	2	1	1	2	7	7	NA	NA	NA	NA	NA	NA	0	0	0	8	6	7	NA	NA	NA	NA	NA	NA	NA	NA	NA	NA	NA	NA	NA	NA	NA	NA	NA	NA	NA	NA
1056	tr|Q5Z7N3|Q5Z7N3_ORYSJ	Q5Z7N3	HMG protein (HMGB1) (High mobility group protein) (Os06g0728000 protein) (cDNA clone:001-047-C12, full insert sequence)	157	17100	NA	NA	NA	NA	NA	NA	3	5	3	3	5	5	NA	NA	NA	NA	NA	NA	NA	NA	NA	NA	NA	NA	NA	NA	NA	NA	NA	NA	NA	NA	NA	NA	NA	NA	NA	NA	NA	NA	NA	NA	NA	NA
1057	tr|Q60EW3|Q60EW3_ORYSJ	Q60EW3	Os05g0371200 protein (Putative 26S proteasome non-ATPase regulatory subunit 14) (cDNA clone:006-302-D04, full insert sequence) (cDNA clone:006-309-B06, full insert sequence) (cDNA clone:J023062E06, full insert sequence)	307	34394	NA	NA	NA	NA	NA	NA	4	5	0	4	8	1	NA	NA	NA	NA	NA	NA	5	5	3	4	4	3	NA	NA	NA	NA	NA	NA	NA	NA	NA	NA	NA	NA	NA	NA	NA	NA	NA	NA	NA	NA
1058	tr|Q651F0|Q651F0_ORYSJ	Q651F0	Os09g0539100 protein (Putative dehydroquinate synthase)	443	47095	NA	NA	NA	NA	NA	NA	4	5	4	5	3	5	NA	NA	NA	NA	NA	NA	NA	NA	NA	NA	NA	NA	NA	NA	NA	NA	NA	NA	NA	NA	NA	NA	NA	NA	NA	NA	NA	NA	NA	NA	2	4
1059	tr|Q653Y0|Q653Y0_ORYSJ	Q653Y0	Os06g0681200 protein (Putative phytocyanin protein, PUP2) (cDNA clone:002-135-E05, full insert sequence)	279	27350	NA	NA	NA	NA	NA	NA	8	6	1	0	0	0	10	16	15	0	0	0	5	1	9	0	0	0	15	11	11	0	0	0	NA	NA	NA	NA	NA	NA	NA	NA	NA	NA	NA	NA	NA	NA
1060	tr|Q6H5B5|Q6H5B5_ORYSJ	Q6H5B5	Os09g0379900 protein (Putative beta-glucan binding protein)	692	76021	NA	NA	NA	NA	NA	NA	4	4	5	1	0	2	8	8	10	4	7	4	NA	NA	NA	NA	NA	NA	6	5	3	2	0	3	NA	NA	NA	NA	NA	NA	NA	NA	NA	NA	NA	NA	NA	NA
1061	tr|Q6T5D1|Q6T5D1_ORYSJ	Q6T5D1	Malic enzyme	570	62935	NA	NA	NA	NA	NA	NA	5	4	5	4	0	0	NA	NA	NA	NA	NA	NA	NA	NA	NA	NA	NA	NA	NA	NA	NA	NA	NA	NA	NA	NA	NA	NA	NA	NA	NA	NA	NA	NA	NA	NA	NA	NA
1062	tr|Q6Z9F9|Q6Z9F9_ORYSJ	Q6Z9F9	Os08g0440100 protein (Putative temperature stress-induced lipocalin) (cDNA clone:J013155M04, full insert sequence)	179	20586	NA	NA	NA	NA	NA	NA	6	4	4	4	4	4	NA	NA	NA	NA	NA	NA	5	5	4	5	5	5	4	3	2	5	3	5	NA	NA	NA	NA	NA	NA	NA	NA	NA	NA	NA	NA	4	5
1063	tr|Q75IK5|Q75IK5_ORYSJ	Q75IK5	Os05g0209500 protein (cDNA clone:001-106-H08, full insert sequence)	87	9037	NA	NA	NA	NA	NA	NA	2	7	3	5	1	3	NA	NA	NA	NA	NA	NA	NA	NA	NA	NA	NA	NA	NA	NA	NA	NA	NA	NA	NA	NA	NA	NA	NA	NA	NA	NA	NA	NA	NA	NA	NA	NA
1064	tr|Q7XT29|Q7XT29_ORYSJ	Q7XT29	OSJNBa0010H02.24 protein (Os04g0554800 protein) (cDNA, clone: J075130A11, full insert sequence)	137	13900	NA	NA	NA	NA	NA	NA	4	5	3	3	5	3	7	8	7	7	6	4	NA	NA	NA	NA	NA	NA	NA	NA	NA	NA	NA	NA	NA	NA	NA	NA	NA	NA	NA	NA	NA	NA	NA	NA	NA	NA
1065	tr|Q84ZK1|Q84ZK1_ORYSJ	Q84ZK1	Eukaryotic translation initiation factor 5A (eIF-5A)	160	17458	NA	NA	NA	NA	NA	NA	5	5	3	1	2	2	NA	NA	NA	NA	NA	NA	NA	NA	NA	NA	NA	NA	NA	NA	NA	NA	NA	NA	NA	NA	NA	NA	NA	NA	NA	NA	NA	NA	NA	NA	NA	NA
1066	tr|Q8H4P7|Q8H4P7_ORYSJ	Q8H4P7	Os07g0147500 protein (Putative photosystem II 10 kD polypeptide) (cDNA clone:001-046-C07, full insert sequence)	137	14163	NA	NA	NA	NA	NA	NA	3	2	3	6	3	4	NA	NA	NA	NA	NA	NA	NA	NA	NA	NA	NA	NA	NA	NA	NA	NA	NA	NA	NA	NA	NA	NA	NA	NA	NA	NA	NA	NA	NA	NA	NA	NA
1067	tr|Q8HCQ9|Q8HCQ9_ORYSJ	Q8HCQ9	ORFB protein	155	18065	NA	NA	NA	NA	NA	NA	2	1	2	5	5	2	NA	NA	NA	NA	NA	NA	NA	NA	NA	NA	NA	NA	NA	NA	NA	NA	NA	NA	NA	NA	NA	NA	NA	NA	NA	NA	NA	NA	NA	NA	3	4
1068	tr|Q8RZW7|Q8RZW7_ORYSJ	Q8RZW7	Os01g0916400 protein (Putative selenium binding protein)	482	53136	NA	NA	NA	NA	NA	NA	6	3	4	2	2	2	8	8	6	2	3	2	NA	NA	NA	NA	NA	NA	8	5	6	4	2	2	NA	NA	NA	NA	NA	NA	11	8	9	3	4	3	NA	NA
1069	tr|Q8S7U3|Q8S7U3_ORYSJ	Q8S7U3	Late embryogenesis abundant protein, expressed (Os03g0168100 protein) (Putative embryo-specific protein) (cDNA clone:J033036H02, full insert sequence)	400	41860	NA	NA	NA	NA	NA	NA	4	5	3	0	0	0	4	5	6	0	0	0	NA	NA	NA	NA	NA	NA	NA	NA	NA	NA	NA	NA	NA	NA	NA	NA	NA	NA	NA	NA	NA	NA	NA	NA	NA	NA
1070	tr|Q9FTN5|Q9FTN5_ORYSJ	Q9FTN5	Os01g0106400 protein (Putative isoflavone reductase) (cDNA clone:006-202-E10, full insert sequence) (cDNA clone:J033103L17, full insert sequence)	314	33501	NA	NA	NA	NA	NA	NA	5	5	5	0	6	5	NA	NA	NA	NA	NA	NA	4	7	2	4	3	2	6	3	4	0	3	0	NA	NA	NA	NA	NA	NA	NA	NA	NA	NA	NA	NA	NA	NA
1071	sp|A3C6D7|ACT2_ORYSJ	A3C6D7	Actin-2	377	41680	NA	NA	NA	NA	NA	NA	NA	NA	NA	NA	NA	NA	0	0	22	15	23	22	NA	NA	NA	NA	NA	NA	NA	NA	NA	NA	NA	NA	NA	NA	NA	NA	NA	NA	NA	NA	NA	NA	NA	NA	NA	NA
1072	sp|P0C030|RUB1_ORYSJ	P0C030	Ubiquitin-NEDD8-like protein RUB1 [Cleaved into: Ubiquitin; NEDD8-like protein RUB1 (OsRUB1) (Ubiquitin-related protein 1)]	153	17130	NA	NA	NA	NA	NA	NA	NA	NA	NA	NA	NA	NA	15	15	13	7	0	13	29	29	38	27	0	0	NA	NA	NA	NA	NA	NA	NA	NA	NA	NA	NA	NA	NA	NA	NA	NA	NA	NA	34	31
1073	sp|P0DO03|DJA8_ORYSJ	P0DO03	Chaperone protein dnaJ A8, chloroplastic (OsDjA8)	447	48215	NA	NA	NA	NA	NA	NA	NA	NA	NA	NA	NA	NA	5	5	6	1	4	2	NA	NA	NA	NA	NA	NA	NA	NA	NA	NA	NA	NA	NA	NA	NA	NA	NA	NA	NA	NA	NA	NA	NA	NA	NA	NA
1074	sp|Q0DK10|RL11_ORYSJ	Q0DK10	60S ribosomal protein L11	182	20836	NA	NA	NA	NA	NA	NA	NA	NA	NA	NA	NA	NA	5	5	3	2	3	3	NA	NA	NA	NA	NA	NA	NA	NA	NA	NA	NA	NA	NA	NA	NA	NA	NA	NA	NA	NA	NA	NA	NA	NA	NA	NA
1075	sp|Q0ITS8|RL101_ORYSJ	Q0ITS8	60S ribosomal protein L10-1 (Protein QM) (Putative tumor suppressor SC34)	224	25347	NA	NA	NA	NA	NA	NA	NA	NA	NA	NA	NA	NA	7	7	7	0	2	4	4	4	4	4	0	0	5	4	3	0	2	0	NA	NA	NA	NA	NA	NA	NA	NA	NA	NA	NA	NA	NA	NA
1076	sp|Q2QMG2|MCCA_ORYSJ	Q2QMG2	Methylcrotonoyl-CoA carboxylase subunit alpha, mitochondrial (MCCase subunit alpha) (EC 6.4.1.4) (3-methylcrotonyl-CoA carboxylase 1) (3-methylcrotonyl-CoA:carbon dioxide ligase subunit alpha)	737	80284	NA	NA	NA	NA	NA	NA	NA	NA	NA	NA	NA	NA	4	4	6	3	3	3	NA	NA	NA	NA	NA	NA	NA	NA	NA	NA	NA	NA	NA	NA	NA	NA	NA	NA	NA	NA	NA	NA	NA	NA	NA	NA
1077	sp|Q2R4Z8|DH16D_ORYSJ	Q2R4Z8	Dehydrin Rab16D	151	15552	NA	NA	NA	NA	NA	NA	NA	NA	NA	NA	NA	NA	7	8	10	0	0	0	NA	NA	NA	NA	NA	NA	NA	NA	NA	NA	NA	NA	NA	NA	NA	NA	NA	NA	NA	NA	NA	NA	NA	NA	NA	NA
1078	sp|Q43594|TBB1_ORYSJ	Q43594	Tubulin beta-1 chain (Beta-1-tubulin)	447	50286	NA	NA	NA	NA	NA	NA	NA	NA	NA	NA	NA	NA	11	12	10	13	12	0	NA	NA	NA	NA	NA	NA	NA	NA	NA	NA	NA	NA	NA	NA	NA	NA	NA	NA	NA	NA	NA	NA	NA	NA	NA	NA
1079	sp|Q5NBT9|TPR1_ORYSJ	Q5NBT9	Protein TPR1 (Aberrant spikelet and panicle1-related 2) (Protein ASP1-RELATED 2) (OsASPR2) (Topless-related protein 1) (Topless-related protein 2) (OsTPR2)	1129	125095	NA	NA	NA	NA	NA	NA	NA	NA	NA	NA	NA	NA	4	5	7	3	4	0	NA	NA	NA	NA	NA	NA	NA	NA	NA	NA	NA	NA	NA	NA	NA	NA	NA	NA	NA	NA	NA	NA	NA	NA	NA	NA
1080	sp|Q67WJ2|FTSH6_ORYSJ	Q67WJ2	ATP-dependent zinc metalloprotease FTSH 6, chloroplastic (OsFTSH6) (EC 3.4.24.-)	686	72624	NA	NA	NA	NA	NA	NA	NA	NA	NA	NA	NA	NA	8	6	8	0	0	4	NA	NA	NA	NA	NA	NA	NA	NA	NA	NA	NA	NA	NA	NA	NA	NA	NA	NA	NA	NA	NA	NA	NA	NA	NA	NA
1081	sp|Q6AV34|ARGC_ORYSJ	Q6AV34	Probable N-acetyl-gamma-glutamyl-phosphate reductase, chloroplastic (AGPR) (EC 1.2.1.38) (N-acetyl-glutamate semialdehyde dehydrogenase) (NAGSA dehydrogenase)	415	44786	NA	NA	NA	NA	NA	NA	NA	NA	NA	NA	NA	NA	3	4	5	2	3	2	NA	NA	NA	NA	NA	NA	NA	NA	NA	NA	NA	NA	NA	NA	NA	NA	NA	NA	NA	NA	NA	NA	NA	NA	NA	NA
1082	sp|Q75M08|PDI21_ORYSJ	Q75M08	Protein disulfide isomerase-like 2-1 (OsPDIL2-1) (EC 5.3.4.1) (Protein disulfide isomerase-like 4-1) (OsPDIL4-1)	366	39913	NA	NA	NA	NA	NA	NA	NA	NA	NA	NA	NA	NA	5	7	8	5	3	3	5	4	6	0	0	0	6	4	4	2	2	2	NA	NA	NA	NA	NA	NA	NA	NA	NA	NA	NA	NA	NA	NA
1083	sp|Q7XTK3|AMI1_ORYSJ	Q7XTK3	Amidase 1 (OsAMI1) (EC 3.5.1.4)	435	46180	NA	NA	NA	NA	NA	NA	NA	NA	NA	NA	NA	NA	7	5	6	0	0	0	NA	NA	NA	NA	NA	NA	NA	NA	NA	NA	NA	NA	NA	NA	NA	NA	NA	NA	NA	NA	NA	NA	NA	NA	NA	NA
1084	sp|Q84Q77|HS17A_ORYSJ	Q84Q77	17.9 kDa class I heat shock protein (17.9 kDa heat shock protein 1) (OsHsp17.9A)	161	17910	NA	NA	NA	NA	NA	NA	NA	NA	NA	NA	NA	NA	3	4	5	0	1	0	NA	NA	NA	NA	NA	NA	6	2	4	0	1	0	NA	NA	NA	NA	NA	NA	NA	NA	NA	NA	NA	NA	NA	NA
1085	sp|Q84Q83|TOC75_ORYSJ	Q84Q83	Protein TOC75, chloroplastic (75 kDa translocon at the outer-envelope-membrane of chloroplasts)	817	87687	NA	NA	NA	NA	NA	NA	NA	NA	NA	NA	NA	NA	5	2	5	3	2	4	NA	NA	NA	NA	NA	NA	NA	NA	NA	NA	NA	NA	NA	NA	NA	NA	NA	NA	NA	NA	NA	NA	NA	NA	NA	NA
1086	sp|Q852M1|ALDO2_ORYSJ	Q852M1	Probable aldehyde oxidase 2 (AO-2) (EC 1.2.3.1)	1355	145064	NA	NA	NA	NA	NA	NA	NA	NA	NA	NA	NA	NA	10	8	4	1	0	0	NA	NA	NA	NA	NA	NA	NA	NA	NA	NA	NA	NA	NA	NA	NA	NA	NA	NA	NA	NA	NA	NA	NA	NA	NA	NA
1087	sp|Q941T1|P5CS2_ORYSJ	Q941T1	Delta-1-pyrroline-5-carboxylate synthase 2 (OsP5CS2) [Includes: Glutamate 5-kinase (GK) (EC 2.7.2.11) (Gamma-glutamyl kinase); Gamma-glutamyl phosphate reductase (GPR) (EC 1.2.1.41) (Glutamate-5-semialdehyde dehydrogenase) (Glutamyl-gamma-semialdehyde dehydrogenase)]	735	79508	NA	NA	NA	NA	NA	NA	NA	NA	NA	NA	NA	NA	3	4	5	0	0	0	NA	NA	NA	NA	NA	NA	NA	NA	NA	NA	NA	NA	NA	NA	NA	NA	NA	NA	NA	NA	NA	NA	NA	NA	NA	NA
1088	sp|Q94E75|SPP1_ORYSJ	Q94E75	Probable sucrose-phosphatase 1 (OsSPP1) (EC 3.1.3.24)	423	47065	NA	NA	NA	NA	NA	NA	NA	NA	NA	NA	NA	NA	3	4	5	4	4	7	NA	NA	NA	NA	NA	NA	NA	NA	NA	NA	NA	NA	NA	NA	NA	NA	NA	NA	NA	NA	NA	NA	NA	NA	NA	NA
1089	sp|Q9FXT4|AGAL_ORYSJ	Q9FXT4	Alpha-galactosidase (EC 3.2.1.22) (Alpha-D-galactoside galactohydrolase) (Melibiase)	417	45821	NA	NA	NA	NA	NA	NA	NA	NA	NA	NA	NA	NA	4	4	3	3	6	3	13	3	5	1	1	1	14	20	7	3	3	1	NA	NA	NA	NA	NA	NA	10	7	2	0	14	1	NA	NA
1090	tr|A0A0P0VAH1|A0A0P0VAH1_ORYSJ	A0A0P0VAH1	Os01g0849000 protein (Fragment)	143	15162	NA	NA	NA	NA	NA	NA	NA	NA	NA	NA	NA	NA	2	5	6	0	1	0	NA	NA	NA	NA	NA	NA	9	9	7	0	1	1	NA	NA	NA	NA	NA	NA	NA	NA	NA	NA	NA	NA	NA	NA
1091	tr|A0A0P0VRW1|A0A0P0VRW1_ORYSJ	A0A0P0VRW1	Os03g0101600 protein (Fragment)	345	36514	NA	NA	NA	NA	NA	NA	NA	NA	NA	NA	NA	NA	6	3	6	2	1	2	NA	NA	NA	NA	NA	NA	NA	NA	NA	NA	NA	NA	NA	NA	NA	NA	NA	NA	NA	NA	NA	NA	NA	NA	NA	NA
1092	tr|A0A0P0VWM6|A0A0P0VWM6_ORYSJ	A0A0P0VWM6	Os03g0311300 protein (Fragment)	461	51733	NA	NA	NA	NA	NA	NA	NA	NA	NA	NA	NA	NA	3	7	2	1	1	3	NA	NA	NA	NA	NA	NA	NA	NA	NA	NA	NA	NA	NA	NA	NA	NA	NA	NA	NA	NA	NA	NA	NA	NA	NA	NA
1093	tr|A0A0P0WFS7|A0A0P0WFS7_ORYSJ	A0A0P0WFS7	Os04g0650800 protein (Fragment)	314	33029	NA	NA	NA	NA	NA	NA	NA	NA	NA	NA	NA	NA	9	0	10	2	1	3	NA	NA	NA	NA	NA	NA	NA	NA	NA	NA	NA	NA	NA	NA	NA	NA	NA	NA	NA	NA	NA	NA	NA	NA	NA	NA
1094	tr|A0A0P0WX00|A0A0P0WX00_ORYSJ	A0A0P0WX00	Os06g0472200 protein (Fragment)	332	36144	NA	NA	NA	NA	NA	NA	NA	NA	NA	NA	NA	NA	7	3	5	0	0	0	NA	NA	NA	NA	NA	NA	NA	NA	NA	NA	NA	NA	NA	NA	NA	NA	NA	NA	NA	NA	NA	NA	NA	NA	NA	NA
1095	tr|A0A0P0X580|A0A0P0X580_ORYSJ	A0A0P0X580	Alpha-galactosidase (EC 3.2.1.22) (Melibiase)	419	45139	NA	NA	NA	NA	NA	NA	NA	NA	NA	NA	NA	NA	5	5	4	3	7	0	NA	NA	NA	NA	NA	NA	NA	NA	NA	NA	NA	NA	NA	NA	NA	NA	NA	NA	NA	NA	NA	NA	NA	NA	NA	NA
1096	tr|A0A0P0X7F9|A0A0P0X7F9_ORYSJ	A0A0P0X7F9	Beta-amylase (EC 3.2.1.2) (Fragment)	162	18293	NA	NA	NA	NA	NA	NA	NA	NA	NA	NA	NA	NA	9	10	10	2	12	2	8	10	6	3	2	2	NA	NA	NA	NA	NA	NA	NA	NA	NA	NA	NA	NA	NA	NA	NA	NA	NA	NA	NA	NA
1097	tr|A0A0P0XEA1|A0A0P0XEA1_ORYSJ	A0A0P0XEA1	Os08g0320400 protein	231	25155	NA	NA	NA	NA	NA	NA	NA	NA	NA	NA	NA	NA	10	10	11	6	9	9	NA	NA	NA	NA	NA	NA	NA	NA	NA	NA	NA	NA	NA	NA	NA	NA	NA	NA	NA	NA	NA	NA	NA	NA	NA	NA
1098	tr|A0A0P0XSM2|A0A0P0XSM2_ORYSJ	A0A0P0XSM2	Os10g0203100 protein	154	16990	NA	NA	NA	NA	NA	NA	NA	NA	NA	NA	NA	NA	2	1	0	3	3	6	NA	NA	NA	NA	NA	NA	NA	NA	NA	NA	NA	NA	NA	NA	NA	NA	NA	NA	NA	NA	NA	NA	NA	NA	NA	NA
1099	tr|A0A0P0YAG3|A0A0P0YAG3_ORYSJ	A0A0P0YAG3	Os12g0507500 protein	180	19328	NA	NA	NA	NA	NA	NA	NA	NA	NA	NA	NA	NA	4	4	4	3	3	0	4	4	4	4	4	4	3	5	4	3	4	3	NA	NA	NA	NA	NA	NA	3	5	5	4	4	3	NA	NA
1100	tr|C7J066|C7J066_ORYSJ	C7J066	Os03g0823100 protein (Os03g0823200 protein) (Fragment)	303	32771	NA	NA	NA	NA	NA	NA	NA	NA	NA	NA	NA	NA	3	4	5	3	3	4	NA	NA	NA	NA	NA	NA	NA	NA	NA	NA	NA	NA	NA	NA	NA	NA	NA	NA	NA	NA	NA	NA	NA	NA	NA	NA
1101	tr|C7JA48|C7JA48_ORYSJ	C7JA48	Os12g0478100 protein (Os12g0478200 protein) (Fragment)	146	15589	NA	NA	NA	NA	NA	NA	NA	NA	NA	NA	NA	NA	4	5	5	0	0	1	NA	NA	NA	NA	NA	NA	NA	NA	NA	NA	NA	NA	NA	NA	NA	NA	NA	NA	NA	NA	NA	NA	NA	NA	NA	NA
1102	tr|O82143|O82143_ORYSJ	O82143	26S proteasome non-ATPase regulatory subunit 4 homolog (26S proteasome regulatory subunit RPN10) (OsRPN10) (26S proteasome regulatory subunit S5a homolog) (OsS5a)	402	42383	NA	NA	NA	NA	NA	NA	NA	NA	NA	NA	NA	NA	4	6	6	1	2	5	NA	NA	NA	NA	NA	NA	NA	NA	NA	NA	NA	NA	NA	NA	NA	NA	NA	NA	NA	NA	NA	NA	NA	NA	NA	NA
1103	tr|Q0D6K6|Q0D6K6_ORYSJ	Q0D6K6	Os07g0470700 protein (cDNA clone:J013161M19, full insert sequence)	402	43322	NA	NA	NA	NA	NA	NA	NA	NA	NA	NA	NA	NA	1	3	3	3	4	7	NA	NA	NA	NA	NA	NA	NA	NA	NA	NA	NA	NA	NA	NA	NA	NA	NA	NA	NA	NA	NA	NA	NA	NA	NA	NA
1104	tr|Q0DBK8|Q0DBK8_ORYSJ	Q0DBK8	40S ribosomal protein S24 (Fragment)	115	13130	NA	NA	NA	NA	NA	NA	NA	NA	NA	NA	NA	NA	6	5	5	0	3	2	NA	NA	NA	NA	NA	NA	NA	NA	NA	NA	NA	NA	NA	NA	NA	NA	NA	NA	4	4	6	2	0	2	NA	NA
1105	tr|Q0DFF8|Q0DFF8_ORYSJ	Q0DFF8	Os05g0593200 protein (cDNA clone:001-022-E07, full insert sequence)	158	17436	NA	NA	NA	NA	NA	NA	NA	NA	NA	NA	NA	NA	3	4	5	2	2	3	NA	NA	NA	NA	NA	NA	NA	NA	NA	NA	NA	NA	NA	NA	NA	NA	NA	NA	NA	NA	NA	NA	NA	NA	NA	NA
1106	tr|Q0E0D3|Q0E0D3_ORYSJ	Q0E0D3	Os02g0557700 protein (cDNA clone:J013002N01, full insert sequence)	225	23438	NA	NA	NA	NA	NA	NA	NA	NA	NA	NA	NA	NA	3	4	5	2	1	2	NA	NA	NA	NA	NA	NA	NA	NA	NA	NA	NA	NA	NA	NA	NA	NA	NA	NA	NA	NA	NA	NA	NA	NA	NA	NA
1107	tr|Q0J9Y2|Q0J9Y2_ORYSJ	Q0J9Y2	Os04g0625800 protein (cDNA clone:J023019P13, full insert sequence)	425	46196	NA	NA	NA	NA	NA	NA	NA	NA	NA	NA	NA	NA	4	4	4	3	2	4	NA	NA	NA	NA	NA	NA	NA	NA	NA	NA	NA	NA	NA	NA	NA	NA	NA	NA	NA	NA	NA	NA	NA	NA	NA	NA
1108	tr|Q0JDK3|Q0JDK3_ORYSJ	Q0JDK3	Os04g0398300 protein (Fragment)	292	32433	NA	NA	NA	NA	NA	NA	NA	NA	NA	NA	NA	NA	5	4	5	2	4	3	NA	NA	NA	NA	NA	NA	NA	NA	NA	NA	NA	NA	NA	NA	NA	NA	NA	NA	NA	NA	NA	NA	NA	NA	NA	NA
1109	tr|Q0JR27|Q0JR27_ORYSJ	Q0JR27	Os01g0124100 protein (cDNA clone:001-102-D05, full insert sequence)	259	27919	NA	NA	NA	NA	NA	NA	NA	NA	NA	NA	NA	NA	4	3	5	4	3	2	NA	NA	NA	NA	NA	NA	NA	NA	NA	NA	NA	NA	NA	NA	NA	NA	NA	NA	NA	NA	NA	NA	NA	NA	NA	NA
1110	tr|Q10A56|Q10A56_ORYSJ	Q10A56	Alpha-mannosidase (EC 3.2.1.-)	1004	112066	NA	NA	NA	NA	NA	NA	NA	NA	NA	NA	NA	NA	3	6	3	4	2	3	NA	NA	NA	NA	NA	NA	NA	NA	NA	NA	NA	NA	NA	NA	NA	NA	NA	NA	NA	NA	NA	NA	NA	NA	NA	NA
1111	tr|Q10DR8|Q10DR8_ORYSJ	Q10DR8	Adenylyl cyclase-associated protein	492	52054	NA	NA	NA	NA	NA	NA	NA	NA	NA	NA	NA	NA	4	4	6	3	3	2	NA	NA	NA	NA	NA	NA	NA	NA	NA	NA	NA	NA	NA	NA	NA	NA	NA	NA	NA	NA	NA	NA	NA	NA	NA	NA
1112	tr|Q10LW5|Q10LW5_ORYSJ	Q10LW5	ATP-dependent transporter ycf16, putative, expressed (Os03g0332700 protein) (cDNA clone:J023135H16, full insert sequence)	311	33355	NA	NA	NA	NA	NA	NA	NA	NA	NA	NA	NA	NA	7	7	8	5	3	4	NA	NA	NA	NA	NA	NA	5	5	5	5	5	3	NA	NA	NA	NA	NA	NA	5	4	13	3	2	4	4	4
1113	tr|Q10RD6|Q10RD6_ORYSJ	Q10RD6	Expressed protein (Os03g0163100 protein)	858	96457	NA	NA	NA	NA	NA	NA	NA	NA	NA	NA	NA	NA	6	1	5	3	6	1	NA	NA	NA	NA	NA	NA	NA	NA	NA	NA	NA	NA	NA	NA	NA	NA	NA	NA	NA	NA	NA	NA	NA	NA	NA	NA
1114	tr|Q2QRV3|Q2QRV3_ORYSJ	Q2QRV3	Alpha-dioxygenase, putative, expressed (Os12g0448900 protein)	618	70441	NA	NA	NA	NA	NA	NA	NA	NA	NA	NA	NA	NA	7	9	7	1	6	3	NA	NA	NA	NA	NA	NA	NA	NA	NA	NA	NA	NA	NA	NA	NA	NA	NA	NA	NA	NA	NA	NA	NA	NA	NA	NA
1115	tr|Q2QVA7|Q2QVA7_ORYSJ	Q2QVA7	Os12g0236900 protein (SET domain containing protein, expressed)	509	56526	NA	NA	NA	NA	NA	NA	NA	NA	NA	NA	NA	NA	6	5	5	5	5	5	NA	NA	NA	NA	NA	NA	NA	NA	NA	NA	NA	NA	NA	NA	NA	NA	NA	NA	NA	NA	NA	NA	NA	NA	NA	NA
1116	tr|Q2QXQ7|Q2QXQ7_ORYSJ	Q2QXQ7	Expressed protein (Os12g0147200 protein) (cDNA clone:001-119-E05, full insert sequence)	147	16369	NA	NA	NA	NA	NA	NA	NA	NA	NA	NA	NA	NA	4	5	3	0	0	0	NA	NA	NA	NA	NA	NA	NA	NA	NA	NA	NA	NA	NA	NA	NA	NA	NA	NA	NA	NA	NA	NA	NA	NA	NA	NA
1117	tr|Q2RBM4|Q2RBM4_ORYSJ	Q2RBM4	Os11g0106400 protein (Ubiquitin-activating enzyme E1 2, putative, expressed)	1048	117121	NA	NA	NA	NA	NA	NA	NA	NA	NA	NA	NA	NA	4	5	4	0	3	2	NA	NA	NA	NA	NA	NA	7	6	11	2	2	5	NA	NA	NA	NA	NA	NA	NA	NA	NA	NA	NA	NA	NA	NA
1118	tr|Q5JMG1|Q5JMG1_ORYSJ	Q5JMG1	Os01g0763300 protein (cDNA clone:001-121-D04, full insert sequence) (cDNA clone:J033150K13, full insert sequence)	137	15445	NA	NA	NA	NA	NA	NA	NA	NA	NA	NA	NA	NA	4	5	4	3	3	3	3	4	5	2	2	2	4	4	7	3	2	2	NA	NA	NA	NA	NA	NA	NA	NA	NA	NA	NA	NA	NA	NA
1119	tr|Q5N7M5|Q5N7M5_ORYSJ	Q5N7M5	Os01g0686000 protein (cDNA clone:002-171-C05, full insert sequence)	188	19425	NA	NA	NA	NA	NA	NA	NA	NA	NA	NA	NA	NA	5	4	2	3	5	6	NA	NA	NA	NA	NA	NA	NA	NA	NA	NA	NA	NA	NA	NA	NA	NA	NA	NA	NA	NA	NA	NA	NA	NA	NA	NA
1120	tr|Q5VPQ6|Q5VPQ6_ORYSJ	Q5VPQ6	Os06g0119600 protein (Putative nucleoid DNA-binding protein cnd41) (cDNA clone:001-036-C01, full insert sequence) (cDNA clone:J013067G18, full insert sequence)	495	51834	NA	NA	NA	NA	NA	NA	NA	NA	NA	NA	NA	NA	0	0	2	7	9	8	NA	NA	NA	NA	NA	NA	NA	NA	NA	NA	NA	NA	NA	NA	NA	NA	NA	NA	NA	NA	NA	NA	NA	NA	NA	NA
1121	tr|Q5ZA96|Q5ZA96_ORYSJ	Q5ZA96	Os06g0320700 protein (Putative selenoprotein O)	626	69496	NA	NA	NA	NA	NA	NA	NA	NA	NA	NA	NA	NA	11	7	3	0	2	4	NA	NA	NA	NA	NA	NA	NA	NA	NA	NA	NA	NA	NA	NA	NA	NA	NA	NA	NA	NA	NA	NA	NA	NA	NA	NA
1122	tr|Q60E58|Q60E58_ORYSJ	Q60E58	Os05g0388600 protein (cDNA clone:001-204-F12, full insert sequence)	378	40404	NA	NA	NA	NA	NA	NA	NA	NA	NA	NA	NA	NA	5	5	6	4	5	5	NA	NA	NA	NA	NA	NA	NA	NA	NA	NA	NA	NA	NA	NA	NA	NA	NA	NA	NA	NA	NA	NA	NA	NA	5	7
1123	tr|Q650Y5|Q650Y5_ORYSJ	Q650Y5	Os09g0564000 protein (Putative cysteine protease)	283	30472	NA	NA	NA	NA	NA	NA	NA	NA	NA	NA	NA	NA	5	6	6	8	6	8	1	3	1	8	3	6	NA	NA	NA	NA	NA	NA	NA	NA	NA	NA	NA	NA	NA	NA	NA	NA	NA	NA	NA	NA
1124	tr|Q652U8|Q652U8_ORYSJ	Q652U8	Os06g0254300 protein (Putative calcium binding protein) (cDNA clone:J013036L21, full insert sequence) (cDNA clone:J013052J08, full insert sequence)	225	24643	NA	NA	NA	NA	NA	NA	NA	NA	NA	NA	NA	NA	10	10	8	7	3	6	NA	NA	NA	NA	NA	NA	NA	NA	NA	NA	NA	NA	NA	NA	NA	NA	NA	NA	NA	NA	NA	NA	NA	NA	3	5
1125	tr|Q69N33|Q69N33_ORYSJ	Q69N33	Dihydrolipoamide acetyltransferase component of pyruvate dehydrogenase complex (EC 2.3.1.-)	501	52291	NA	NA	NA	NA	NA	NA	NA	NA	NA	NA	NA	NA	5	6	4	4	5	5	3	4	5	1	2	4	1	1	1	2	6	4	NA	NA	NA	NA	NA	NA	3	6	0	5	2	5	NA	NA
1126	tr|Q69SU2|Q69SU2_ORYSJ	Q69SU2	Os02g0554100 protein (Putative UVB-resistance protein (UVR8)) (cDNA clone:J023039G23, full insert sequence)	453	48271	NA	NA	NA	NA	NA	NA	NA	NA	NA	NA	NA	NA	0	0	0	5	4	4	NA	NA	NA	NA	NA	NA	NA	NA	NA	NA	NA	NA	NA	NA	NA	NA	NA	NA	NA	NA	NA	NA	NA	NA	NA	NA
1127	tr|Q6ES31|Q6ES31_ORYSJ	Q6ES31	Os09g0413700 protein	350	38211	NA	NA	NA	NA	NA	NA	NA	NA	NA	NA	NA	NA	3	5	4	2	3	3	NA	NA	NA	NA	NA	NA	NA	NA	NA	NA	NA	NA	NA	NA	NA	NA	NA	NA	NA	NA	NA	NA	NA	NA	NA	NA
1128	tr|Q6EUQ7|Q6EUQ7_ORYSJ	Q6EUQ7	Os02g0175600 protein (Putative 60S ribosomal protein L27a) (cDNA clone:J023061G23, full insert sequence)	144	15796	NA	NA	NA	NA	NA	NA	NA	NA	NA	NA	NA	NA	4	4	4	3	5	3	NA	NA	NA	NA	NA	NA	NA	NA	NA	NA	NA	NA	NA	NA	NA	NA	NA	NA	NA	NA	NA	NA	NA	NA	NA	NA
1129	tr|Q6H4W2|Q6H4W2_ORYSJ	Q6H4W2	Os02g0167100 protein (Putative thiosulfate transferase)	307	34321	NA	NA	NA	NA	NA	NA	NA	NA	NA	NA	NA	NA	4	4	4	4	5	6	NA	NA	NA	NA	NA	NA	NA	NA	NA	NA	NA	NA	NA	NA	NA	NA	NA	NA	NA	NA	NA	NA	NA	NA	NA	NA
1130	tr|Q6H660|Q6H660_ORYSJ	Q6H660	Os02g0644100 protein (Putative stress-induced protein sti1)	578	64914	NA	NA	NA	NA	NA	NA	NA	NA	NA	NA	NA	NA	4	5	6	1	2	2	NA	NA	NA	NA	NA	NA	4	5	7	2	2	2	NA	NA	NA	NA	NA	NA	NA	NA	NA	NA	NA	NA	NA	NA
1131	tr|Q6K6C2|Q6K6C2_ORYSJ	Q6K6C2	Os02g0815400 protein (cDNA clone:006-212-D07, full insert sequence)	307	33155	NA	NA	NA	NA	NA	NA	NA	NA	NA	NA	NA	NA	2	4	3	4	5	5	NA	NA	NA	NA	NA	NA	NA	NA	NA	NA	NA	NA	NA	NA	NA	NA	NA	NA	NA	NA	NA	NA	NA	NA	NA	NA
1132	tr|Q6K8D4|Q6K8D4_ORYSJ	Q6K8D4	Peptidylprolyl isomerase (EC 5.2.1.8)	112	12086	NA	NA	NA	NA	NA	NA	NA	NA	NA	NA	NA	NA	5	3	5	4	4	3	5	5	6	2	1	4	NA	NA	NA	NA	NA	NA	NA	NA	NA	NA	NA	NA	4	3	6	4	3	3	NA	NA
1133	tr|Q6K9S6|Q6K9S6_ORYSJ	Q6K9S6	Os02g0830700 protein (Receptor kinase-like)	317	34439	NA	NA	NA	NA	NA	NA	NA	NA	NA	NA	NA	NA	3	4	2	6	5	4	NA	NA	NA	NA	NA	NA	NA	NA	NA	NA	NA	NA	NA	NA	NA	NA	NA	NA	NA	NA	NA	NA	NA	NA	NA	NA
1134	tr|Q6ZIY1|Q6ZIY1_ORYSJ	Q6ZIY1	Os07g0205700 protein (Putative X-prolyl aminopeptidase) (cDNA clone:J013130G17, full insert sequence)	718	78594	NA	NA	NA	NA	NA	NA	NA	NA	NA	NA	NA	NA	4	6	6	3	4	4	NA	NA	NA	NA	NA	NA	NA	NA	NA	NA	NA	NA	NA	NA	NA	NA	NA	NA	NA	NA	NA	NA	NA	NA	NA	NA
1135	tr|Q6ZKI1|Q6ZKI1_ORYSJ	Q6ZKI1	Os08g0139100 protein (Putative DAG protein) (cDNA clone:001-038-B10, full insert sequence) (cDNA clone:006-306-H03, full insert sequence)	229	24819	NA	NA	NA	NA	NA	NA	NA	NA	NA	NA	NA	NA	4	4	4	3	4	3	NA	NA	NA	NA	NA	NA	NA	NA	NA	NA	NA	NA	NA	NA	NA	NA	NA	NA	NA	NA	NA	NA	NA	NA	NA	NA
1136	tr|Q7XAL3|Q7XAL3_ORYSJ	Q7XAL3	Acetyltransferase component of pyruvate dehydrogenase complex (EC 2.3.1.12)	541	58772	NA	NA	NA	NA	NA	NA	NA	NA	NA	NA	NA	NA	4	3	5	2	0	4	NA	NA	NA	NA	NA	NA	NA	NA	NA	NA	NA	NA	NA	NA	NA	NA	NA	NA	NA	NA	NA	NA	NA	NA	NA	NA
1137	tr|Q7XHP7|Q7XHP7_ORYSJ	Q7XHP7	Os07g0239400 protein (Putative ethylene-responsive small GTP-binding protein) (cDNA clone:J013156E05, full insert sequence)	215	23993	NA	NA	NA	NA	NA	NA	NA	NA	NA	NA	NA	NA	8	7	9	6	6	7	NA	NA	NA	NA	NA	NA	NA	NA	NA	NA	NA	NA	NA	NA	NA	NA	NA	NA	NA	NA	NA	NA	NA	NA	NA	NA
1138	tr|Q7XN85|Q7XN85_ORYSJ	Q7XN85	OSJNBa0011F23.7 protein (Os04g0658300 protein)	441	49088	NA	NA	NA	NA	NA	NA	NA	NA	NA	NA	NA	NA	70	0	0	82	88	74	NA	NA	NA	NA	NA	NA	0	23	0	60	52	57	NA	NA	NA	NA	NA	NA	NA	NA	NA	NA	NA	NA	NA	NA
1139	tr|Q8L6I1|Q8L6I1_ORYSJ	Q8L6I1	Plasma membrane ATPase (EC 7.1.2.1)	956	105422	NA	NA	NA	NA	NA	NA	NA	NA	NA	NA	NA	NA	9	11	12	13	9	8	NA	NA	NA	NA	NA	NA	NA	NA	NA	NA	NA	NA	NA	NA	NA	NA	NA	NA	NA	NA	NA	NA	NA	NA	NA	NA
1140	tr|Q8LR75|Q8LR75_ORYSJ	Q8LR75	Os01g0841600 protein (Putative triosephosphate isomerase) (cDNA clone:001-007-G07, full insert sequence) (cDNA clone:006-204-G07, full insert sequence) (cDNA clone:J023115C24, full insert sequence) (cDNA clone:J023143L20, full insert sequence)	255	27273	NA	NA	NA	NA	NA	NA	NA	NA	NA	NA	NA	NA	4	5	3	3	4	3	NA	NA	NA	NA	NA	NA	NA	NA	NA	NA	NA	NA	NA	NA	NA	NA	NA	NA	NA	NA	NA	NA	NA	NA	NA	NA
1141	tr|Q94CN9|Q94CN9_ORYSJ	Q94CN9	Dihydrolipoyl dehydrogenase (EC 1.8.1.4)	561	58845	NA	NA	NA	NA	NA	NA	NA	NA	NA	NA	NA	NA	4	6	3	0	3	2	NA	NA	NA	NA	NA	NA	NA	NA	NA	NA	NA	NA	NA	NA	NA	NA	NA	NA	NA	NA	NA	NA	NA	NA	NA	NA
1142	tr|Q9FTY4|Q9FTY4_ORYSJ	Q9FTY4	Os01g0104400 protein (cDNA clone:001-041-A11, full insert sequence) (cDNA clone:006-305-F10, full insert sequence) (cDNA clone:006-309-C04, full insert sequence) (cDNA clone:J023095C18, full insert sequence)	268	30146	NA	NA	NA	NA	NA	NA	NA	NA	NA	NA	NA	NA	12	13	11	6	4	5	4	3	5	1	1	0	7	3	5	0	0	0	NA	NA	NA	NA	NA	NA	NA	NA	NA	NA	NA	NA	NA	NA
1143	tr|Q9FUE3|Q9FUE3_ORYSJ	Q9FUE3	Glutathione S-transferase GSTU6, putative, expressed (Os10g0528400 protein) (Putative glutathione S-transferase) (Putative glutathione S-transferase OsGSTU3)	233	25332	NA	NA	NA	NA	NA	NA	NA	NA	NA	NA	NA	NA	4	4	3	5	3	4	NA	NA	NA	NA	NA	NA	NA	NA	NA	NA	NA	NA	NA	NA	NA	NA	NA	NA	NA	NA	NA	NA	NA	NA	NA	NA
1144	tr|Q9LGZ3|Q9LGZ3_ORYSJ	Q9LGZ3	Os01g0290000 protein (Putative aspartic proteinase) (cDNA clone:J013071P15, full insert sequence) (cDNA clone:J023005B17, full insert sequence)	495	54240	NA	NA	NA	NA	NA	NA	NA	NA	NA	NA	NA	NA	4	6	6	5	0	5	NA	NA	NA	NA	NA	NA	NA	NA	NA	NA	NA	NA	NA	NA	NA	NA	NA	NA	NA	NA	NA	NA	NA	NA	2	6
1145	tr|Q9LRE9|Q9LRE9_ORYSJ	Q9LRE9	Cytosolic aldehyde dehydrogenase (Os01g0591000 protein) (Putative aldehyde dehydrogenase (NAD+)) (cDNA clone:002-117-A10, full insert sequence) (cDNA clone:J023144F17, full insert sequence)	502	54171	NA	NA	NA	NA	NA	NA	NA	NA	NA	NA	NA	NA	4	4	6	1	5	4	NA	NA	NA	NA	NA	NA	NA	NA	NA	NA	NA	NA	NA	NA	NA	NA	NA	NA	NA	NA	NA	NA	NA	NA	NA	NA
1146	sp|P0C457|RK33_ORYSJ	P0C457	50S ribosomal protein L33, chloroplastic	66	7643	NA	NA	NA	NA	NA	NA	NA	NA	NA	NA	NA	NA	NA	NA	NA	NA	NA	NA	2	3	4	5	4	5	NA	NA	NA	NA	NA	NA	NA	NA	NA	NA	NA	NA	NA	NA	NA	NA	NA	NA	NA	NA
1147	sp|Q6Z058|BIP5_ORYSJ	Q6Z058	Heat shock 70 kDa protein BIP5 (Luminal-binding protein 5) (OsBiP5)	676	73504	NA	NA	NA	NA	NA	NA	NA	NA	NA	NA	NA	NA	NA	NA	NA	NA	NA	NA	13	15	16	0	0	0	NA	NA	NA	NA	NA	NA	NA	NA	NA	NA	NA	NA	NA	NA	NA	NA	NA	NA	NA	NA
1148	tr|A0A0P0VQT9|A0A0P0VQT9_ORYSJ	A0A0P0VQT9	Os02g0793700 protein (Fragment)	101	10697	NA	NA	NA	NA	NA	NA	NA	NA	NA	NA	NA	NA	NA	NA	NA	NA	NA	NA	3	4	4	4	5	3	NA	NA	NA	NA	NA	NA	NA	NA	NA	NA	NA	NA	NA	NA	NA	NA	NA	NA	NA	NA
1149	tr|A0A0P0WL76|A0A0P0WL76_ORYSJ	A0A0P0WL76	Os05g0337400 protein	164	16945	NA	NA	NA	NA	NA	NA	NA	NA	NA	NA	NA	NA	NA	NA	NA	NA	NA	NA	3	3	6	4	9	2	NA	NA	NA	NA	NA	NA	NA	NA	NA	NA	NA	NA	6	6	2	1	6	3	NA	NA
1150	tr|A0A0P0XLG1|A0A0P0XLG1_ORYSJ	A0A0P0XLG1	Os09g0315700 protein	975	110474	NA	NA	NA	NA	NA	NA	NA	NA	NA	NA	NA	NA	NA	NA	NA	NA	NA	NA	12	12	15	10	0	0	24	0	25	13	13	21	NA	NA	NA	NA	NA	NA	NA	NA	NA	NA	NA	NA	20	25
1151	tr|A0A0P0XZM1|A0A0P0XZM1_ORYSJ	A0A0P0XZM1	Os11g0173432 protein	1338	146350	NA	NA	NA	NA	NA	NA	NA	NA	NA	NA	NA	NA	NA	NA	NA	NA	NA	NA	4	4	6	1	14	2	NA	NA	NA	NA	NA	NA	NA	NA	NA	NA	NA	NA	NA	NA	NA	NA	NA	NA	4	2
1152	tr|A0A0P0Y2X7|A0A0P0Y2X7_ORYSJ	A0A0P0Y2X7	Citrate synthase (Fragment)	494	54661	NA	NA	NA	NA	NA	NA	NA	NA	NA	NA	NA	NA	NA	NA	NA	NA	NA	NA	3	6	3	5	3	4	0	0	12	4	7	9	NA	NA	NA	NA	NA	NA	7	0	7	8	4	5	NA	NA
1153	tr|Q10MD5|Q10MD5_ORYSJ	Q10MD5	ETC complex I subunit conserved region family protein, expressed (Os03g0313000 protein)	173	19513	NA	NA	NA	NA	NA	NA	NA	NA	NA	NA	NA	NA	NA	NA	NA	NA	NA	NA	4	4	5	3	2	3	6	5	4	4	4	2	NA	NA	NA	NA	NA	NA	NA	NA	NA	NA	NA	NA	NA	NA
1154	tr|Q2QPD1|Q2QPD1_ORYSJ	Q2QPD1	Acyl carrier protein	144	15532	NA	NA	NA	NA	NA	NA	NA	NA	NA	NA	NA	NA	NA	NA	NA	NA	NA	NA	3	6	4	4	4	3	NA	NA	NA	NA	NA	NA	NA	NA	NA	NA	NA	NA	NA	NA	NA	NA	NA	NA	NA	NA
1155	tr|Q5VNT9|Q5VNT9_ORYSJ	Q5VNT9	Os06g0136600 protein (Putative enolase)	446	47938	NA	NA	NA	NA	NA	NA	NA	NA	NA	NA	NA	NA	NA	NA	NA	NA	NA	NA	18	19	18	0	0	14	NA	NA	NA	NA	NA	NA	NA	NA	NA	NA	NA	NA	24	27	19	26	25	21	NA	NA
1156	tr|Q6AUF5|Q6AUF5_ORYSJ	Q6AUF5	60S ribosomal protein L18a	178	21459	NA	NA	NA	NA	NA	NA	NA	NA	NA	NA	NA	NA	NA	NA	NA	NA	NA	NA	5	0	4	4	4	6	NA	NA	NA	NA	NA	NA	NA	NA	NA	NA	NA	NA	NA	NA	NA	NA	NA	NA	6	7
1157	tr|Q6EUS1|Q6EUS1_ORYSJ	Q6EUS1	Peroxidase (EC 1.11.1.7)	321	33322	NA	NA	NA	NA	NA	NA	NA	NA	NA	NA	NA	NA	NA	NA	NA	NA	NA	NA	0	0	0	3	1	8	NA	NA	NA	NA	NA	NA	NA	NA	NA	NA	NA	NA	NA	NA	NA	NA	NA	NA	NA	NA
1158	tr|Q6H6I1|Q6H6I1_ORYSJ	Q6H6I1	3-isopropylmalate dehydratase, small subunit-like (Os02g0655300 protein) (cDNA clone:001-207-D01, full insert sequence) (cDNA clone:002-186-A03, full insert sequence) (cDNA clone:006-311-A03, full insert sequence)	257	26471	NA	NA	NA	NA	NA	NA	NA	NA	NA	NA	NA	NA	NA	NA	NA	NA	NA	NA	5	4	4	5	3	5	NA	NA	NA	NA	NA	NA	NA	NA	NA	NA	NA	NA	3	4	5	1	2	1	NA	NA
1159	tr|Q6YTY2|Q6YTY2_ORYSJ	Q6YTY2	Os07g0608500 protein (Putative 40S ribosomal protein) (cDNA clone:J013092O21, full insert sequence)	233	25999	NA	NA	NA	NA	NA	NA	NA	NA	NA	NA	NA	NA	NA	NA	NA	NA	NA	NA	0	4	0	6	3	7	NA	NA	NA	NA	NA	NA	NA	NA	NA	NA	NA	NA	NA	NA	NA	NA	NA	NA	NA	NA
1160	tr|Q6YUV4|Q6YUV4_ORYSJ	Q6YUV4	Os02g0189000 protein (Ribosomal protein S21-like protein) (cDNA clone:J013095G03, full insert sequence)	146	16735	NA	NA	NA	NA	NA	NA	NA	NA	NA	NA	NA	NA	NA	NA	NA	NA	NA	NA	6	3	4	4	8	5	NA	NA	NA	NA	NA	NA	NA	NA	NA	NA	NA	NA	NA	NA	NA	NA	NA	NA	NA	NA
1161	tr|Q6YW01|Q6YW01_ORYSJ	Q6YW01	Os07g0603200 protein (Putative WD repeat protein) (cDNA clone:001-124-C09, full insert sequence)	557	61730	NA	NA	NA	NA	NA	NA	NA	NA	NA	NA	NA	NA	NA	NA	NA	NA	NA	NA	2	4	7	7	5	1	5	22	13	3	1	3	NA	NA	NA	NA	NA	NA	6	4	3	8	11	13	7	4
1162	tr|Q7XTK1|Q7XTK1_ORYSJ	Q7XTK1	Elongation factor (OSJNBa0020P07.3 protein) (Os04g0118400 protein) (cDNA clone:J033028E07, full insert sequence) (cDNA clone:J033037G17, full insert sequence)	843	93973	NA	NA	NA	NA	NA	NA	NA	NA	NA	NA	NA	NA	NA	NA	NA	NA	NA	NA	0	0	0	37	30	38	NA	NA	NA	NA	NA	NA	NA	NA	NA	NA	NA	NA	NA	NA	NA	NA	NA	NA	NA	NA
1163	tr|Q8LQS5|Q8LQS5_ORYSJ	Q8LQS5	Carboxymethylenebutenolidase-like protein (Os01g0531500 protein) (cDNA clone:001-208-G04, full insert sequence)	281	30411	NA	NA	NA	NA	NA	NA	NA	NA	NA	NA	NA	NA	NA	NA	NA	NA	NA	NA	6	6	9	4	4	5	NA	NA	NA	NA	NA	NA	NA	NA	NA	NA	NA	NA	NA	NA	NA	NA	NA	NA	7	0
1164	tr|Q94E63|Q94E63_ORYSJ	Q94E63	Os01g0173100 protein (cDNA clone:J023073M05, full insert sequence)	152	16260	NA	NA	NA	NA	NA	NA	NA	NA	NA	NA	NA	NA	NA	NA	NA	NA	NA	NA	3	4	5	2	2	3	NA	NA	NA	NA	NA	NA	NA	NA	NA	NA	NA	NA	NA	NA	NA	NA	NA	NA	NA	NA
1165	sp|O65037|RK27_ORYSJ	O65037	50S ribosomal protein L27, chloroplastic (CL27)	195	21269	NA	NA	NA	NA	NA	NA	NA	NA	NA	NA	NA	NA	NA	NA	NA	NA	NA	NA	NA	NA	NA	NA	NA	NA	6	5	1	0	3	3	NA	NA	NA	NA	NA	NA	4	4	5	2	4	0	NA	NA
1166	sp|P46466|PRS4_ORYSJ	P46466	26S proteasome regulatory subunit 4 homolog (Tat-binding protein homolog 2)	448	49587	NA	NA	NA	NA	NA	NA	NA	NA	NA	NA	NA	NA	NA	NA	NA	NA	NA	NA	NA	NA	NA	NA	NA	NA	0	6	0	4	4	5	NA	NA	NA	NA	NA	NA	NA	NA	NA	NA	NA	NA	NA	NA
1167	sp|Q2QYL2|NLT2B_ORYSJ	Q2QYL2	Non-specific lipid-transfer protein 2B (LTP 2B) (LTP B1)	117	11444	NA	NA	NA	NA	NA	NA	NA	NA	NA	NA	NA	NA	NA	NA	NA	NA	NA	NA	NA	NA	NA	NA	NA	NA	6	4	4	0	3	2	NA	NA	NA	NA	NA	NA	3	5	9	0	1	4	NA	NA
1168	sp|Q42993|CHI1_ORYSJ	Q42993	Chitinase 1 (EC 3.2.1.14) (Class I chitinase a) (OsChia1a) (Pathogenesis related (PR)-3 chitinase 1)	323	33765	NA	NA	NA	NA	NA	NA	NA	NA	NA	NA	NA	NA	NA	NA	NA	NA	NA	NA	NA	NA	NA	NA	NA	NA	18	18	9	0	0	0	NA	NA	NA	NA	NA	NA	NA	NA	NA	NA	NA	NA	3	4
1169	sp|Q5JJI4|TOM20_ORYSJ	Q5JJI4	Probable mitochondrial import receptor subunit TOM20 (Translocase of outer membrane 20 kDa subunit)	202	22604	NA	NA	NA	NA	NA	NA	NA	NA	NA	NA	NA	NA	NA	NA	NA	NA	NA	NA	NA	NA	NA	NA	NA	NA	5	5	4	2	3	2	NA	NA	NA	NA	NA	NA	NA	NA	NA	NA	NA	NA	NA	NA
1170	sp|Q5JK35|BGL05_ORYSJ	Q5JK35	Beta-glucosidase 5 (Os1bglu5) (EC 3.2.1.21)	513	57448	NA	NA	NA	NA	NA	NA	NA	NA	NA	NA	NA	NA	NA	NA	NA	NA	NA	NA	NA	NA	NA	NA	NA	NA	6	10	9	3	7	5	NA	NA	NA	NA	NA	NA	NA	NA	NA	NA	NA	NA	NA	NA
1171	sp|Q6YXW6|SPP2_ORYSJ	Q6YXW6	Sucrose-phosphatase 2 (OsSPP2) (EC 3.1.3.24)	423	47255	NA	NA	NA	NA	NA	NA	NA	NA	NA	NA	NA	NA	NA	NA	NA	NA	NA	NA	NA	NA	NA	NA	NA	NA	9	3	6	4	4	2	NA	NA	NA	NA	NA	NA	NA	NA	NA	NA	NA	NA	NA	NA
1172	sp|Q6Z1J6|OLA1_ORYSJ	Q6Z1J6	Obg-like ATPase 1 (EC 3.6.5.-) (Ribosome-binding ATPase YchF) (OsYchF1)	394	44333	NA	NA	NA	NA	NA	NA	NA	NA	NA	NA	NA	NA	NA	NA	NA	NA	NA	NA	NA	NA	NA	NA	NA	NA	3	4	6	2	0	2	NA	NA	NA	NA	NA	NA	NA	NA	NA	NA	NA	NA	NA	NA
1173	sp|Q6Z2T8|SSY22_ORYSJ	Q6Z2T8	Soluble starch synthase 2-2, chloroplastic/amyloplastic (EC 2.4.1.21) (Soluble starch synthase II-2)	694	75623	NA	NA	NA	NA	NA	NA	NA	NA	NA	NA	NA	NA	NA	NA	NA	NA	NA	NA	NA	NA	NA	NA	NA	NA	3	2	2	4	4	4	NA	NA	NA	NA	NA	NA	NA	NA	NA	NA	NA	NA	NA	NA
1174	sp|Q6Z4A7|APR1_ORYSJ	Q6Z4A7	Probable 5'-adenylylsulfate reductase 1, chloroplastic (EC 1.8.4.9) (Adenosine 5'-phosphosulfate 5'-adenylylsulfate sulfotransferase 1) (APS sulfotransferase 1) (Adenosine 5'-phosphosulfate reductase-like 1) (APR-like1) (OsAPRL1) (Thioredoxin-independent APS reductase 1)	475	50591	NA	NA	NA	NA	NA	NA	NA	NA	NA	NA	NA	NA	NA	NA	NA	NA	NA	NA	NA	NA	NA	NA	NA	NA	3	2	1	5	3	5	NA	NA	NA	NA	NA	NA	NA	NA	NA	NA	NA	NA	NA	NA
1175	sp|Q8LNZ3|UGE1_ORYSJ	Q8LNZ3	UDP-glucose 4-epimerase 1 (OsUGE-1) (EC 5.1.3.2) (UDP-galactose 4-epimerase 1)	354	38989	NA	NA	NA	NA	NA	NA	NA	NA	NA	NA	NA	NA	NA	NA	NA	NA	NA	NA	NA	NA	NA	NA	NA	NA	7	3	4	0	0	0	NA	NA	NA	NA	NA	NA	NA	NA	NA	NA	NA	NA	NA	NA
1176	sp|Q8W3D0|PDX12_ORYSJ	Q8W3D0	Probable pyridoxal 5'-phosphate synthase subunit PDX1.2 (PLP synthase subunit PDX1.2) (EC 4.3.3.6)	313	33149	NA	NA	NA	NA	NA	NA	NA	NA	NA	NA	NA	NA	NA	NA	NA	NA	NA	NA	NA	NA	NA	NA	NA	NA	0	0	0	14	9	15	NA	NA	NA	NA	NA	NA	NA	NA	NA	NA	NA	NA	0	0
1177	sp|Q9SLX0|IMA1B_ORYSJ	Q9SLX0	Importin subunit alpha-1b	534	58567	NA	NA	NA	NA	NA	NA	NA	NA	NA	NA	NA	NA	NA	NA	NA	NA	NA	NA	NA	NA	NA	NA	NA	NA	6	5	4	3	3	2	NA	NA	NA	NA	NA	NA	NA	NA	NA	NA	NA	NA	NA	NA
1178	sp|Q9XGP7|OMT15_ORYSJ	Q9XGP7	Tricin synthase 1 (EC 2.1.1.175) (Caffeoyl-CoA 3-O-methyltransferase ROMT15)	252	27772	NA	NA	NA	NA	NA	NA	NA	NA	NA	NA	NA	NA	NA	NA	NA	NA	NA	NA	NA	NA	NA	NA	NA	NA	4	5	6	2	0	1	NA	NA	NA	NA	NA	NA	NA	NA	NA	NA	NA	NA	NA	NA
1179	sp|Q9ZTS1|SYM_ORYSJ	Q9ZTS1	Probable methionine--tRNA ligase (EC 6.1.1.10) (Methionyl-tRNA synthetase) (MetRS)	801	89453	NA	NA	NA	NA	NA	NA	NA	NA	NA	NA	NA	NA	NA	NA	NA	NA	NA	NA	NA	NA	NA	NA	NA	NA	4	6	5	2	2	2	NA	NA	NA	NA	NA	NA	NA	NA	NA	NA	NA	NA	NA	NA
1180	tr|A0A0N7KH16|A0A0N7KH16_ORYSJ	A0A0N7KH16	Os03g0279950 protein	172	18694	NA	NA	NA	NA	NA	NA	NA	NA	NA	NA	NA	NA	NA	NA	NA	NA	NA	NA	NA	NA	NA	NA	NA	NA	3	2	2	4	3	6	NA	NA	NA	NA	NA	NA	NA	NA	NA	NA	NA	NA	NA	NA
1181	tr|A0A0P0VBP1|A0A0P0VBP1_ORYSJ	A0A0P0VBP1	Os01g0895600 protein	320	36922	NA	NA	NA	NA	NA	NA	NA	NA	NA	NA	NA	NA	NA	NA	NA	NA	NA	NA	NA	NA	NA	NA	NA	NA	5	4	5	2	3	2	NA	NA	NA	NA	NA	NA	NA	NA	NA	NA	NA	NA	NA	NA
1182	tr|A0A0P0VEB3|A0A0P0VEB3_ORYSJ	A0A0P0VEB3	Os02g0131700 protein	448	49261	NA	NA	NA	NA	NA	NA	NA	NA	NA	NA	NA	NA	NA	NA	NA	NA	NA	NA	NA	NA	NA	NA	NA	NA	3	4	2	4	4	5	NA	NA	NA	NA	NA	NA	NA	NA	NA	NA	NA	NA	NA	NA
1183	tr|A0A0P0VQ66|A0A0P0VQ66_ORYSJ	A0A0P0VQ66	Os02g0773300 protein	385	41380	NA	NA	NA	NA	NA	NA	NA	NA	NA	NA	NA	NA	NA	NA	NA	NA	NA	NA	NA	NA	NA	NA	NA	NA	6	7	7	5	4	6	NA	NA	NA	NA	NA	NA	7	6	9	6	5	6	11	13
1184	tr|A0A0P0VTX8|A0A0P0VTX8_ORYSJ	A0A0P0VTX8	Os03g0182600 protein	111	12514	NA	NA	NA	NA	NA	NA	NA	NA	NA	NA	NA	NA	NA	NA	NA	NA	NA	NA	NA	NA	NA	NA	NA	NA	4	4	4	1	4	2	NA	NA	NA	NA	NA	NA	5	5	5	2	4	3	NA	NA
1185	tr|A0A0P0WL67|A0A0P0WL67_ORYSJ	A0A0P0WL67	Os05g0350600 protein (Fragment)	77	8343	NA	NA	NA	NA	NA	NA	NA	NA	NA	NA	NA	NA	NA	NA	NA	NA	NA	NA	NA	NA	NA	NA	NA	NA	0	0	0	6	6	6	NA	NA	NA	NA	NA	NA	NA	NA	NA	NA	NA	NA	NA	NA
1186	tr|A0A0P0WT49|A0A0P0WT49_ORYSJ	A0A0P0WT49	Os06g0172800 protein (Fragment)	925	99215	NA	NA	NA	NA	NA	NA	NA	NA	NA	NA	NA	NA	NA	NA	NA	NA	NA	NA	NA	NA	NA	NA	NA	NA	6	3	5	1	0	1	NA	NA	NA	NA	NA	NA	NA	NA	NA	NA	NA	NA	5	4
1187	tr|A0A0P0WZL3|A0A0P0WZL3_ORYSJ	A0A0P0WZL3	D-3-phosphoglycerate dehydrogenase (EC 1.1.1.95)	633	67939	NA	NA	NA	NA	NA	NA	NA	NA	NA	NA	NA	NA	NA	NA	NA	NA	NA	NA	NA	NA	NA	NA	NA	NA	6	2	4	1	3	3	NA	NA	NA	NA	NA	NA	NA	NA	NA	NA	NA	NA	NA	NA
1188	tr|A0A0P0XBL8|A0A0P0XBL8_ORYSJ	A0A0P0XBL8	Os08g0139700 protein (Fragment)	519	60277	NA	NA	NA	NA	NA	NA	NA	NA	NA	NA	NA	NA	NA	NA	NA	NA	NA	NA	NA	NA	NA	NA	NA	NA	0	0	0	5	2	11	NA	NA	NA	NA	NA	NA	NA	NA	NA	NA	NA	NA	NA	NA
1189	tr|A0A0P0XQR7|A0A0P0XQR7_ORYSJ	A0A0P0XQR7	Os09g0535900 protein	318	35667	NA	NA	NA	NA	NA	NA	NA	NA	NA	NA	NA	NA	NA	NA	NA	NA	NA	NA	NA	NA	NA	NA	NA	NA	9	5	5	2	3	2	NA	NA	NA	NA	NA	NA	NA	NA	NA	NA	NA	NA	NA	NA
1190	tr|A0A0P0XVM4|A0A0P0XVM4_ORYSJ	A0A0P0XVM4	Os10g0490900 protein (Fragment)	231	25543	NA	NA	NA	NA	NA	NA	NA	NA	NA	NA	NA	NA	NA	NA	NA	NA	NA	NA	NA	NA	NA	NA	NA	NA	5	6	3	0	0	0	NA	NA	NA	NA	NA	NA	NA	NA	NA	NA	NA	NA	NA	NA
1191	tr|A0A0P0XWU1|A0A0P0XWU1_ORYSJ	A0A0P0XWU1	Os10g0543400 protein (Fragment)	175	18585	NA	NA	NA	NA	NA	NA	NA	NA	NA	NA	NA	NA	NA	NA	NA	NA	NA	NA	NA	NA	NA	NA	NA	NA	5	3	7	0	0	0	NA	NA	NA	NA	NA	NA	5	4	6	3	0	0	NA	NA
1192	tr|B7F8E6|B7F8E6_ORYSJ	B7F8E6	Macrophage migration inhibitory factor family protein, expressed (Os12g0107500 protein) (cDNA, clone: J065029G04, full insert sequence)	115	12120	NA	NA	NA	NA	NA	NA	NA	NA	NA	NA	NA	NA	NA	NA	NA	NA	NA	NA	NA	NA	NA	NA	NA	NA	3	6	3	2	2	4	NA	NA	NA	NA	NA	NA	2	4	7	1	0	3	4	4
1193	tr|Q0DGW8|Q0DGW8_ORYSJ	Q0DGW8	Os05g0507300 protein (Fragment)	362	42843	NA	NA	NA	NA	NA	NA	NA	NA	NA	NA	NA	NA	NA	NA	NA	NA	NA	NA	NA	NA	NA	NA	NA	NA	7	5	4	0	3	3	NA	NA	NA	NA	NA	NA	NA	NA	NA	NA	NA	NA	NA	NA
1194	tr|Q0DHF7|Q0DHF7_ORYSJ	Q0DHF7	Os05g0468800 protein	167	18246	NA	NA	NA	NA	NA	NA	NA	NA	NA	NA	NA	NA	NA	NA	NA	NA	NA	NA	NA	NA	NA	NA	NA	NA	6	2	4	0	1	0	NA	NA	NA	NA	NA	NA	NA	NA	NA	NA	NA	NA	NA	NA
1195	tr|Q0DJC3|Q0DJC3_ORYSJ	Q0DJC3	Os05g0301700 protein (cDNA clone:J023061F14, full insert sequence)	304	33294	NA	NA	NA	NA	NA	NA	NA	NA	NA	NA	NA	NA	NA	NA	NA	NA	NA	NA	NA	NA	NA	NA	NA	NA	7	4	5	1	2	3	NA	NA	NA	NA	NA	NA	NA	NA	NA	NA	NA	NA	NA	NA
1196	tr|Q10PW2|Q10PW2_ORYSJ	Q10PW2	Tubulin alpha chain	449	50061	NA	NA	NA	NA	NA	NA	NA	NA	NA	NA	NA	NA	NA	NA	NA	NA	NA	NA	NA	NA	NA	NA	NA	NA	0	2	2	4	3	5	NA	NA	NA	NA	NA	NA	NA	NA	NA	NA	NA	NA	NA	NA
1197	tr|Q2QYL0|Q2QYL0_ORYSJ	Q2QYL0	Non-specific lipid-transfer protein	118	11507	NA	NA	NA	NA	NA	NA	NA	NA	NA	NA	NA	NA	NA	NA	NA	NA	NA	NA	NA	NA	NA	NA	NA	NA	26	27	32	18	21	0	NA	NA	NA	NA	NA	NA	NA	NA	NA	NA	NA	NA	NA	NA
1198	tr|Q2R1N0|Q2R1N0_ORYSJ	Q2R1N0	Glycosyltransferase (EC 2.4.1.-)	490	52534	NA	NA	NA	NA	NA	NA	NA	NA	NA	NA	NA	NA	NA	NA	NA	NA	NA	NA	NA	NA	NA	NA	NA	NA	5	5	6	7	5	12	NA	NA	NA	NA	NA	NA	NA	NA	NA	NA	NA	NA	NA	NA
1199	tr|Q2R376|Q2R376_ORYSJ	Q2R376	Expressed protein (Os11g0533400 protein) (cDNA clone:001-119-B03, full insert sequence)	167	17195	NA	NA	NA	NA	NA	NA	NA	NA	NA	NA	NA	NA	NA	NA	NA	NA	NA	NA	NA	NA	NA	NA	NA	NA	8	3	6	0	0	0	NA	NA	NA	NA	NA	NA	NA	NA	NA	NA	NA	NA	NA	NA
1200	tr|Q5JNL6|Q5JNL6_ORYSJ	Q5JNL6	Mitochondrial processing peptidase (Os01g0739000 protein) (Putative mitochondrial processing peptidase) (cDNA clone:J023023N17, full insert sequence) (cDNA clone:J033067L12, full insert sequence)	499	54228	NA	NA	NA	NA	NA	NA	NA	NA	NA	NA	NA	NA	NA	NA	NA	NA	NA	NA	NA	NA	NA	NA	NA	NA	8	5	1	2	1	0	NA	NA	NA	NA	NA	NA	NA	NA	NA	NA	NA	NA	NA	NA
1201	tr|Q5VMN4|Q5VMN4_ORYSJ	Q5VMN4	Proteasome subunit beta (EC 3.4.25.1)	277	29785	NA	NA	NA	NA	NA	NA	NA	NA	NA	NA	NA	NA	NA	NA	NA	NA	NA	NA	NA	NA	NA	NA	NA	NA	3	5	5	2	0	3	NA	NA	NA	NA	NA	NA	NA	NA	NA	NA	NA	NA	NA	NA
1202	tr|Q5Z6U5|Q5Z6U5_ORYSJ	Q5Z6U5	T-complex protein 1 subunit gamma	558	60898	NA	NA	NA	NA	NA	NA	NA	NA	NA	NA	NA	NA	NA	NA	NA	NA	NA	NA	NA	NA	NA	NA	NA	NA	2	5	8	1	0	1	NA	NA	NA	NA	NA	NA	NA	NA	NA	NA	NA	NA	NA	NA
1203	tr|Q5Z9H8|Q5Z9H8_ORYSJ	Q5Z9H8	Peptidyl-prolyl cis-trans isomerase (PPIase) (EC 5.2.1.8)	225	24068	NA	NA	NA	NA	NA	NA	NA	NA	NA	NA	NA	NA	NA	NA	NA	NA	NA	NA	NA	NA	NA	NA	NA	NA	5	5	5	1	4	3	NA	NA	NA	NA	NA	NA	5	5	6	1	1	2	NA	NA
1204	tr|Q5ZBN0|Q5ZBN0_ORYSJ	Q5ZBN0	Os01g0607900 protein (Receptor-like protein kinase 1-like) (cDNA, clone: J100082A19, full insert sequence)	684	70666	NA	NA	NA	NA	NA	NA	NA	NA	NA	NA	NA	NA	NA	NA	NA	NA	NA	NA	NA	NA	NA	NA	NA	NA	5	2	0	4	5	5	NA	NA	NA	NA	NA	NA	NA	NA	NA	NA	NA	NA	NA	NA
1205	tr|Q5ZDX2|Q5ZDX2_ORYSJ	Q5ZDX2	Os01g0615100 protein (Protease inhibitor-like) (Subitilisin-chymotrypsin inhibitor) (cDNA clone:001-103-H12, full insert sequence)	72	7720	NA	NA	NA	NA	NA	NA	NA	NA	NA	NA	NA	NA	NA	NA	NA	NA	NA	NA	NA	NA	NA	NA	NA	NA	6	3	7	0	0	0	NA	NA	NA	NA	NA	NA	NA	NA	NA	NA	NA	NA	NA	NA
1206	tr|Q657T1|Q657T1_ORYSJ	Q657T1	Peptidyl-prolyl cis-trans isomerase (PPIase) (EC 5.2.1.8)	294	30387	NA	NA	NA	NA	NA	NA	NA	NA	NA	NA	NA	NA	NA	NA	NA	NA	NA	NA	NA	NA	NA	NA	NA	NA	3	3	3	5	3	5	NA	NA	NA	NA	NA	NA	NA	NA	NA	NA	NA	NA	NA	NA
1207	tr|Q65XK3|Q65XK3_ORYSJ	Q65XK3	Isocitrate dehydrogenase [NADP] (EC 1.1.1.42)	412	46144	NA	NA	NA	NA	NA	NA	NA	NA	NA	NA	NA	NA	NA	NA	NA	NA	NA	NA	NA	NA	NA	NA	NA	NA	0	9	0	6	6	7	NA	NA	NA	NA	NA	NA	NA	NA	NA	NA	NA	NA	NA	NA
1208	tr|Q6F366|Q6F366_ORYSJ	Q6F366	'putative translation initiation factor IF-2, PF04760 (Os05g0575300 protein) (cDNA clone:J013170P17, full insert sequence)	541	58952	NA	NA	NA	NA	NA	NA	NA	NA	NA	NA	NA	NA	NA	NA	NA	NA	NA	NA	NA	NA	NA	NA	NA	NA	0	2	3	4	4	5	NA	NA	NA	NA	NA	NA	NA	NA	NA	NA	NA	NA	NA	NA
1209	tr|Q6K667|Q6K667_ORYSJ	Q6K667	Os02g0503400 protein (Putative 60S ribosomal protein L35) (cDNA clone:001-025-A09, full insert sequence) (cDNA clone:002-157-D08, full insert sequence)	123	14244	NA	NA	NA	NA	NA	NA	NA	NA	NA	NA	NA	NA	NA	NA	NA	NA	NA	NA	NA	NA	NA	NA	NA	NA	5	4	3	1	3	3	NA	NA	NA	NA	NA	NA	NA	NA	NA	NA	NA	NA	NA	NA
1210	tr|Q6ZFJ9|Q6ZFJ9_ORYSJ	Q6ZFJ9	60 kDa chaperonin beta subunit (Os02g0102900 protein) (Putative RuBisCO subunit binding-protein beta subunit, chloroplast)	598	63798	NA	NA	NA	NA	NA	NA	NA	NA	NA	NA	NA	NA	NA	NA	NA	NA	NA	NA	NA	NA	NA	NA	NA	NA	28	26	27	0	0	21	NA	NA	NA	NA	NA	NA	NA	NA	NA	NA	NA	NA	NA	NA
1211	tr|Q75IJ1|Q75IJ1_ORYSJ	Q75IJ1	Os05g0516600 protein (Putative GTP-binding protein Rab7a) (cDNA clone:001-040-A09, full insert sequence) (cDNA clone:J013021E23, full insert sequence)	206	22996	NA	NA	NA	NA	NA	NA	NA	NA	NA	NA	NA	NA	NA	NA	NA	NA	NA	NA	NA	NA	NA	NA	NA	NA	7	4	4	0	0	0	NA	NA	NA	NA	NA	NA	NA	NA	NA	NA	NA	NA	NA	NA
1212	tr|Q75LD3|Q75LD3_ORYSJ	Q75LD3	Os03g0843800 protein (Putative methyl chloride transferase) (Thiopurine S-methyltransferase family protein, expressed)	246	26260	NA	NA	NA	NA	NA	NA	NA	NA	NA	NA	NA	NA	NA	NA	NA	NA	NA	NA	NA	NA	NA	NA	NA	NA	0	0	0	5	4	3	NA	NA	NA	NA	NA	NA	NA	NA	NA	NA	NA	NA	NA	NA
1213	tr|Q7XSJ9|Q7XSJ9_ORYSJ	Q7XSJ9	OSJNBb0070J16.4 protein (Os04g0514400 protein) (cDNA clone:J023025J11, full insert sequence)	367	39971	NA	NA	NA	NA	NA	NA	NA	NA	NA	NA	NA	NA	NA	NA	NA	NA	NA	NA	NA	NA	NA	NA	NA	NA	3	2	2	7	5	3	NA	NA	NA	NA	NA	NA	NA	NA	NA	NA	NA	NA	NA	NA
1214	tr|Q7XVG7|Q7XVG7_ORYSJ	Q7XVG7	Ferredoxin	152	16064	NA	NA	NA	NA	NA	NA	NA	NA	NA	NA	NA	NA	NA	NA	NA	NA	NA	NA	NA	NA	NA	NA	NA	NA	6	6	5	3	3	4	NA	NA	NA	NA	NA	NA	NA	NA	NA	NA	NA	NA	NA	NA
1215	tr|Q7XXS4|Q7XXS4_ORYSJ	Q7XXS4	Thiamine thiazole synthase, chloroplastic (Thiazole biosynthetic enzyme) (EC 2.4.2.60)	355	37225	NA	NA	NA	NA	NA	NA	NA	NA	NA	NA	NA	NA	NA	NA	NA	NA	NA	NA	NA	NA	NA	NA	NA	NA	10	0	0	18	19	16	NA	NA	NA	NA	NA	NA	11	7	12	12	16	12	NA	NA
1216	tr|Q8LMR3|Q8LMR3_ORYSJ	Q8LMR3	Nascent polypeptide-associated complex alpha subunit, putative, expressed (Os03g0121700 protein) (Putative nascent polypeptide-associated complex alpha chain) (cDNA clone:J023142E05, full insert sequence)	221	23724	NA	NA	NA	NA	NA	NA	NA	NA	NA	NA	NA	NA	NA	NA	NA	NA	NA	NA	NA	NA	NA	NA	NA	NA	6	4	5	3	2	2	NA	NA	NA	NA	NA	NA	2	6	5	1	1	3	NA	NA
1217	tr|Q94CM9|Q94CM9_ORYSJ	Q94CM9	Os01g0348700 protein (Putative 60S ribosomal protein L23A)	152	17050	NA	NA	NA	NA	NA	NA	NA	NA	NA	NA	NA	NA	NA	NA	NA	NA	NA	NA	NA	NA	NA	NA	NA	NA	6	4	3	0	3	1	NA	NA	NA	NA	NA	NA	4	5	6	3	4	3	3	4
1218	tr|Q9FTU2|Q9FTU2_ORYSJ	Q9FTU2	Os01g0238600 protein (cDNA clone:J033067D04, full insert sequence)	141	15182	NA	NA	NA	NA	NA	NA	NA	NA	NA	NA	NA	NA	NA	NA	NA	NA	NA	NA	NA	NA	NA	NA	NA	NA	2	4	3	4	4	4	NA	NA	NA	NA	NA	NA	5	6	5	3	2	2	NA	NA
1219	tr|Q9FU74|Q9FU74_ORYSJ	Q9FU74	Os01g0143800 protein (cDNA clone:001-038-A12, full insert sequence) (cDNA clone:006-306-C02, full insert sequence)	275	29807	NA	NA	NA	NA	NA	NA	NA	NA	NA	NA	NA	NA	NA	NA	NA	NA	NA	NA	NA	NA	NA	NA	NA	NA	6	4	4	2	4	1	NA	NA	NA	NA	NA	NA	3	5	7	2	3	2	NA	NA
1220	tr|Q9LST9|Q9LST9_ORYSJ	Q9LST9	Proteasome subunit beta (EC 3.4.25.1)	246	26274	NA	NA	NA	NA	NA	NA	NA	NA	NA	NA	NA	NA	NA	NA	NA	NA	NA	NA	NA	NA	NA	NA	NA	NA	4	6	3	3	3	2	NA	NA	NA	NA	NA	NA	NA	NA	NA	NA	NA	NA	NA	NA
1221	sp|P93438|METK2_ORYSJ	P93438	S-adenosylmethionine synthase 2 (AdoMet synthase 2) (EC 2.5.1.6) (Methionine adenosyltransferase 2) (MAT 2)	394	42901	NA	NA	NA	NA	NA	NA	NA	NA	NA	NA	NA	NA	NA	NA	NA	NA	NA	NA	NA	NA	NA	NA	NA	NA	NA	NA	NA	NA	NA	NA	NA	NA	NA	NA	NA	NA	NA	NA	NA	NA	NA	NA	3	3
1222	sp|Q07078|HSP83_ORYSJ	Q07078	Heat shock protein 81-3 (HSP81-3) (Gravity-specific protein GSC 381)	699	80184	NA	NA	NA	NA	NA	NA	NA	NA	NA	NA	NA	NA	NA	NA	NA	NA	NA	NA	NA	NA	NA	NA	NA	NA	NA	NA	NA	NA	NA	NA	NA	NA	NA	NA	NA	NA	NA	NA	NA	NA	NA	NA	26	33
1223	sp|Q0JGY1|RL51_ORYSJ	Q0JGY1	60S ribosomal protein L5-1	304	34729	NA	NA	NA	NA	NA	NA	NA	NA	NA	NA	NA	NA	NA	NA	NA	NA	NA	NA	NA	NA	NA	NA	NA	NA	NA	NA	NA	NA	NA	NA	NA	NA	NA	NA	NA	NA	NA	NA	NA	NA	NA	NA	3	3
1224	sp|Q42456|ASPR1_ORYSJ	Q42456	Aspartic proteinase oryzasin-1 (EC 3.4.23.-)	509	54074	NA	NA	NA	NA	NA	NA	NA	NA	NA	NA	NA	NA	NA	NA	NA	NA	NA	NA	NA	NA	NA	NA	NA	NA	NA	NA	NA	NA	NA	NA	NA	NA	NA	NA	NA	NA	NA	NA	NA	NA	NA	NA	4	4
1225	sp|Q6ATB2|CRSH2_ORYSJ	Q6ATB2	Probable GTP diphosphokinase CRSH2, chloroplastic (EC 2.7.6.5) (Calcium-activated RelA/Spot homolog 2) (OsCRSH2) (ppGpp synthetase CRSH2)	559	60274	NA	NA	NA	NA	NA	NA	NA	NA	NA	NA	NA	NA	NA	NA	NA	NA	NA	NA	NA	NA	NA	NA	NA	NA	NA	NA	NA	NA	NA	NA	NA	NA	NA	NA	NA	NA	NA	NA	NA	NA	NA	NA	0	0
1226	sp|Q9FRA7|Y5513_ORYSJ	Q9FRA7	REF/SRPP-like protein Os05g0151300/LOC_Os05g05940	253	26860	NA	NA	NA	NA	NA	NA	NA	NA	NA	NA	NA	NA	NA	NA	NA	NA	NA	NA	NA	NA	NA	NA	NA	NA	NA	NA	NA	NA	NA	NA	NA	NA	NA	NA	NA	NA	NA	NA	NA	NA	NA	NA	6	6
1227	tr|A0A0N7KS21|A0A0N7KS21_ORYSJ	A0A0N7KS21	Os10g0509200 protein	285	31161	NA	NA	NA	NA	NA	NA	NA	NA	NA	NA	NA	NA	NA	NA	NA	NA	NA	NA	NA	NA	NA	NA	NA	NA	NA	NA	NA	NA	NA	NA	NA	NA	NA	NA	NA	NA	NA	NA	NA	NA	NA	NA	5	5
1228	tr|A0A0P0W399|A0A0P0W399_ORYSJ	A0A0P0W399	Alpha-1,4 glucan phosphorylase (EC 2.4.1.1) (Fragment)	894	101151	NA	NA	NA	NA	NA	NA	NA	NA	NA	NA	NA	NA	NA	NA	NA	NA	NA	NA	NA	NA	NA	NA	NA	NA	NA	NA	NA	NA	NA	NA	NA	NA	NA	NA	NA	NA	NA	NA	NA	NA	NA	NA	3	3
1229	tr|Q0ISB3|Q0ISB3_ORYSJ	Q0ISB3	Expressed protein (Os11g0540600 protein)	454	50600	NA	NA	NA	NA	NA	NA	NA	NA	NA	NA	NA	NA	NA	NA	NA	NA	NA	NA	NA	NA	NA	NA	NA	NA	NA	NA	NA	NA	NA	NA	NA	NA	NA	NA	NA	NA	NA	NA	NA	NA	NA	NA	16	17
1230	tr|Q0JBV4|Q0JBV4_ORYSJ	Q0JBV4	Isocitrate dehydrogenase [NADP] (EC 1.1.1.42)	478	53558	NA	NA	NA	NA	NA	NA	NA	NA	NA	NA	NA	NA	NA	NA	NA	NA	NA	NA	NA	NA	NA	NA	NA	NA	NA	NA	NA	NA	NA	NA	NA	NA	NA	NA	NA	NA	NA	NA	NA	NA	NA	NA	4	3
1231	tr|Q10QN9|Q10QN9_ORYSJ	Q10QN9	Os03g0189600 protein (Oxidoreductase, zinc-binding dehydrogenase family protein, expressed) (cDNA clone:001-042-C10, full insert sequence) (cDNA clone:J013062F20, full insert sequence)	379	40362	NA	NA	NA	NA	NA	NA	NA	NA	NA	NA	NA	NA	NA	NA	NA	NA	NA	NA	NA	NA	NA	NA	NA	NA	NA	NA	NA	NA	NA	NA	NA	NA	NA	NA	NA	NA	2	5	5	0	1	0	7	8
1232	tr|Q2QVJ6|Q2QVJ6_ORYSJ	Q2QVJ6	NADP-dependent oxidoreductase P2, putative, expressed (Os12g0226900 protein) (cDNA clone:006-201-E06, full insert sequence) (cDNA clone:J023105O06, full insert sequence)	346	38367	NA	NA	NA	NA	NA	NA	NA	NA	NA	NA	NA	NA	NA	NA	NA	NA	NA	NA	NA	NA	NA	NA	NA	NA	NA	NA	NA	NA	NA	NA	NA	NA	NA	NA	NA	NA	8	8	3	2	2	4	4	5
1233	tr|Q5JMM6|Q5JMM6_ORYSJ	Q5JMM6	Os01g0753100 protein (Putative NOGO-interacting mitochondrial protein)	365	38814	NA	NA	NA	NA	NA	NA	NA	NA	NA	NA	NA	NA	NA	NA	NA	NA	NA	NA	NA	NA	NA	NA	NA	NA	NA	NA	NA	NA	NA	NA	NA	NA	NA	NA	NA	NA	NA	NA	NA	NA	NA	NA	4	4
1234	tr|Q5ZBR8|Q5ZBR8_ORYSJ	Q5ZBR8	Os01g0795000 protein (Subtilisin-like serine proteinase)	736	78655	NA	NA	NA	NA	NA	NA	NA	NA	NA	NA	NA	NA	NA	NA	NA	NA	NA	NA	NA	NA	NA	NA	NA	NA	NA	NA	NA	NA	NA	NA	NA	NA	NA	NA	NA	NA	NA	NA	NA	NA	NA	NA	4	8
1235	tr|Q69RN2|Q69RN2_ORYSJ	Q69RN2	Chitinase III-like protein (Os07g0500300 protein) (cDNA clone:001-042-D08, full insert sequence) (cDNA clone:J013047I20, full insert sequence)	173	18917	NA	NA	NA	NA	NA	NA	NA	NA	NA	NA	NA	NA	NA	NA	NA	NA	NA	NA	NA	NA	NA	NA	NA	NA	NA	NA	NA	NA	NA	NA	NA	NA	NA	NA	NA	NA	13	11	12	4	1	8	10	15
1236	tr|Q6K5R6|Q6K5R6_ORYSJ	Q6K5R6	Os02g0478600 protein (Putative ribosomal protein S15) (cDNA clone:002-175-C06, full insert sequence)	130	14818	NA	NA	NA	NA	NA	NA	NA	NA	NA	NA	NA	NA	NA	NA	NA	NA	NA	NA	NA	NA	NA	NA	NA	NA	NA	NA	NA	NA	NA	NA	NA	NA	NA	NA	NA	NA	NA	NA	NA	NA	NA	NA	5	4
1237	tr|Q6ZHS1|Q6ZHS1_ORYSJ	Q6ZHS1	Glycosyltransferase (EC 2.4.1.-)	428	44862	NA	NA	NA	NA	NA	NA	NA	NA	NA	NA	NA	NA	NA	NA	NA	NA	NA	NA	NA	NA	NA	NA	NA	NA	NA	NA	NA	NA	NA	NA	NA	NA	NA	NA	NA	NA	NA	NA	NA	NA	NA	NA	5	6
1238	tr|Q7FAL5|Q7FAL5_ORYSJ	Q7FAL5	OSJNBa0071I13.19 protein (Os04g0657500 protein) (cDNA clone:J013074N08, full insert sequence)	462	51804	NA	NA	NA	NA	NA	NA	NA	NA	NA	NA	NA	NA	NA	NA	NA	NA	NA	NA	NA	NA	NA	NA	NA	NA	NA	NA	NA	NA	NA	NA	NA	NA	NA	NA	NA	NA	NA	NA	NA	NA	NA	NA	3	4
1239	tr|Q7XDQ8|Q7XDQ8_ORYSJ	Q7XDQ8	NAD dependent epimerase/dehydratase family protein, expressed (Os10g0456100 protein)	261	26693	NA	NA	NA	NA	NA	NA	NA	NA	NA	NA	NA	NA	NA	NA	NA	NA	NA	NA	NA	NA	NA	NA	NA	NA	NA	NA	NA	NA	NA	NA	NA	NA	NA	NA	NA	NA	NA	NA	NA	NA	NA	NA	3	3
1240	tr|Q8GVH2|Q8GVH2_ORYSJ	Q8GVH2	Os07g0638100 protein	659	71346	NA	NA	NA	NA	NA	NA	NA	NA	NA	NA	NA	NA	NA	NA	NA	NA	NA	NA	NA	NA	NA	NA	NA	NA	NA	NA	NA	NA	NA	NA	NA	NA	NA	NA	NA	NA	NA	NA	NA	NA	NA	NA	6	5
1241	tr|Q94CW5|Q94CW5_ORYSJ	Q94CW5	Os01g0862200 protein (cDNA clone:001-025-F01, full insert sequence)	186	20031	NA	NA	NA	NA	NA	NA	NA	NA	NA	NA	NA	NA	NA	NA	NA	NA	NA	NA	NA	NA	NA	NA	NA	NA	NA	NA	NA	NA	NA	NA	NA	NA	NA	NA	NA	NA	NA	NA	NA	NA	NA	NA	3	2
1242	sp|P12153|RR19_ORYSJ	P12153	30S ribosomal protein S19, chloroplastic	93	10695	NA	NA	NA	NA	NA	NA	NA	NA	NA	NA	NA	NA	NA	NA	NA	NA	NA	NA	NA	NA	NA	NA	NA	NA	NA	NA	NA	NA	NA	NA	NA	NA	NA	NA	NA	NA	3	3	7	3	0	2	NA	NA
1243	sp|P55857|SUMO1_ORYSJ	P55857	Small ubiquitin-related modifier 1 (OsSUMO1) (Ubiquitin-like protein SMT3)	100	10928	NA	NA	NA	NA	NA	NA	NA	NA	NA	NA	NA	NA	NA	NA	NA	NA	NA	NA	NA	NA	NA	NA	NA	NA	NA	NA	NA	NA	NA	NA	NA	NA	NA	NA	NA	NA	3	3	10	1	1	2	NA	NA
1244	sp|Q53N47|CLPC4_ORYSJ	Q53N47	Chaperone protein ClpC4, chloroplastic (ATP-dependent Clp protease ATP-binding subunit ClpC homolog 4) (Casein lytic proteinase C4)	918	100993	NA	NA	NA	NA	NA	NA	NA	NA	NA	NA	NA	NA	NA	NA	NA	NA	NA	NA	NA	NA	NA	NA	NA	NA	NA	NA	NA	NA	NA	NA	NA	NA	NA	NA	NA	NA	0	6	0	4	6	5	NA	NA
1245	sp|Q7Y1Z0|CHI5_ORYSJ	Q7Y1Z0	Chitinase 5 (EC 3.2.1.14) (Class IV chitinase a) (OsChia4a) (Pathogenesis related (PR)-3 chitinase 5)	288	30487	NA	NA	NA	NA	NA	NA	NA	NA	NA	NA	NA	NA	NA	NA	NA	NA	NA	NA	NA	NA	NA	NA	NA	NA	NA	NA	NA	NA	NA	NA	NA	NA	NA	NA	NA	NA	3	9	9	0	8	0	NA	NA
1246	tr|A0A0P0V241|A0A0P0V241_ORYSJ	A0A0P0V241	Os01g0332900 protein	107	11926	NA	NA	NA	NA	NA	NA	NA	NA	NA	NA	NA	NA	NA	NA	NA	NA	NA	NA	NA	NA	NA	NA	NA	NA	NA	NA	NA	NA	NA	NA	NA	NA	NA	NA	NA	NA	3	5	4	0	0	0	NA	NA
1247	tr|A0A0P0WGF6|A0A0P0WGF6_ORYSJ	A0A0P0WGF6	Os04g0676700 protein (Fragment)	398	41426	NA	NA	NA	NA	NA	NA	NA	NA	NA	NA	NA	NA	NA	NA	NA	NA	NA	NA	NA	NA	NA	NA	NA	NA	NA	NA	NA	NA	NA	NA	NA	NA	NA	NA	NA	NA	5	7	1	2	2	2	NA	NA
1248	tr|A0A0P0WMD1|A0A0P0WMD1_ORYSJ	A0A0P0WMD1	Os05g0413332 protein (Fragment)	170	18224	NA	NA	NA	NA	NA	NA	NA	NA	NA	NA	NA	NA	NA	NA	NA	NA	NA	NA	NA	NA	NA	NA	NA	NA	NA	NA	NA	NA	NA	NA	NA	NA	NA	NA	NA	NA	6	3	4	5	4	6	NA	NA
1249	tr|A0A0P0Y723|A0A0P0Y723_ORYSJ	A0A0P0Y723	Os12g0152700 protein (Fragment)	274	29927	NA	NA	NA	NA	NA	NA	NA	NA	NA	NA	NA	NA	NA	NA	NA	NA	NA	NA	NA	NA	NA	NA	NA	NA	NA	NA	NA	NA	NA	NA	NA	NA	NA	NA	NA	NA	2	4	8	2	0	2	NA	NA
1250	tr|Q0J0C4|Q0J0C4_ORYSJ	Q0J0C4	Os09g0517000 protein (cDNA clone:J013116I04, full insert sequence)	120	12117	NA	NA	NA	NA	NA	NA	NA	NA	NA	NA	NA	NA	NA	NA	NA	NA	NA	NA	NA	NA	NA	NA	NA	NA	NA	NA	NA	NA	NA	NA	NA	NA	NA	NA	NA	NA	11	12	13	8	3	6	NA	NA
1251	tr|Q6Z0G0|Q6Z0G0_ORYSJ	Q6Z0G0	GrpE protein homolog	311	33719	NA	NA	NA	NA	NA	NA	NA	NA	NA	NA	NA	NA	NA	NA	NA	NA	NA	NA	NA	NA	NA	NA	NA	NA	NA	NA	NA	NA	NA	NA	NA	NA	NA	NA	NA	NA	4	6	8	4	4	4	NA	NA
1252	tr|Q75LD8|Q75LD8_ORYSJ	Q75LD8	Os03g0843400 protein (Putative plastid ribosomal protein S6) (Ribosomal protein S6 family protein, putative, expressed) (cDNA clone:006-209-H08, full insert sequence) (cDNA clone:J023002E21, full insert sequence)	219	23310	NA	NA	NA	NA	NA	NA	NA	NA	NA	NA	NA	NA	NA	NA	NA	NA	NA	NA	NA	NA	NA	NA	NA	NA	NA	NA	NA	NA	NA	NA	NA	NA	NA	NA	NA	NA	3	4	5	2	2	3	NA	NA
1253	tr|Q94DS3|Q94DS3_ORYSJ	Q94DS3	Os01g0761000 protein (p0460E08.25 protein)	151	16072	NA	NA	NA	NA	NA	NA	NA	NA	NA	NA	NA	NA	NA	NA	NA	NA	NA	NA	NA	NA	NA	NA	NA	NA	NA	NA	NA	NA	NA	NA	NA	NA	NA	NA	NA	NA	3	5	4	3	4	3	NA	NA
[truncated: 4 more columns]

## Sheet: NSAF- combined
	Combined list of proteins identified in rice genotypes with their NSAF values and t-test results in each replicate (R1-R3)
Row	Identifier	UniProt ID	Protein name	Length	Mass	NSAF_IAC1131_Stress	NSAF_IAC1131_Control	NSAF_IAC1131_Stress_R1	NSAF_IAC1131_Stress_R2	NSAF_IAC1131_Stress_R3	NSAF_IAC1131_Control_R1	NSAF_IAC1131_Control_R2	NSAF_IAC1131_Control_R3	statistictt	p-value	p-Adj	ratio (fold change)	invratio	NSAF_Mahsuri_Stress	NSAF_Mahsuri_Control	NSAF_Mahsuri_Stress_R1	NSAF_Mahsuri_Stress_R2	NSAF_Mahsuri_Stress_R3	NSAF_Mahsuri_Control_R1	NSAF_Mahsuri_Control_R2	NSAF_Mahsuri_Control_R3	statistict	p-value	p-Adj	ratio (fold change)	invratio	NSAF_N22_Stress	NSAF_N22_Control	NSAF_N22_Stress_R1	NSAF_N22_Stress_R2	NSAF_N22_Stress_R3	NSAF_N22_Control_R1	NSAF_N22_Control_R2	NSAF_N22_Control_R3	statistictt	p-value	p-Adj	ratio (fold change)	invratio	NSAF_IR2006-P12_Stress	NSAF_2IR2006-P12_Control	NSAF_IR2006-P12_Stress_R1	NSAF_IR2006-P12_Stress_R2	NSAF_IR2006-P12_Stress_R3
1	sp|P0C512|RBL_ORYSJ	P0C512	Ribulose bisphosphate carboxylase large chain (RuBisCO large subunit) (EC 4.1.1.39)	477	52881	0.0530269	0.0613503	-2.88929	-2.97333	-2.95015	-2.85496	-2.67691	-2.85219	-2.23259	0.0893536	0.270637	0.864329	1.15697	0.0666281	0.0768362	-2.73256	-2.70217	-2.69161	-2.46454	-2.67068	-2.57367	-2.2889	0.0839584	0.304277	0.867144	1.15321	0.0594026	0.0684781	-2.81536	-2.82635	-2.82859	-2.63012	-2.68928	-2.7267	-4.97693	0.00761391	0.0808524	0.867468	1.15278	0.0609205	0.0697972	-2.75963	-2.80463	-2.83162
2	tr|Q8S6F2|Q8S6F2_ORYSJ	Q8S6F2	Os10g0356000 protein (Putative rbcL; RuBisCO large subunit from chromosome 10 chloroplast insertion)	477	52896	0.0486203	0.0562282	-2.98529	-3.0538	-3.03329	-2.92316	-2.77326	-2.94765	-2.45453	0.0701026	0.238455	0.864697	1.15647	0.0591674	0.069335	-2.83851	-2.82346	-2.82028	-2.58697	-2.77877	-2.65012	-2.74131	0.0518356	0.256822	0.853355	1.17184	0.0534531	0.0603168	-2.9233	-2.93094	-2.93264	-2.74974	-2.81785	-2.85995	-3.71533	0.0205581	0.133047	0.886206	1.12841	0.0542043	0.0630801	-2.88962	-2.92685	-2.92901
3	sp|Q0INY7|RBS1_ORYSJ	Q0INY7	Ribulose bisphosphate carboxylase small chain, chloroplastic (Ribulose bisphosphate carboxylase small chain C) (RuBisCO small subunit) (RuBisCO small subunit C) (EC 4.1.1.39)	175	19647	0.0343442	0.0130422	-3.34921	-3.40784	-3.35791	-4.11847	-3.78022	-10.1404	1.27845	0.270231	0.459036	2.63332	0.379748	NA	NA	NA	NA	NA	NA	NA	NA	NA	NA	NA	NA	NA	NA	NA	NA	NA	NA	NA	NA	NA	NA	NA	NA	NA	NA	NA	NA	NA	NA	NA
4	sp|P18566|RBS2_ORYSJ	P18566	Ribulose bisphosphate carboxylase small chain A, chloroplastic (RuBisCO small subunit A) (EC 4.1.1.39)	175	19631	0.034241	0.00671666	-3.35294	-3.41146	-3.35961	-10.4156	-10.1654	-3.90795	2.24928	0.0877151	0.270031	5.09792	0.196158	NA	NA	NA	NA	NA	NA	NA	NA	NA	NA	NA	NA	NA	NA	NA	NA	NA	NA	NA	NA	NA	NA	NA	NA	NA	NA	0.0206837	0.0375079	-10.1408	-3.44836	-3.49946
5	tr|Q2QTJ7|Q2QTJ7_ORYSJ	Q2QTJ7	Ribulose bisphosphate carboxylase small chain (EC 4.1.1.39)	175	19498	0.0340683	0.00751342	-3.3572	-3.41545	-3.36648	-10.4105	-3.79555	-10.1353	2.19104	0.0935835	0.275576	4.53432	0.22054	NA	NA	NA	NA	NA	NA	NA	NA	NA	NA	NA	NA	NA	NA	NA	NA	NA	NA	NA	NA	NA	NA	NA	NA	NA	NA	NA	NA	NA	NA	NA
6	sp|P12085|ATPB_ORYSJ	P12085	ATP synthase subunit beta, chloroplastic (EC 7.1.2.2) (ATP synthase F1 sector subunit beta) (F-ATPase subunit beta)	498	53955	0.0116644	0.0124526	-4.48127	-4.36153	-4.51759	-4.1527	-4.59085	-4.46614	-0.36245	0.735354	0.826014	0.936703	1.06757	0.0123252	0.012327	-4.50797	-4.37228	-4.31755	-4.54047	-4.28584	-4.37797	0.0231312	0.982654	0.985668	0.999854	1.00015	0.0121711	0.0131645	-4.42977	-4.42405	-4.37323	-4.33066	-4.36002	-4.30089	-3.16705	0.0339535	0.178366	0.92454	1.08162	0.0118014	0.0128422	-4.44189	-4.44067	-4.43606
7	tr|Q0DI00|Q0DI00_ORYSJ	Q0DI00	Os05g0427800 protein	148	16441	0.0225923	0.0266895	-3.55389	-3.96424	-3.903	-3.96634	-3.41769	-3.56356	-0.758984	0.490128	0.637025	0.846485	1.18136	0.0332458	0.0404214	-3.46743	-3.51935	-3.2462	-3.16443	-3.20996	-3.25275	-2.30677	0.0823239	0.302175	0.822481	1.21583	0.0373143	0.0373774	-3.29855	-3.3301	-3.23866	-3.25126	-3.26719	-3.34407	-0.0407351	0.969459	0.985709	0.998311	1.00169	0.0332448	0.0344889	-3.53124	-3.59993	-3.14331
8	sp|P12330|CB21_ORYSJ	P12330	Chlorophyll a-b binding protein 1, chloroplastic (LHCII type I CAB-1) (LHCP)	265	28014	0.0177808	0.0119212	-4.18018	-4.01351	-3.91318	-4.04722	-4.78875	-4.6082	1.8853	0.132468	0.322935	1.49153	0.670451	0.0138199	0.014449	-4.31339	-4.35637	-4.18338	-4.35091	-4.08562	-4.2948	-0.422875	0.69413	0.818994	0.956461	1.04552	0.0147495	0.0163737	-4.18506	-4.20075	-4.26564	-4.12488	-4.08533	-4.12656	-3.73249	0.0202529	0.132835	0.900801	1.11012	0.0118713	0.0132978	-4.15713	-4.51077	-4.71369
9	tr|Q943W1|Q943W1_ORYSJ	Q943W1	Os01g0501800 protein (Putative 33kDa oxygen evolving protein of photosystem II) (cDNA clone:001-013-B04, full insert sequence) (cDNA clone:001-029-A06, full insert sequence) (cDNA clone:001-038-G12, full insert sequence) (cDNA clone:001-039-G10, full insert sequence) (cDNA clone:006-311-B02, full insert sequence)	333	34861	0.0136208	0.013727	-4.40962	-4.10277	-4.40831	-4.21773	-4.42054	-4.23906	-0.119821	0.910402	0.941238	0.992264	1.0078	0.0180713	0.0167768	-3.92847	-3.96706	-4.15977	-4.4089	-4.05394	-3.87243	0.539347	0.618268	0.779245	1.07716	0.928366	0.019806	0.0215727	-3.96167	-3.93216	-3.87351	-3.86856	-3.84153	-3.80009	-2.6235	0.0585842	0.223156	0.918105	1.0892	0.0226911	0.0218939	-3.72373	-3.96043	-3.69391
10	sp|P93431|RCA_ORYSJ	P93431	Ribulose bisphosphate carboxylase/oxygenase activase, chloroplastic (RA) (RuBisCO activase)	466	51454	0.00942459	0.00865577	-4.80267	-4.48063	-4.73988	-4.69383	-4.77168	-4.78554	0.740224	0.500258	0.644549	1.08882	0.918424	0.00671538	0.0081222	-5.10358	-4.94253	-4.97122	-4.93878	-4.78355	-4.7288	-2.35639	0.077969	0.300813	0.826794	1.20949	0.0109545	0.0144319	-4.42818	-4.52606	-4.5948	-4.25373	-4.22856	-4.23282	-5.67679	0.00475163	0.0637912	0.759049	1.31744	0.00649519	0.00832798	-5.03882	-4.97173	-5.1039
11	tr|A0A0P0VBL9|A0A0P0VBL9_ORYSJ	A0A0P0VBL9	Os01g0899425 protein (Fragment)	106	11793	0.0347224	0.0403478	-3.34642	-3.38626	-3.34892	-3.31373	-3.06357	-3.27167	-1.83939	0.139698	0.324265	0.860577	1.16201	0.0364354	0.0419691	-3.34899	-3.26269	-3.32699	-3.01526	-3.16021	-3.36803	-1.24741	0.280293	0.523878	0.868147	1.15188	0.0403979	0.0436814	-3.21495	-3.22336	-3.18894	-3.09352	-3.17487	-3.12578	-3.00907	0.0395868	0.188831	0.924831	1.08128	0.0360002	0.0268318	-3.20852	-3.30218	-3.48085
12	sp|Q0DFC9|PLAS_ORYSJ	Q0DFC9	Plastocyanin, chloroplastic	154	15577	0.0262182	0.0247442	-3.62868	-3.60558	-3.69161	-3.44091	-4.07069	-3.68363	0.484858	0.653132	0.768091	1.05957	0.94378	0.0308945	0.0250373	-3.45683	-3.48214	-3.4929	-3.84829	-3.71102	-3.5287	2.34723	0.0787535	0.300813	1.23394	0.810414	0.023132	0.0228152	-3.77908	-3.71439	-3.80847	-3.89904	-3.64569	-3.81304	0.234378	0.826199	0.880728	1.01389	0.986305	0.032893	0.0282438	-3.40677	-3.4094	-3.42744
13	sp|P12331|CB22_ORYSJ	P12331	Chlorophyll a-b binding protein 2, chloroplastic (LHCII type I CAB-2) (LHCP)	261	27553	0.016589	0.0109901	-4.23019	-4.10822	-3.97495	-4.18756	-4.79696	-4.65306	2.22795	0.0898156	0.270949	1.50944	0.662497	0.012659	0.0143172	-4.35421	-4.41428	-4.34118	-4.33784	-4.08438	-4.3387	-1.32743	0.25506	0.502438	0.884179	1.13099	0.0142525	0.0156646	-4.21226	-4.23629	-4.30628	-4.1881	-4.15142	-4.13039	-2.89067	0.044533	0.196651	0.909854	1.09908	0.0114079	0.012477	-4.26287	-4.4984	-4.70887
14	sp|P0C2Z6|ATPA_ORYSJ	P0C2Z6	ATP synthase subunit alpha, chloroplastic (EC 7.1.2.2) (ATP synthase F1 sector subunit alpha) (F-ATPase subunit alpha)	507	55665	0.00679103	0.0110457	-4.96012	-4.96012	-5.05947	-3.99258	-5.01163	-4.82521	-1.21717	0.290436	0.472253	0.614814	1.62651	0.00680439	0.00771947	-5.09622	-4.99203	-4.89266	-4.9427	-4.79177	-4.86325	-1.74567	0.155802	0.405955	0.881458	1.13448	0.00824743	0.00912081	-4.79833	-4.80659	-4.78872	-4.80826	-4.73634	-4.56309	-1.30667	0.261388	0.459321	0.904244	1.1059	0.00570092	0.00668156	-5.03287	-5.10529	-5.39967
15	tr|Q8W0E6|Q8W0E6_ORYSJ	Q8W0E6	Chlorophyll a-b binding protein, chloroplastic	265	27902	0.0144588	0.00927432	-4.34556	-4.24093	-4.13405	-4.31191	-5.04205	-4.83402	2.16822	0.0960007	0.278445	1.55902	0.64143	0.0105662	0.0119209	-4.58656	-4.56791	-4.49802	-4.46234	-4.27205	-4.57813	-1.21579	0.290909	0.535927	0.88636	1.12821	0.010996	0.0123252	-4.49685	-4.46805	-4.56841	-4.42251	-4.39385	-4.37258	-3.46202	0.0257704	0.151231	0.892158	1.12088	0.00936657	0.0104496	-4.43246	-4.70599	-4.93736
16	tr|Q7F2G3|Q7F2G3_ORYSJ	Q7F2G3	Carbonic anhydrase (EC 4.2.1.1) (Carbonate dehydratase)	272	29117	0.00914498	0.0106354	-4.48422	-4.78418	-4.85514	-4.33535	-4.75851	-4.58237	-0.891327	0.423124	0.580028	0.85986	1.16298	0.0152987	0.0146734	-4.20882	-4.21797	-4.11636	-4.29077	-4.21465	-4.16379	0.855129	0.440676	0.647645	1.04261	0.959131	0.0164119	0.0167182	-4.11993	-4.10071	-4.10869	-4.09798	-4.02457	-4.15554	-0.445915	0.678732	0.789346	0.98168	1.01866	0.0101908	0.0119978	-4.42013	-4.6376	-4.72633
17	tr|Q8GTK4|Q8GTK4_ORYSJ	Q8GTK4	Os07g0141400 protein (Probable photosystem II oxygen-evolving complex protein 2) (cDNA clone:001-038-B02, full insert sequence) (cDNA clone:J013002J02, full insert sequence)	254	26939	0.00997995	0.0131225	-4.48679	-4.6448	-4.7026	-4.24145	-4.38394	-4.38165	-3.45169	0.0260143	0.161191	0.760522	1.31489	0.0193634	0.0174976	-3.9463	-3.92891	-3.95811	-4.4314	-4.12878	-3.70939	0.694097	0.525824	0.720988	1.10663	0.903641	0.0181009	0.0223596	-4.05311	-4.03582	-3.94957	-3.88721	-3.81149	-3.71067	-3.47569	0.0254516	0.15035	0.809533	1.23528	0.0184488	0.0187294	-3.89074	-4.12222	-3.97882
18	tr|A0A0P0WP33|A0A0P0WP33_ORYSJ	A0A0P0WP33	Phosphoglycerate kinase (EC 2.7.2.3)	484	50138	0.00642559	0.00907633	-5.27882	-4.87416	-5.0303	-4.51352	-4.92389	-4.71071	-2.06493	0.107848	0.297489	0.707951	1.41253	0.00941065	0.0111823	-4.8438	-4.60172	-4.57364	-4.62126	-4.42877	-4.44157	-1.66052	0.172148	0.42127	0.841564	1.18826	0.0137961	0.0144641	-4.27708	-4.31273	-4.261	-4.30514	-4.22863	-4.17853	-1.1583	0.311186	0.511233	0.953813	1.04842	0.0085873	0.0101352	-4.66421	-4.85324	-4.76391
19	sp|Q10HD0|CB23_ORYSJ	Q10HD0	Chlorophyll a-b binding protein, chloroplastic (LHCII type I CAB) (LHCP)	263	28495	0.00751277	0.00480844	-4.87766	-4.99557	-4.80905	-5.39179	-5.40989	-5.22147	5.51477	0.00527681	0.061041	1.56241	0.640035	0.0045598	0.00552135	-5.39514	-5.35132	-5.4264	-5.12022	-5.22892	-5.25334	-4.10242	0.0148237	0.172569	0.825848	1.21088	0.00578806	0.00606412	-5.12754	-5.17396	-5.15492	-4.97953	-5.18751	-5.16218	-0.6339	0.560585	0.705278	0.954476	1.0477	0.00473126	0.00499451	-5.13529	-5.43775	-5.53172
20	sp|P0C364|PSBB_ORYSJ	P0C364	Photosystem II CP47 reaction center protein (PSII 47 kDa protein) (Protein CP-47)	508	56190	0.00494868	0.00647856	-5.57453	-5.27013	-5.13114	-4.62415	-5.36948	-5.30491	-0.829973	0.453216	0.602063	0.763855	1.30915	0.0031801	0.00347607	-5.83709	-5.71866	-5.70212	-5.60909	-5.49395	-5.93235	-0.537651	0.619336	0.779245	0.914856	1.09307	0.00797248	0.00873797	-4.89223	-4.86161	-4.74734	-4.81641	-4.78204	-4.63159	-1.25761	0.276949	0.473354	0.912395	1.09602	0.00227583	0.00305108	-5.9212	-6.20441	-6.15398
21	tr|Q7X8A1|Q7X8A1_ORYSJ	Q7X8A1	Glyceraldehyde-3-phosphate dehydrogenase (EC 1.2.1.-)	402	42716	0.00417153	0.00671399	-5.33651	-5.50894	-5.61259	-4.71267	-5.20429	-5.17287	-2.5603	0.0626179	0.224367	0.621318	1.60948	0.00525537	0.00628191	-5.27595	-5.24023	-5.22992	-4.98683	-5.12856	-5.10055	-3.88184	0.0178134	0.172569	0.836588	1.19533	0.00658788	0.00743829	-5.02364	-5.07697	-4.96983	-4.97138	-4.91101	-4.82628	-2.30906	0.0821171	0.266961	0.885672	1.12909	0.00515298	0.00564332	-5.21904	-5.30363	-5.28384
22	tr|Q6Z8F4|Q6Z8F4_ORYSJ	Q6Z8F4	Phosphoribulokinase (EC 2.7.1.19)	403	44865	0.0043969	0.00465537	-5.41617	-5.38314	-5.48387	-5.34785	-5.41237	-5.35031	-1.58141	0.188944	0.374501	0.94448	1.05878	0.00485255	0.00507611	-5.33153	-5.30893	-5.34462	-5.32354	-5.23391	-5.29428	-1.56664	0.192262	0.436595	0.955957	1.04607	0.0046179	0.00469073	-5.34173	-5.46392	-5.33307	-5.28155	-5.44876	-5.36317	-0.235062	0.825704	0.880728	0.984475	1.01577	0.00507711	0.00515004	-5.30107	-5.31951	-5.23068
23	tr|Q0DEU8|Q0DEU8_ORYSJ	Q0DEU8	Os06g0133800 protein (Fragment)	678	73449	0.00267168	0.00392951	-5.92283	-5.91164	-5.94089	-5.43519	-5.59693	-5.59433	-7.07096	0.00211077	0.0399234	0.6799	1.4708	0.00317841	0.00432939	-5.86401	-5.70323	-5.69574	-5.42964	-5.38648	-5.51512	-4.66031	0.00958732	0.163861	0.734148	1.36212	0.00374847	0.00398273	-5.53429	-5.66492	-5.56463	-5.60464	-5.58551	-5.40022	-0.758805	0.490224	0.651037	0.941183	1.06249	0.00273809	0.00364923	-5.8665	-5.94845	-5.88833
24	sp|Q69RJ0|GLTB_ORYSJ	Q69RJ0	Ferredoxin-dependent glutamate synthase, chloroplastic (EC 1.4.7.1) (Fd-GOGAT)	1615	175044	0.000916741	0.00126806	-6.85849	-7.08048	-7.06049	-6.83907	-6.5952	-6.59575	-2.99772	0.0400317	0.186837	0.722948	1.38323	0.000799394	0.000996968	-7.10091	-7.16563	-7.12948	-6.78865	-6.93633	-7.0214	-3.07049	0.0372751	0.246662	0.801825	1.24716	0.00107331	0.0010985	-6.82443	-6.82018	-6.8671	-6.81202	-6.86435	-6.7674	-0.712768	0.515362	0.670235	0.977062	1.02348	0.00078239	0.000912747	-7.14212	-7.1335	-7.1846
25	tr|Q0JKB4|Q0JKB4_ORYSJ	Q0JKB4	ATP synthase subunit beta (EC 7.1.2.2)	557	59463	0.00103041	0.00283049	-5.78556	-11.526	-11.5374	-5.79749	-5.99098	-5.82422	-1.95447	0.122328	0.313488	0.364037	2.74697	0.00277718	0.00270921	-5.87257	-5.89864	-5.88792	-6.00094	-5.81135	-5.93024	0.497993	0.644624	0.788059	1.02509	0.975525	0.00305405	0.00265171	-5.8554	-5.8115	-5.71238	-5.97299	-5.95037	-5.87684	2.73501	0.0521728	0.212503	1.15173	0.868262	0.00308903	0.00257892	-5.74019	-5.83168	-5.76999
26	sp|Q01859|ATPBM_ORYSJ	Q01859	ATP synthase subunit beta, mitochondrial (EC 7.1.2.2)	552	58934	0.00186374	0.00282891	-5.79839	-11.5176	-5.97212	-5.78904	-6.01346	-5.81576	-1.00558	0.37151	0.543115	0.65882	1.51787	0.00270946	0.00264662	-5.89412	-5.91904	-5.92008	-6.01703	-5.83878	-5.95588	0.493644	0.647434	0.788495	1.02375	0.976806	0.00305489	0.00265544	-5.834	-5.8343	-5.70995	-5.96453	-5.95646	-5.87492	2.76615	0.0505302	0.210621	1.15043	0.869242	0.00309661	0.0025191	-5.73174	-5.82322	-5.77947
27	tr|Q53N83|Q53N83_ORYSJ	Q53N83	Chlorophyll a-b binding protein, chloroplastic	283	30284	0.00522023	0.00498081	-5.22364	-5.28071	-5.26214	-5.39161	-5.29773	-5.22416	0.955466	0.393448	0.556921	1.04807	0.954136	0.0046566	0.00465498	-5.39463	-5.29415	-5.42433	-5.3775	-5.24015	-5.51	0.0555182	0.958388	0.97327	1.00035	0.999652	0.00487587	0.00471842	-5.34458	-5.32006	-5.30611	-5.36412	-5.41645	-5.29218	0.901046	0.418511	0.596345	1.03337	0.967708	0.00471835	0.00447353	-5.26323	-5.40559	-5.407
28	tr|Q9SNK3|Q9SNK3_ORYSJ	Q9SNK3	Glyceraldehyde-3-phosphate dehydrogenase (EC 1.2.1.-)	444	47111	0.00306033	0.00415207	-5.67264	-5.86904	-5.83732	-5.51467	-5.45491	-5.48376	-4.8767	0.00818006	0.0784938	0.737062	1.35674	0.00452569	0.00496668	-5.4363	-5.39446	-5.36449	-5.23651	-5.33786	-5.34434	-2.2676	0.0859549	0.307671	0.911211	1.09744	0.00394674	0.004355	-5.52422	-5.61073	-5.47437	-5.40672	-5.44247	-5.46087	-2.32574	0.0806275	0.264609	0.906257	1.10344	0.00394408	0.00439406	-5.50011	-5.56063	-5.5469
29	tr|Q6ZF30|Q6ZF30_ORYSJ	Q6ZF30	Chlorophyll a-b binding protein, chloroplastic	266	28778	0.00509448	0.00443874	-5.29803	-5.27664	-5.26441	-5.29104	-5.55983	-5.4193	1.83658	0.140153	0.324265	1.14773	0.871283	0.00511147	0.00532182	-5.29707	-5.27431	-5.25782	-5.31407	-5.17005	-5.22892	-0.893707	0.421991	0.63415	0.960473	1.04115	0.00469238	0.0049615	-5.39026	-5.40335	-5.29534	-5.36442	-5.28595	-5.27029	-1.25245	0.278636	0.473354	0.94576	1.05735	0.00462348	0.00490167	-5.30531	-5.4623	-5.36842
30	sp|Q0J8A4|G3PC1_ORYSJ	Q0J8A4	Glyceraldehyde-3-phosphate dehydrogenase 1, cytosolic (EC 1.2.1.12) (PP38)	337	36413	0.0023815	0.00205426	-5.57769	-6.38233	-6.39372	-6.4395	-5.95614	-6.22684	0.294495	0.78303	0.859238	1.1593	0.862588	0.00328133	0.00229796	-5.62715	-5.75683	-5.78152	-6.06329	-6.30393	-5.90051	2.9026	0.044003	0.253337	1.42793	0.700314	0.0046437	0.00243805	-5.41235	-5.41863	-5.291	-5.86755	-5.97872	-6.23876	5.56538	0.00510545	0.0637912	1.90468	0.525022	0.00321992	0.00204133	-5.60656	-5.81694	-5.80601
31	sp|P0C367|PSBC_ORYSJ	P0C367	Photosystem II CP43 reaction center protein (PSII 43 kDa protein) (Protein CP-43)	473	52076	0.0026397	0.00331167	-6.0117	-5.95055	-5.85527	-5.3392	-5.89939	-6.03471	-0.833255	0.451564	0.600753	0.79709	1.25456	0.00201704	0.00216729	-6.25693	-6.2271	-6.13819	-6.06856	-6.07282	-6.27504	-0.892078	0.422766	0.63415	0.930672	1.07449	0.00443487	0.00446849	-5.41132	-5.48847	-5.35919	-5.50569	-5.48291	-5.26204	-0.0321846	0.975867	0.985813	0.992476	1.00758	0.00163583	0.00190727	-6.25672	-6.49107	-6.52044
32	tr|Q6YU90|Q6YU90_ORYSJ	Q6YU90	Os02g0101500 protein (Putative hydroxypyruvate reductase) (cDNA clone:J013108J23, full insert sequence)	386	42075	0.00343273	0.00352162	-5.81843	-5.67	-5.55242	-5.75277	-5.7072	-5.50438	-0.235234	0.825579	0.888631	0.97476	1.02589	0.00472489	0.00511036	-5.45925	-5.43581	-5.19211	-5.24281	-5.45596	-5.15423	-0.630814	0.562409	0.748514	0.924571	1.08158	0.00349581	0.00461928	-5.70223	-5.69188	-5.57918	-5.53708	-5.22388	-5.39627	-2.75411	0.0511582	0.21187	0.756786	1.32138	0.00274531	0.00358715	-5.83405	-5.92854	-5.93419
33	sp|Q6ER94|BAS1_ORYSJ	Q6ER94	2-Cys peroxiredoxin BAS1, chloroplastic (EC 1.11.1.15) (Thiol-specific antioxidant protein)	261	28097	0.00403901	0.00527192	-5.42684	-5.49429	-5.62409	-4.84357	-5.54892	-5.51021	-0.90695	0.415729	0.575135	0.766136	1.30525	0.00416981	0.00419566	-5.46052	-5.47154	-5.50822	-5.68553	-5.34612	-5.42034	0.0375383	0.971855	0.980853	0.993838	1.0062	0.00411235	0.00388435	-5.58145	-5.47617	-5.42966	-5.63187	-5.50285	-5.52244	0.940332	0.400288	0.587264	1.0587	0.944558	0.0041398	0.00351811	-5.39511	-5.51126	-5.56237
34	tr|A0A0P0WRU0|A0A0P0WRU0_ORYSJ	A0A0P0WRU0	Os06g0120732 protein	168	18659	0.00616305	0.00663079	-5.02464	-5.04187	-5.21148	-4.86195	-5.13632	-5.07075	-0.683161	0.532023	0.660089	0.929459	1.07589	0.00344906	0.0037254	-5.68084	-5.71992	-5.61125	-5.80262	-5.24686	-5.84562	-0.19941	0.851669	0.909924	0.925822	1.08012	0.00425319	0.00413296	-5.53076	-5.45746	-5.39654	-5.58181	-5.50798	-5.38631	0.441523	0.681652	0.790681	1.02909	0.971733	0.00349096	0.00387751	-5.47333	-5.71117	-5.82026
35	sp|Q0IQK9|NLTP1_ORYSJ	Q0IQK9	Non-specific lipid-transfer protein 1 (LTP 1) (PAPI)	116	11345	0.00927699	0.00406798	-4.53681	-4.79762	-4.72462	-5.72172	-5.50382	-5.327	6.01957	0.00383646	0.0520245	2.28049	0.438502	0.00733038	0.00153238	-4.93116	-4.89966	-4.91661	-6.3119	-6.53229	-6.62492	16.8727	7.23e-05	0.00655661	4.78366	0.209045	0.00996348	0.004939	-4.72425	-4.58398	-4.52831	-5.24745	-5.28017	-5.41159	9.11375	0.000804055	0.0256149	2.01731	0.495711	0.00835754	0.0015887	-4.88056	-4.76596	-4.71441
36	sp|Q10CE4|GLO1_ORYSJ	Q10CE4	Peroxisomal (S)-2-hydroxy-acid oxidase GLO1 (EC 1.1.3.15) (Glycolate oxidase 1) (GOX 1) (OsGLO1) (Short chain alpha-hydroxy acid oxidase GLO1)	369	40384	0.00288207	0.00389985	-5.82148	-5.93106	-5.80008	-5.63762	-5.61572	-5.40412	-3.51921	0.0244675	0.157641	0.739019	1.35314	0.00324725	0.00379377	-5.80988	-5.75909	-5.62961	-5.54527	-5.68605	-5.50105	-2.00766	0.115106	0.342377	0.855944	1.1683	0.00247748	0.00278912	-6.02063	-6.01137	-5.97027	-5.88432	-5.89562	-5.86636	-6.71652	0.00255842	0.0456422	0.888265	1.12579	0.00312236	0.0036991	-5.80787	-5.70609	-5.79668
37	sp|P14655|GLNA2_ORYSJ	P14655	Glutamine synthetase, chloroplastic (EC 6.3.1.2) (Glutamate--ammonia ligase) (OsGS2) (GS2)	428	46643	0.00263011	0.00415954	-6.00797	-5.8409	-5.9815	-5.01445	-5.88983	-5.78612	-1.35249	0.247622	0.440543	0.632306	1.58151	0.00334648	0.00382716	-5.68039	-5.74511	-5.67553	-5.57089	-5.52555	-5.60193	-4.25531	0.0131025	0.17224	0.874402	1.14364	0.0036771	0.00358974	-5.62582	-5.59373	-5.59765	-5.56564	-5.69334	-5.63414	0.661476	0.544467	0.686937	1.02434	0.976242	0.00327494	0.00351518	-5.68388	-5.69379	-5.7901
38	sp|Q40677|ALFP_ORYSJ	Q40677	Fructose-bisphosphate aldolase, chloroplastic (EC 4.1.2.13) (Chloroplastic aldolase) (AldP)	388	42006	0.00262206	0.00392575	-5.90404	-5.88609	-6.04911	-5.2944	-5.62425	-5.76088	-2.6161	0.0590405	0.218705	0.667913	1.4972	0.00339992	0.00356271	-5.72116	-5.64118	-5.69131	-5.53991	-5.70229	-5.67725	-0.804423	0.466243	0.676104	0.954306	1.04788	0.00287508	0.00330885	-5.85572	-5.87807	-5.82204	-5.70738	-5.71031	-5.7158	-8.54732	0.0010285	0.0282342	0.868907	1.15087	0.0032323	0.00365593	-5.74967	-5.74493	-5.70956
39	sp|Q42971|ENO_ORYSJ	Q42971	Enolase (EC 4.2.1.11) (2-phospho-D-glycerate hydro-lyase) (2-phosphoglycerate dehydratase) (OSE1)	446	47973	0.00245283	0.00168651	-6.03549	-5.9685	-6.02892	-6.59963	-6.29683	-6.28906	3.67825	0.0212367	0.146225	1.45439	0.687574	0.00173348	0.0016239	-6.29777	-6.46061	-6.32208	-6.27659	-6.57847	-6.43654	0.697703	0.523792	0.720988	1.06748	0.936787	0.00197417	0.00145621	-6.26112	-6.2742	-6.15205	-6.4627	-6.46886	-6.67898	3.80135	0.0190814	0.131943	1.35569	0.737632	0.00201715	0.00154079	-6.27223	-6.15763	-6.19179
40	sp|P0C358|PSAB_ORYSJ	P0C358	Photosystem I P700 chlorophyll a apoprotein A2 (EC 1.97.1.12) (PSI-B) (PsaB)	734	82560	0.00142381	0.00202456	-6.57917	-6.57132	-6.51405	-6.15911	-6.18659	-6.26446	-9.33751	0.000732366	0.0220198	0.703267	1.42194	0.00142904	0.00165327	-6.44537	-6.61616	-6.59975	-6.29373	-6.43491	-6.49737	-1.78767	0.148353	0.394917	0.864373	1.15691	0.00188617	0.00200654	-6.28673	-6.37476	-6.16885	-6.21221	-6.23647	-6.18599	-1.06223	0.348009	0.543513	0.94001	1.06382	0.001223	0.00149134	-6.54765	-6.7361	-6.86063
41	tr|Q7XV11|Q7XV11_ORYSJ	Q7XV11	Chlorophyll a-b binding protein, chloroplastic	252	27060	0.00403468	0.00441612	-5.46221	-5.5172	-5.56156	-5.42268	-5.50899	-5.34272	-1.58811	0.187458	0.373261	0.913625	1.09454	0.00443919	0.00474474	-5.34107	-5.4058	-5.51242	-5.42808	-5.32985	-5.29873	-1.06593	0.346521	0.581088	0.935601	1.06883	0.00432831	0.00444025	-5.45145	-5.5546	-5.3339	-5.4204	-5.36098	-5.47289	-0.399509	0.709931	0.803347	0.97479	1.02586	0.00411029	0.00452085	-5.4177	-5.48671	-5.58545
42	tr|Q10D68|Q10D68_ORYSJ	Q10D68	Serine hydroxymethyltransferase (EC 2.1.2.1)	513	56416	0.00195786	0.00224104	-6.22144	-6.20119	-6.28708	-6.17921	-5.95967	-6.18006	-1.67486	0.169272	0.353433	0.873639	1.14464	0.00257243	0.00296976	-5.98066	-5.96757	-5.9409	-5.78206	-5.84215	-5.83469	-6.45001	0.00297395	0.0926174	0.866208	1.15446	0.00291876	0.00270703	-5.85709	-5.82977	-5.82325	-5.95278	-5.90579	-5.87854	3.14815	0.0345754	0.179081	1.07821	0.92746	0.00237364	0.00260416	-5.96665	-6.03973	-6.13032
43	tr|Q6YWJ7|Q6YWJ7_ORYSJ	Q6YWJ7	Chlorophyll a-b binding protein, chloroplastic	244	26956	0.00366736	0.00455796	-5.51598	-5.60395	-5.7148	-5.325	-5.47807	-5.37559	-2.99387	0.0401844	0.186837	0.804605	1.24285	0.00449252	0.00455161	-5.51841	-5.37693	-5.33015	-5.39474	-5.36273	-5.42018	-0.270325	0.800285	0.880818	0.987019	1.01315	0.00470973	0.0048207	-5.42878	-5.3101	-5.33928	-5.28748	-5.39315	-5.32672	-0.500313	0.643129	0.764222	0.97698	1.02356	0.00392093	0.0043388	-5.45347	-5.54702	-5.63175
44	sp|Q7XSN6|GL41_ORYSJ	Q7XSN6	Germin-like protein 4-1	254	25658	0.00363687	0.00287659	-5.4904	-5.72147	-5.65227	-5.76266	-5.8786	-5.91883	2.79689	0.0489664	0.203768	1.2643	0.790953	0.00335213	0.0018301	-5.56495	-5.85492	-5.69556	-5.82254	-8.78517	-6.04182	1.23124	0.285674	0.529266	1.83166	0.545953	0.00166757	0.00177816	-6.42305	-6.46317	-6.30937	-6.23771	-6.80086	-6.08915	-0.102082	0.923604	0.957971	0.93781	1.06631	0.00105531	0.000996234	-6.97389	-7.0744	-6.58319
45	tr|Q6Z9G0|Q6Z9G0_ORYSJ	Q6Z9G0	Glyceraldehyde-3-phosphate dehydrogenase (Os08g0440800 protein) (cDNA clone:J023100G04, full insert sequence)	499	53370	0.00185469	0.00109909	-6.24829	-6.34875	-6.27575	-6.72464	-7.05495	-6.69816	4.50994	0.0107406	0.0922667	1.68748	0.5926	0.00193516	0.00177376	-6.33248	-6.20767	-6.20767	-6.27114	-6.40056	-6.33644	1.55181	0.195657	0.441241	1.09099	0.9166	0.00248854	0.00240288	-6.06671	-6.04455	-5.88671	-6.06185	-5.95664	-6.07923	0.486095	0.652328	0.768662	1.03565	0.965576	0.00167137	0.00158883	-6.29704	-6.4115	-6.48261
46	sp|P0C522|ATPAM_ORYSJ	P0C522	ATP synthase subunit alpha, mitochondrial	509	55373	0.00179508	0.00145819	-6.28512	-6.31283	-6.37213	-6.57762	-6.52983	-6.4863	5.64949	0.00483547	0.0586076	1.23103	0.812329	0.00152133	0.00152184	-6.42291	-6.60427	-6.44687	-6.50277	-6.51082	-6.45098	-0.0527089	0.960491	0.973893	0.999665	1.00033	0.00166872	0.00158262	-6.42932	-6.43006	-6.331	-6.4877	-6.40912	-6.45076	1.31108	0.260031	0.458935	1.0544	0.948402	0.00151566	0.0013843	-6.50523	-6.53086	-6.44174
47	sp|P0C389|CYF_ORYSJ	P0C389	Cytochrome f	320	35467	0.00347241	0.00366876	-5.85156	-5.58348	-5.5774	-5.6086	-5.6752	-5.5442	-0.627506	0.564368	0.690719	0.946481	1.05655	0.00298592	0.00395058	-5.83988	-5.71564	-5.89452	-5.45941	-5.57706	-5.56961	-4.31636	0.0124832	0.17224	0.755818	1.32307	0.00303893	0.0030357	-5.77136	-5.836	-5.78258	-5.80598	-5.7635	-5.82341	0.0369371	0.972305	0.985709	1.00107	0.998936	0.00362951	0.00340409	-5.6021	-5.66864	-5.5871
48	tr|Q2QU06|Q2QU06_ORYSJ	Q2QU06	60 kDa chaperonin alpha subunit (Os12g0277500 protein) (RuBisCO subunit binding-protein alpha subunit, chloroplast, putative, expressed)	578	61130	0.00159246	0.00172102	-6.41002	-6.30196	-6.64564	-6.22955	-6.28512	-6.62342	-0.458748	0.670235	0.777069	0.925303	1.08073	0.00186438	0.00149403	-6.29401	-6.26144	-6.29946	-6.58123	-6.62979	-6.33366	2.48672	0.0677216	0.294017	1.24788	0.801359	0.00166891	0.0012722	-6.36871	-6.4474	-6.37259	-6.72197	-6.63976	-6.64147	7.27895	0.00189284	0.0392655	1.31183	0.762295	0.00211515	0.00170558	-6.1479	-6.11977	-6.21036
49	sp|Q0D5P8|PSBQ_ORYSJ	Q0D5P8	Oxygen-evolving enhancer protein 3, chloroplastic (OEE3) (LP02)	217	22982	0.00420874	0.00448849	-5.45881	-5.40107	-5.55816	-5.65556	-5.36254	-5.24412	-0.397678	0.711177	0.80487	0.937676	1.06647	0.00612136	0.00546748	-5.15557	-5.1032	-5.03294	-5.44856	-5.18156	-5.03893	1.00462	0.371921	0.599897	1.11959	0.893181	0.0038981	0.00362759	-5.59002	-5.57762	-5.47797	-5.6245	-5.62164	-5.61146	1.98021	0.118774	0.30709	1.07457	0.930605	0.00577892	0.00682881	-5.27034	-5.09243	-5.10739
50	tr|Q6H748|Q6H748_ORYSJ	Q6H748	Chlorophyll a-b binding protein, chloroplastic	269	29210	0.00378011	0.00319829	-5.69749	-5.51258	-5.53397	-5.81027	-5.81913	-5.61906	1.91992	0.127283	0.319802	1.18191	0.846085	0.00331762	0.00362484	-5.71348	-5.74458	-5.66891	-5.84289	-5.56333	-5.48752	-0.705047	0.51967	0.720051	0.915246	1.0926	0.00408527	0.00380511	-5.50148	-5.54287	-5.45853	-5.59158	-5.60157	-5.52292	2.04814	0.109922	0.29994	1.07363	0.931424	0.00335448	0.00347871	-5.67964	-5.73351	-5.68017
51	tr|Q84NW1|Q84NW1_ORYSJ	Q84NW1	Os07g0513000 protein (Putative ATP synthase gamma chain 1, chloroplast (H(+)-transporting two-sector ATPase/F(1)-ATPase/ATPC1)) (cDNA clone:J013116B21, full insert sequence)	358	39707	0.00227195	0.00323627	-6.00467	-6.04167	-6.22918	-5.49019	-5.93677	-5.82894	-2.24445	0.0881855	0.270049	0.702028	1.42444	0.00144949	0.00193013	-6.6397	-6.45311	-6.5256	-6.23804	-6.21824	-6.29584	-4.88699	0.0081196	0.163861	0.750983	1.33159	0.00204794	0.0021909	-6.1104	-6.28711	-6.1831	-6.19914	-6.18101	-6.00224	-0.814694	0.460971	0.625035	0.934747	1.06981	0.0012954	0.00167727	-6.45219	-6.5889	-6.97648
52	sp|Q0J8M2|FER1_ORYSJ	Q0J8M2	Ferredoxin-1, chloroplastic (Anti-disease protein 1) (Ferredoxin I)	139	14951	0.00552849	0.00875396	-5.03784	-5.2231	-5.35868	-4.48193	-4.82235	-4.97588	-2.57995	0.0613304	0.222169	0.631542	1.58343	0.0209506	0.0126709	-3.89748	-3.82969	-3.87075	-4.64255	-4.18005	-4.33653	3.79183	0.0192385	0.1767	1.65344	0.604798	0.00974787	0.00784482	-4.81941	-4.36885	-4.76695	-5.1487	-4.74042	-4.71136	1.07318	0.343619	0.539074	1.24259	0.804773	0.01621	0.0181603	-4.01732	-4.0252	-4.36074
53	tr|Q6F361|Q6F361_ORYSJ	Q6F361	Malate dehydrogenase (EC 1.1.1.37)	340	35436	0.00231466	0.0018284	-5.91652	-6.11808	-6.1915	-6.4959	-6.36215	-6.09686	1.69639	0.165052	0.347033	1.26595	0.789922	0.00192729	0.00154624	-6.17956	-6.1378	-6.46895	-6.44617	-6.51403	-6.45691	1.97933	0.118892	0.344052	1.24644	0.802286	0.00158841	0.00156167	-6.53206	-6.46263	-6.34898	-6.47188	-6.50293	-6.41327	0.248914	0.815686	0.875562	1.01712	0.983164	0.00273175	0.00201968	-5.8568	-6.00228	-5.85632
54	sp|Q655S1|FTSH2_ORYSJ	Q655S1	ATP-dependent zinc metalloprotease FTSH 2, chloroplastic (OsFTSH2) (EC 3.4.24.-)	676	72538	0.00110292	0.000954707	-6.64691	-6.85011	-6.95757	-7.03229	-6.96262	-6.87375	1.35328	0.247391	0.440543	1.15525	0.865614	0.000972326	0.000925686	-6.99062	-6.91719	-6.90188	-7.01572	-6.99295	-6.94747	1.43793	0.223835	0.470701	1.05038	0.952033	0.000894929	0.000955251	-7.09019	-7.04969	-6.92402	-6.92556	-6.94537	-6.99079	-1.25678	0.277217	0.473354	0.936852	1.0674	0.000875686	0.000928919	-6.96024	-7.07159	-7.09492
55	tr|B9F813|B9F813_ORYSJ	B9F813	Os04g0234600 protein	392	42245	0.00233636	0.00232859	-6.10574	-6.05424	-6.01938	-6.00632	-6.0725	-6.1115	0.0920987	0.931048	0.948932	1.00334	0.996673	0.00223805	0.00232382	-6.22878	-6.00335	-6.08718	-6.03763	-6.01923	-6.14102	-0.533095	0.62221	0.779245	0.963087	1.03833	0.00279671	0.00286254	-5.87908	-5.87356	-5.88534	-5.93844	-5.77293	-5.86365	-0.43743	0.684381	0.791787	0.977001	1.02354	0.0021046	0.00247739	-6.12858	-6.08358	-6.29034
56	tr|Q10S82|Q10S82_ORYSJ	Q10S82	Catalase isozyme C (CAT-C) (OsCatC) (EC 1.11.1.6) (Protein NITRIC OXIDE EXCESS 1)	492	56764	0.00151186	0.00168039	-6.4148	-6.58915	-6.48693	-6.35983	-6.36785	-6.44047	-1.8969	0.130705	0.322817	0.899709	1.11147	0.00199013	0.00204626	-6.27944	-6.20003	-6.18186	-6.04309	-6.36147	-6.19591	-0.209826	0.844058	0.906426	0.972568	1.02821	0.0016322	0.00162922	-6.41773	-6.43081	-6.40509	-6.4716	-6.36308	-6.42727	0.0855585	0.935929	0.96626	1.00183	0.998173	0.00192304	0.00187238	-6.22633	-6.18319	-6.36044
57	sp|Q65XA0|DHAR1_ORYSJ	Q65XA0	Probable glutathione S-transferase DHAR1, cytosolic (EC 2.5.1.18) (GSH-dependent dehydroascorbate reductase 1) (OsDHAR1) (EC 1.8.5.1) (Glutathione-dependent dehydroascorbate reductase 1)	213	23570	0.00379546	0.00264309	-5.55216	-5.62623	-5.54545	-6.04742	-5.88523	-5.88347	6.04736	0.00377217	0.0520245	1.43599	0.696383	0.00546069	0.00354126	-5.29988	-5.17416	-5.16223	-5.65124	-5.84735	-5.46719	3.74732	0.0199936	0.1767	1.54202	0.648501	0.00351723	0.00274494	-5.69635	-5.73781	-5.52857	-5.85408	-5.88917	-5.95325	3.48188	0.0253088	0.15035	1.28135	0.780427	0.00338703	0.00210674	-5.86063	-5.55797	-5.66792
58	tr|Q6ZI53|Q6ZI53_ORYSJ	Q6ZI53	Elongation factor Tu	467	50414	0.00158503	0.00258431	-6.3109	-6.47136	-6.57731	-5.74327	-6.14704	-6.02862	-3.36578	0.0281536	0.167597	0.61333	1.63044	0.00274228	0.00267188	-6.01753	-5.76319	-5.93317	-5.99383	-5.86252	-5.92288	0.259701	0.807914	0.885051	1.02635	0.974329	0.00220251	0.00251793	-6.11464	-6.15803	-6.08322	-6.01542	-5.94203	-5.99696	-4.32747	0.0123744	0.0975598	0.87473	1.14321	0.00238245	0.00255428	-5.95538	-6.11087	-6.05894
59	tr|Q7XPR2|Q7XPR2_ORYSJ	Q7XPR2	Aminomethyltransferase (EC 2.1.2.10) (Glycine cleavage system T protein)	408	43968	0.00174767	0.00229741	-6.18691	-6.44451	-6.43923	-6.14056	-6.17601	-5.92951	-2.3973	0.0745742	0.246395	0.760717	1.31455	0.00257582	0.00261611	-5.93463	-6.04284	-5.91211	-5.91416	-5.86502	-6.07031	-0.180901	0.865242	0.915257	0.984597	1.01564	0.00249271	0.00251333	-5.98656	-6.00974	-5.98703	-6.02118	-5.99901	-5.94001	-0.303459	0.776669	0.849006	0.991794	1.00827	0.00260105	0.00269112	-5.90378	-6.02042	-5.93495
60	tr|Q69V57|Q69V57_ORYSJ	Q69V57	Fructose-bisphosphate aldolase (EC 4.1.2.13)	358	37754	0.00228237	0.00247172	-6.04894	-6.00248	-6.20757	-6.0008	-5.94435	-6.06714	-1.14987	0.314268	0.492992	0.923395	1.08296	0.00221499	0.0025445	-6.13602	-6.18074	-6.02706	-5.89008	-6.10884	-5.9356	-1.68912	0.166464	0.415526	0.870502	1.14876	0.0020263	0.00206181	-6.22233	-6.19193	-6.19069	-6.22324	-6.19977	-6.13177	-0.570462	0.598881	0.732787	0.982776	1.01753	0.00200121	0.00227573	-6.16022	-6.3109	-6.17758
61	tr|Q9LWT6|Q9LWT6_ORYSJ	Q9LWT6	Os06g0114000 protein (Putative chaperonin 60 beta) (RuBisCo subunit binding-protein beta subunit) (cDNA clone:J033034I03, full insert sequence)	601	64085	0.0012207	0.000926049	-6.62229	-6.75642	-6.75218	-7.25513	-6.71404	-7.06108	1.82494	0.14206	0.325053	1.31818	0.75862	0.00131929	0.0012405	-6.70649	-6.61556	-6.57446	-6.64888	-6.82226	-6.6175	0.857705	0.439407	0.647645	1.06352	0.940277	0.00107662	0.000888537	-6.82852	-6.85773	-6.81598	-7.02194	-6.95763	-7.10356	4.40074	0.0116844	0.0971409	1.21168	0.8253	0.00159076	0.00139705	-6.4189	-6.4474	-6.46489
62	tr|Q5JNB0|Q5JNB0_ORYSJ	Q5JNB0	Cysteine synthase (EC 2.5.1.47)	394	41788	0.00196113	0.00266491	-6.21146	-6.24014	-6.25153	-5.98556	-5.89235	-5.90734	-9.78737	0.000610733	0.020403	0.73591	1.35886	0.00145702	0.00164552	-6.51689	-6.5553	-6.52234	-6.31284	-6.39627	-6.53212	-1.81125	0.144337	0.39449	0.885445	1.12938	0.00190389	0.00192621	-6.35565	-6.29517	-6.15184	-6.44328	-6.16675	-6.17088	-0.0661341	0.950445	0.976513	0.988411	1.01172	0.00139002	0.00183436	-6.50373	-6.54948	-6.69156
63	tr|Q69JX7|Q69JX7_ORYSJ	Q69JX7	Drought-induced S-like ribonuclease (cDNA clone:001-039-G06, full insert sequence) (cDNA clone:001-045-B11, full insert sequence) (cDNA clone:006-301-A06, full insert sequence) (cDNA clone:006-305-E10, full insert sequence) (cDNA clone:006-306-E03, full insert sequence) (cDNA clone:006-307-B06, full insert sequence) (cDNA clone:006-308-G01, full insert sequence) (cDNA clone:006-311-C11, full inse…	252	28398	0.00291083	0.00198877	-5.85596	-5.85364	-5.80906	-6.05905	-5.84493	-7.21542	1.25275	0.278538	0.463751	1.46363	0.683233	0.0023205	0.00134241	-6.24318	-6.24991	-5.78049	-6.07852	-10.4984	-6.37239	1.08591	0.338582	0.572178	1.72861	0.578499	0.00445997	0.00414712	-5.38475	-5.56412	-5.30615	-5.45144	-5.41153	-5.60309	0.73213	0.504676	0.661044	1.07544	0.929854	0.00190054	0.000454425	-6.30698	-6.1344	-6.37065
64	tr|Q9AUQ4|Q9AUQ4_ORYSJ	Q9AUQ4	Os03g0712700 protein (Phosphoglucomutase) (Phosphoglucomutase, cytoplasmic 2, putative, expressed) (cDNA clone:J023019M17, full insert sequence)	582	62949	0.00113377	0.000980762	-6.68312	-6.89192	-6.78247	-6.98647	-7.01395	-6.79556	1.59925	0.185013	0.370026	1.15601	0.865046	0.000988052	0.000900862	-6.71043	-7.07364	-7.01437	-6.87368	-7.15042	-7.03174	0.621133	0.568157	0.748514	1.09679	0.911755	0.00107467	0.000908653	-6.77968	-7.03746	-6.71796	-7.02544	-7.01652	-6.96959	1.59821	0.185239	0.378109	1.1827	0.845522	0.00103093	0.000762748	-6.96303	-6.87475	-6.80069
65	tr|Q10P35|Q10P35_ORYSJ	Q10P35	Enolase 2, putative, expressed (Os03g0248600 protein) (cDNA clone:J033025E02, full insert sequence) (cDNA clone:J033048H19, full insert sequence)	445	47973	0.00156084	0.00114113	-6.44375	-6.42049	-6.52643	-6.73445	-6.88462	-6.7165	5.06023	0.00717939	0.0727619	1.3678	0.731103	0.00113902	0.00106381	-6.73649	-6.89219	-6.71336	-6.71732	-6.97807	-6.8594	0.754523	0.492523	0.694957	1.07071	0.933964	0.00137886	0.00109351	-6.62213	-6.67062	-6.47703	-6.77428	-6.82661	-6.85591	3.64264	0.0219134	0.136691	1.26095	0.793054	0.001287	0.00100559	-6.74394	-6.576	-6.65342
66	tr|Q8H4V1|Q8H4V1_ORYSJ	Q8H4V1	Os08g0366000 protein (Phosphoenolpyruvate carboxylase) (cDNA clone:J033055B18, full insert sequence)	964	110056	0.000693445	0.000522807	-7.27511	-7.36308	-7.19074	-7.4677	-7.42446	-7.8223	2.17856	0.0948976	0.277015	1.32639	0.753928	0.000495135	0.000391704	-7.56785	-7.63258	-7.63302	-7.71574	-8.04583	-7.80199	2.40517	0.0739409	0.300813	1.26405	0.791106	0.000546139	0.000421769	-7.54447	-7.6368	-7.37453	-7.6956	-7.82113	-7.80103	2.94951	0.0419898	0.196651	1.29488	0.772275	0.000496028	0.000342166	-7.72263	-7.51706	-7.59758
67	sp|Q6YT73|GLO5_ORYSJ	Q6YT73	Peroxisomal (S)-2-hydroxy-acid oxidase GLO5 (EC 1.1.3.15) (Glycolate oxidase 5) (GOX 5) (OsGLO5) (Short chain alpha-hydroxy acid oxidase GLO5)	369	40245	0.00181969	0.00284173	-6.28545	-6.3398	-6.30279	-6.01592	-5.89332	-5.70545	-4.77428	0.00881239	0.0819849	0.640347	1.56165	0.00214456	0.00282896	-6.16062	-6.22534	-6.05586	-5.72603	-6.03369	-5.86739	-2.67025	0.0557916	0.265754	0.758072	1.31914	0.00180768	0.00208315	-6.34763	-6.31455	-6.2859	-6.18287	-6.24949	-6.09526	-2.91455	0.0434797	0.196651	0.867764	1.15239	0.0017978	0.00271547	-6.24403	-6.3019	-6.42621
68	sp|O64937|EF1A_ORYSJ	O64937	Elongation factor 1-alpha (EF-1-alpha)	447	49293	0.00134848	0.00108496	-6.50675	-6.80705	-6.53885	-6.94352	-6.69336	-6.8581	1.78103	0.149505	0.329714	1.24289	0.804579	0.000810481	0.00078585	-7.28583	-7.1323	-6.9618	-7.11386	-7.11811	-7.21768	0.233439	0.82688	0.89533	1.03134	0.969609	0.00105064	0.000757716	-7.00142	-6.8981	-6.69942	-7.19256	-7.07053	-7.30644	2.89457	0.0443591	0.196651	1.38659	0.721196	0.000905618	0.000788509	-7.09292	-6.94128	-6.99238
69	sp|Q6ZFJ3|FENR2_ORYSJ	Q6ZFJ3	Ferredoxin--NADP reductase, leaf isozyme 2, chloroplastic (EC 1.18.1.2) (Leaf FNR 2) (FNR-2) (Os-LFNR2)	366	40665	0.00200239	0.00241766	-6.31259	-6.11505	-6.2224	-6.11338	-5.97368	-5.99344	-2.64159	0.0574845	0.218069	0.828233	1.20739	0.00201479	0.00225348	-6.23054	-6.21601	-6.17597	-6.13124	-6.11085	-6.04575	-3.6566	0.021645	0.179262	0.894079	1.11847	0.00196253	0.00199925	-6.19777	-6.22437	-6.28018	-6.20706	-6.27388	-6.16691	-0.459213	0.669928	0.782167	0.981634	1.01871	0.00186798	0.00231277	-6.31518	-6.17974	-6.36291
70	tr|Q2QSR7|Q2QSR7_ORYSJ	Q2QSR7	Os12g0420200 protein (RNA binding protein, putative, expressed)	376	41532	0.00206106	0.00252745	-6.35206	-6.06147	-6.16152	-5.93463	-6.08727	-5.92772	-2.0873	0.105151	0.29364	0.815469	1.22629	0.00250977	0.00271488	-6.19244	-5.92905	-5.86978	-5.91997	-5.84727	-5.96323	-0.829704	0.453352	0.661813	0.924452	1.08172	0.0029832	0.00323784	-5.86235	-5.82063	-5.76375	-5.73851	-5.78207	-5.68056	-1.9968	0.116541	0.305366	0.921353	1.08536	0.00211343	0.00256256	-6.18145	-6.16126	-6.13614
71	tr|Q53NM9|Q53NM9_ORYSJ	Q53NM9	DnaK-type molecular chaperone hsp70-rice (Heat shock cognate 70 kDa protein, putative, expressed) (Os11g0703900 protein)	649	71185	0.000912396	0.000818008	-6.90831	-7.09069	-7.00766	-7.2155	-7.08453	-7.03451	1.44875	0.220988	0.410147	1.11539	0.896549	0.00111209	0.000965947	-6.79086	-6.77633	-6.83842	-6.99622	-6.90524	-6.92797	4.2617	0.0130359	0.17224	1.15129	0.868591	0.000958057	0.000646466	-6.93372	-6.96294	-6.95538	-7.35805	-7.26555	-7.41403	8.94714	0.000863148	0.0265492	1.48199	0.674767	0.00110027	0.000828665	-6.96347	-6.69965	-6.79117
72	tr|Q5WMX0|Q5WMX0_ORYSJ	Q5WMX0	DIP3 (Os05g0247100 protein) (Putative chitinase) (cDNA clone:001-045-C02, full insert sequence)	297	32549	0.00163771	0.00175011	-6.12547	-6.57916	-6.61686	-6.28656	-6.52799	-6.25166	-0.472148	0.661427	0.773974	0.935773	1.06864	0.00175901	0.00143086	-6.32004	-6.38476	-6.32549	-6.39296	-6.74143	-6.54428	2.09848	0.103832	0.32964	1.22934	0.813445	0.00175084	0.00167815	-6.44659	-6.30093	-6.30234	-6.40815	-6.39662	-6.3659	0.806431	0.465208	0.628736	1.04332	0.958479	0.00197732	0.0013824	-6.27708	-6.21444	-6.18858
73	tr|Q84TA1|Q84TA1_ORYSJ	Q84TA1	Heat shock cognate 70 kDa protein 2, putative, expressed (Heat shock protein cognate 70) (Os03g0821100 protein) (cDNA clone:J023030D03, full insert sequence)	649	71312	0.000882172	0.000715109	-6.9293	-7.0935	-7.08527	-7.3125	-7.22268	-7.19766	3.26495	0.030936	0.1714	1.23362	0.810624	NA	NA	NA	NA	NA	NA	NA	NA	NA	NA	NA	NA	NA	0.000887485	0.000377183	-6.98572	-7.08658	-7.01177	-7.49997	-11.757	-7.4688	1.32011	0.257274	0.457512	2.35293	0.425002	0.000342661	0.000715545	-11.4322	-11.3176	-6.90278
74	tr|Q94JA2|Q94JA2_ORYSJ	Q94JA2	Malate dehydrogenase (EC 1.1.1.37)	340	35461	0.0017551	0.00143663	-6.22912	-6.3737	-6.44511	-6.68927	-6.55191	-6.4141	1.9903	0.117411	0.307636	1.22168	0.818545	0.00156409	0.0014184	-6.43409	-6.33847	-6.63059	-6.54625	-6.60785	-6.52251	1.01656	0.366849	0.595718	1.10272	0.906853	0.00122706	0.00125603	-6.80198	-6.7083	-6.60849	-6.66067	-6.68736	-6.69165	-0.464897	0.666185	0.780863	0.976938	1.02361	0.00225939	0.00159646	-6.09727	-6.12876	-6.05339
75	sp|P0C437|PSBD_ORYSJ	P0C437	Photosystem II D2 protein (PSII D2 protein) (EC 1.10.3.9) (Photosystem Q(A) protein)	353	39573	0.0019161	0.00203134	-6.35723	-6.21275	-6.20943	-6.12592	-6.31231	-6.16834	-0.772904	0.482713	0.631941	0.943266	1.06015	0.00127133	0.00151176	-6.57309	-6.73163	-6.70569	-6.46479	-6.27443	-6.81781	-0.9072	0.415611	0.630649	0.840957	1.18912	0.00223982	0.00234875	-6.0683	-6.17006	-6.0691	-6.05782	-6.09749	-6.00831	-1.12793	0.322425	0.51894	0.953625	1.04863	0.00104398	0.0014254	-6.8713	-6.87684	-6.84627
76	tr|Q84PB4|Q84PB4_ORYSJ	Q84PB4	Chloroplast photosystem I reaction center subunit II-like protein (Os08g0560900 protein) (Putative photosystem I reaction center subunit II, chloroplast (Photosystem I 20 kDa subunit) (PSI-D)) (cDNA clone:001-039-D04, full insert sequence) (cDNA clone:J013070L10, full insert sequence)	203	22034	0.00259212	0.0042824	-5.77197	-6.09011	-6.03329	-5.31073	-5.48514	-5.58309	-4.00363	0.0160815	0.115705	0.605297	1.65208	0.00300901	0.00344953	-5.70389	-5.76861	-5.96387	-5.6948	-5.43087	-5.94999	-0.711416	0.516115	0.716644	0.872297	1.1464	0.00330507	0.00315646	-5.69864	-5.77376	-5.66745	-5.81928	-5.78535	-5.67596	0.876333	0.430324	0.607479	1.04708	0.955035	0.00360907	0.0035764	-5.60237	-5.65309	-5.61813
77	tr|Q6H4L2|Q6H4L2_ORYSJ	Q6H4L2	Elongation factor 2 (Os02g0519900 protein) (Putative elongation factor 2)	843	94021	0.000551248	0.000789667	-7.22422	-11.985	-6.99245	-7.20422	-7.15847	-7.07344	-0.976118	0.384277	0.547579	0.698077	1.43251	0.000625109	0.000416178	-7.5339	-7.41904	-7.20757	-11.5659	-7.43263	-7.34252	0.998007	0.374758	0.600714	1.50202	0.665769	NA	NA	NA	NA	NA	NA	NA	NA	NA	NA	NA	NA	NA	0.000646295	9.18e-06	-7.26593	-7.38929	-7.38241
78	sp|P0C370|PSBE_ORYSJ	P0C370	Cytochrome b559 subunit alpha (PSII reaction center subunit V)	83	9445	0.00676688	0.00665518	-4.94051	-4.99108	-5.05909	-5.06564	-5.03615	-4.93967	0.330273	0.757768	0.842037	1.01678	0.983494	0.00791232	0.00958115	-4.74707	-4.89605	-4.88173	-4.64818	-4.73876	-4.56451	-2.76354	0.0506655	0.256822	0.825822	1.21091	0.00721632	0.00701124	-4.92647	-4.98957	-4.88114	-4.89935	-5.00342	-4.98098	0.647092	0.552834	0.696508	1.02925	0.971581	0.00824692	0.00878559	-4.8734	-4.71669	-4.8099
79	sp|P93407|SODCP_ORYSJ	P93407	Superoxide dismutase [Cu-Zn], chloroplastic (EC 1.15.1.1)	211	21301	0.00346155	0.00284792	-5.7585	-5.53758	-5.71602	-6.2083	-5.80594	-5.64887	1.20683	0.293986	0.475225	1.21546	0.822732	0.0037948	0.00420679	-5.41526	-5.62979	-5.69973	-5.68685	-5.44854	-5.31291	-0.711891	0.515851	0.716644	0.902066	1.10857	0.00392198	0.00372705	-5.51323	-5.57931	-5.53209	-5.49253	-5.82141	-5.49669	0.560104	0.605292	0.735035	1.0523	0.950296	0.00486635	0.00417866	-5.39568	-5.33027	-5.25523
80	sp|Q2QVG9|CLPC2_ORYSJ	Q2QVG9	Chaperone protein ClpC2, chloroplastic (ATP-dependent Clp protease ATP-binding subunit ClpC homolog 2) (Casein lytic proteinase C2)	919	102017	0.000760781	0.000740022	-7.32477	-7.08996	-7.14361	-7.32009	-7.19974	-7.11702	0.283492	0.790867	0.863633	1.02805	0.972714	0.000768879	0.000688867	-7.17258	-7.08165	-7.26599	-7.27812	-7.20227	-7.36784	1.52777	0.201289	0.447765	1.11615	0.895937	0.000665395	0.000611932	-7.48819	-7.26081	-7.21701	-7.44762	-7.31928	-7.43483	0.840911	0.447729	0.616529	1.08737	0.919651	0.000853264	0.000740494	-7.04533	-7.10095	-7.05394
81	sp|P41344|FENR1_ORYSJ	P41344	Ferredoxin--NADP reductase, leaf isozyme 1, chloroplastic (FNR) (EC 1.18.1.2) (Leaf FNR 1) (FNR-1) (Os-LFNR1)	362	40008	0.00166839	0.0023377	-6.38868	-6.30229	-6.50726	-6.0855	-6.09964	-5.99394	-4.99385	0.00752311	0.0737591	0.713687	1.40118	0.00180305	0.00220869	-6.23648	-6.30121	-6.42636	-6.13676	-6.0451	-6.16833	-3.05989	0.0376626	0.246662	0.816342	1.22498	0.0021101	0.00221652	-6.23807	-6.16948	-6.08168	-6.09621	-6.20224	-6.04348	-0.755091	0.492217	0.652389	0.951989	1.05043	0.00146629	0.0018352	-6.45972	-6.50546	-6.61629
82	sp|Q5Z974|FTSH1_ORYSJ	Q5Z974	ATP-dependent zinc metalloprotease FTSH 1, chloroplastic (OsFTSH1) (EC 3.4.24.-)	686	72703	0.000788304	0.00077046	-7.02498	-7.19546	-7.22859	-7.21553	-7.18577	-7.10741	0.280812	0.792781	0.863633	1.02316	0.977364	0.000779475	0.000806521	-6.99337	-7.21844	-7.2824	-6.96513	-7.12086	-7.31234	-0.239783	0.822285	0.8948	0.966466	1.0347	0.000829869	0.000745652	-7.11146	-7.14342	-7.03122	-7.19151	-7.20173	-7.21061	3.13115	0.0351461	0.179081	1.11294	0.898518	0.000752776	0.00067933	-7.08218	-7.22615	-7.27726
83	sp|Q7XDC8|MDHC_ORYSJ	Q7XDC8	Malate dehydrogenase, cytoplasmic (EC 1.1.1.37) (PP37)	332	35569	0.00153729	0.00132787	-6.30817	-6.64181	-6.51178	-6.80489	-6.36497	-6.76411	0.922399	0.408522	0.567967	1.15771	0.863772	0.00179109	0.00149459	-6.25217	-6.34129	-6.386	-6.35802	-6.54716	-6.63257	2.0642	0.107937	0.337757	1.19839	0.834455	0.00144706	0.0014111	-6.55662	-6.63792	-6.43105	-6.51866	-6.64079	-6.53505	0.322123	0.763492	0.838713	1.02549	0.975146	0.00197627	0.00143507	-6.22396	-6.25077	-6.20542
84	tr|Q6Z411|Q6Z411_ORYSJ	Q6Z411	Chlorophyll a-b binding protein, chloroplastic	290	31350	0.00195458	0.00228063	-6.18225	-6.33146	-6.20538	-6.13873	-6.0588	-6.05461	-2.89092	0.0445216	0.195952	0.857038	1.16681	0.00254224	0.00285889	-6.05646	-5.93699	-5.93543	-5.81225	-5.78344	-5.98831	-1.52174	0.202726	0.447915	0.88924	1.12456	0.00240235	0.00247552	-6.00709	-6.02018	-6.06766	-6.00619	-5.94328	-6.05773	-0.772279	0.483044	0.645023	0.970443	1.03046	0.00228885	0.00268825	-6.01379	-6.1505	-6.0795
85	tr|Q93X08|Q93X08_ORYSJ	Q93X08	UTP--glucose-1-phosphate uridylyltransferase (EC 2.7.7.9)	469	51682	0.00113754	0.00153246	-6.70409	-6.87632	-6.76384	-6.52569	-6.48139	-6.4375	-5.30365	0.00607217	0.0644365	0.742293	1.34718	0.00182133	0.00153029	-6.35559	-6.33254	-6.2402	-6.47942	-6.52276	-6.44619	4.16245	0.0141172	0.17224	1.19018	0.840206	0.00166034	0.00150245	-6.39998	-6.43921	-6.3644	-6.53904	-6.59137	-6.38344	1.56521	0.192588	0.387785	1.10509	0.904902	0.00142343	0.00112553	-6.57815	-6.48529	-6.6046
86	tr|Q6ER49|Q6ER49_ORYSJ	Q6ER49	Peroxidase (EC 1.11.1.7)	321	34175	0.00167362	0.00226989	-6.31127	-6.39924	-6.47447	-6.24489	-6.04929	-5.98757	-3.31685	0.0294651	0.1714	0.737315	1.35627	0.0022353	0.00242357	-5.96088	-6.10331	-6.26971	-6.11217	-5.85592	-6.12291	-0.6487	0.551894	0.742672	0.922315	1.08423	0.000743477	0.000816579	-7.41926	-7.19311	-7.03662	-7.07817	-7.26112	-7.00857	-0.748017	0.496031	0.655495	0.910477	1.09833	0.0037859	0.00376091	-5.59157	-5.7231	-5.43552
87	sp|P30298|SUS2_ORYSJ	P30298	Sucrose synthase 2 (OsSUS2) (EC 2.4.1.13) (Sucrose synthase 1) (RSs1) (Sucrose-UDP glucosyltransferase 2)	808	92129	0.000557332	0.000628566	-7.32275	-7.79021	-7.4221	-7.25339	-7.47866	-7.39729	-0.863103	0.436759	0.592416	0.886673	1.12781	0.000231171	0.000280109	-8.25706	-8.64456	-8.26251	-7.8319	-8.17838	-8.72299	-0.496379	0.645666	0.788059	0.82529	1.2117	0.00039862	0.000412765	-7.87769	-7.92304	-7.69642	-7.84977	-7.77886	-7.75181	-0.51773	0.631963	0.758695	0.965732	1.03548	0.000269744	0.000199563	-8.19165	-8.20627	-8.25737
88	sp|Q7FAH2|G3PC2_ORYSJ	Q7FAH2	Glyceraldehyde-3-phosphate dehydrogenase 2, cytosolic (EC 1.2.1.12)	337	36773	0.00133571	0.00138009	-6.40266	-6.81039	-6.68644	-6.80872	-6.44886	-6.53354	-0.222463	0.834851	0.895405	0.967842	1.03323	0.00218339	0.00206355	-6.12955	-6.09615	-6.15583	-6.09277	-6.22219	-6.24166	1.17167	0.306357	0.548925	1.05807	0.945115	0.00197027	0.00152945	-6.24091	-6.254	-6.19481	-6.44542	-6.47775	-6.52705	8.51948	0.00104142	0.0282342	1.28822	0.776265	0.00225901	0.00196256	-6.15294	-6.05834	-6.06984
89	tr|Q6L509|Q6L509_ORYSJ	Q6L509	Os05g0460000 protein (Putative hsp70) (cDNA, clone: J090096I11, full insert sequence)	646	70835	0.000829831	0.000690675	-7.05974	-7.08646	-7.13825	-7.30546	-7.15929	-7.38168	2.70701	0.053703	0.213038	1.20148	0.832307	0.00116322	0.000876796	-6.72661	-6.7721	-6.77167	-7.01977	-7.06806	-7.03051	13.4432	0.000177128	0.00965349	1.32667	0.753768	0.000973151	0.000584848	-6.94562	-6.94258	-6.91696	-7.52324	-7.33111	-7.48879	8.56762	0.00101921	0.0282342	1.66394	0.600983	0.0010903	0.000672136	-6.9825	-6.67582	-6.82905
90	tr|Q6ZL95|Q6ZL95_ORYSJ	Q6ZL95	Chlorophyll a-b binding protein, chloroplastic	263	28209	0.00209631	0.00269465	-6.16048	-6.08969	-6.25983	-5.88902	-6.04057	-5.83137	-3.13894	0.0348834	0.180157	0.777951	1.28543	0.00294	0.00301713	-5.76797	-5.85157	-5.87154	-5.7872	-5.76394	-5.86179	-0.601126	0.580161	0.755827	0.974438	1.02623	0.00225749	0.00233812	-6.09234	-6.12297	-6.06602	-5.96491	-6.15659	-6.06292	-0.559508	0.605662	0.735035	0.965514	1.03572	0.00287928	0.00325573	-5.86988	-5.8153	-5.8664
91	sp|P0C355|PSAA_ORYSJ	P0C355	Photosystem I P700 chlorophyll a apoprotein A1 (EC 1.97.1.12) (PSI-A) (PsaA)	750	83169	0.000725119	0.00112953	-7.2412	-7.24664	-7.20032	-6.86966	-6.66117	-6.83998	-6.57988	0.00276184	0.0444508	0.641964	1.55772	0.000636792	0.000665073	-7.31683	-7.44311	-7.32228	-7.23795	-7.10615	-7.69218	-0.084071	0.937039	0.962853	0.957476	1.04441	0.000748472	0.000779609	-7.08968	-7.35637	-7.16492	-7.36918	-7.08183	-7.04909	-0.286515	0.788711	0.857964	0.960061	1.0416	0.000504874	0.000656759	-7.38064	-7.85981	-7.59001
92	tr|Q6ZFI6|Q6ZFI6_ORYSJ	Q6ZFI6	Os08g0502700 protein (Putative aminotransferase) (cDNA clone:J013000A23, full insert sequence) (cDNA clone:J013001P06, full insert sequence)	402	44266	0.00160054	0.00302228	-6.60988	-6.40213	-6.32185	-5.83061	-6.00188	-5.61126	-4.43906	0.0113422	0.0947281	0.529582	1.88828	0.00262606	0.00292512	-6.11108	-5.93765	-5.8019	-5.90604	-5.82274	-5.77863	-1.17995	0.303399	0.547273	0.89776	1.11388	0.00181147	0.00233943	-6.29624	-6.29581	-6.34975	-6.05034	-6.00582	-6.12073	-6.71991	0.00255362	0.0456422	0.774323	1.29145	0.00201984	0.00290776	-6.17489	-6.18545	-6.25579
93	sp|Q69S39|UCRIA_ORYSJ	Q69S39	Cytochrome b6-f complex iron-sulfur subunit, chloroplastic (EC 7.1.1.6) (Plastohydroquinone:plastocyanin oxidoreductase iron-sulfur protein) (Rieske iron-sulfur protein) (ISP) (RISP)	225	23884	0.00276392	0.00306185	-6.01678	-5.81981	-5.84786	-5.9044	-5.78906	-5.68479	-1.15521	0.312314	0.492992	0.902696	1.10779	0.00266316	0.00302955	-5.83271	-5.99628	-5.96332	-5.87898	-5.69116	-5.83776	-1.69083	0.166132	0.415526	0.879061	1.13758	0.00241692	0.00231574	-6.05671	-6.1102	-5.91875	-6.05777	-6.04885	-6.09815	0.672782	0.537953	0.681545	1.04369	0.958136	0.00309545	0.00324882	-5.74405	-5.75866	-5.83302
94	tr|Q84PA4|Q84PA4_ORYSJ	Q84PA4	ATP synthase B chain, chloroplast, putative, expressed (H+-transporting ATP synthase chain 9-like protein) (Os03g0278900 protein) (cDNA clone:001-205-A08, full insert sequence) (cDNA clone:J013049M17, full insert sequence)	211	22729	0.00244826	0.00242123	-5.96526	-5.96897	-6.10956	-6.14357	-6.02179	-5.91779	0.162595	0.878721	0.921635	1.01116	0.988961	0.00303615	0.00303476	-5.805	-5.79993	-5.78664	-5.80115	-5.83172	-5.76125	0.0401389	0.969906	0.980399	1.00046	0.999539	0.00217812	0.00233878	-6.20147	-6.14476	-6.04773	-6.00626	-6.16981	-6.00703	-0.996751	0.375298	0.565483	0.931306	1.07376	0.00287934	0.00302856	-5.9182	-5.85556	-5.78151
95	sp|P48494|TPIS_ORYSJ	P48494	Triosephosphate isomerase, cytosolic (TIM) (Triose-phosphate isomerase) (EC 5.3.1.1)	253	27063	0.00195602	0.00257817	-6.16096	-6.2267	-6.3301	-5.59422	-6.19527	-6.2266	-1.10546	0.330976	0.507463	0.758684	1.31807	0.00554996	0.00371853	-5.35389	-5.18904	-5.06043	-5.47424	-5.70292	-5.61964	3.68125	0.0211807	0.179262	1.49252	0.67001	0.00600622	0.00537149	-5.22163	-5.08656	-5.04509	-5.30865	-5.22141	-5.15575	1.59956	0.184946	0.378109	1.11817	0.894321	0.00425315	0.0032062	-5.37972	-5.42654	-5.58545
96	tr|Q10NA9|Q10NA9_ORYSJ	Q10NA9	70 kDa heat shock protein (Heat shock cognate 70 kDa protein, putative, expressed) (Os03g0276500 protein) (cDNA clone:J023139H01, full insert sequence)	650	71100	0.000748039	0.000821138	-7.12921	-7.26316	-7.20633	-7.26148	-7.03514	-7.03451	-1.05001	0.352963	0.52278	0.910979	1.09772	0.00105287	0.000814672	-6.77045	-6.87641	-6.92837	-7.20914	-7.07229	-7.06331	3.87331	0.0179429	0.172569	1.29239	0.773761	0.000921749	0.00055762	-7.03465	-6.97933	-6.95538	-7.4114	-7.52008	-7.54937	10.4772	0.00046908	0.0190191	1.65301	0.604959	0.0010156	0.00077264	-7.05993	-6.78217	-6.85502
97	tr|Q69UU3|Q69UU3_ORYSJ	Q69UU3	Os07g0108300 protein (Putative alanine aminotransferase) (cDNA clone:J013118J02, full insert sequence)	485	53656	0.00119537	0.00193994	-6.84667	-6.67834	-6.67248	-6.36535	-6.12801	-6.25607	-5.4082	0.00566124	0.0636441	0.61619	1.62288	0.00140361	0.00186498	-6.59439	-6.49379	-6.62257	-6.11379	-6.42403	-6.34205	-2.75008	0.0513705	0.256822	0.752614	1.3287	0.000845055	0.00119841	-7.03685	-7.1751	-7.02332	-6.78459	-6.70947	-6.68876	-6.20241	0.00343685	0.0510945	0.70515	1.41814	0.00123585	0.00157023	-6.57213	-6.63779	-6.90896
98	tr|Q9LG77|Q9LG77_ORYSJ	Q9LG77	Os01g0191200 protein (Putative acid phosphatase) (cDNA clone:006-301-D10, full insert sequence) (cDNA clone:006-302-C11, full insert sequence) (cDNA clone:006-302-E06, full insert sequence) (cDNA clone:006-308-C05, full insert sequence)	303	32968	0.00155866	0.00118055	-6.35859	-6.36048	-6.71247	-6.79039	-6.83321	-6.61529	1.99022	0.117421	0.307636	1.32029	0.757411	0.00144571	0.00109932	-6.25115	-6.61663	-6.8392	-6.90515	-6.60243	-6.97146	1.25152	0.278942	0.523878	1.3151	0.7604	0.00112769	0.000918956	-6.88055	-6.86137	-6.63924	-6.96095	-6.94052	-7.08104	2.25263	0.0873906	0.266961	1.22715	0.814898	0.00151383	0.00104149	-6.39608	-6.57387	-6.51773
99	sp|Q7F8S5|PR2E2_ORYSJ	Q7F8S5	Peroxiredoxin-2E-2, chloroplastic (EC 1.11.1.15) (Peroxiredoxin IIE-2) (Thioredoxin peroxidase 2E-2)	225	23180	0.00240944	0.0023577	-6.032	-5.91304	-6.15461	-6.00949	-6.2565	-5.91458	0.218423	0.837791	0.897491	1.02194	0.978527	0.0035693	0.00295636	-5.6109	-5.60083	-5.6972	-5.99236	-5.76356	-5.73483	2.22847	0.0897637	0.318315	1.20733	0.828275	0.00337989	0.00292733	-5.65167	-5.811	-5.61753	-5.92796	-5.82206	-5.75827	1.84169	0.139325	0.332317	1.1546	0.866099	0.00358618	0.00345359	-5.59991	-5.66224	-5.63083
100	sp|Q7F9I1|CLPC1_ORYSJ	Q7F9I1	Chaperone protein ClpC1, chloroplastic (ATP-dependent Clp protease ATP-binding subunit ClpC homolog 1) (Casein lytic proteinase C1)	918	101802	0.000668043	0.000642479	-7.50988	-7.15847	-7.29601	-7.40812	-7.30106	-7.34425	0.277811	0.794926	0.864925	1.03979	0.961732	0.000666944	0.000630287	-7.30467	-7.2996	-7.33451	-7.38194	-7.30813	-7.42125	1.64804	0.17469	0.422727	1.05816	0.945037	0.000601001	0.000543211	-7.54527	-7.40567	-7.31332	-7.59389	-7.45816	-7.50669	1.25456	0.277944	0.473354	1.10639	0.903844	0.000732279	0.000649409	-7.19219	-7.25387	-7.21296
101	tr|Q69K00|Q69K00_ORYSJ	Q69K00	Os09g0535000 protein (Putative Triosephosphate isomerase, chloroplast)	304	32393	0.00175994	0.00211756	-6.38926	-6.22853	-6.42041	-6.13908	-6.17941	-6.15439	-3.10942	0.0358921	0.180157	0.83112	1.2032	0.00263603	0.00254118	-5.98452	-5.86524	-5.96997	-5.94688	-5.95734	-6.02285	0.804783	0.466057	0.676104	1.03733	0.964016	0.00211381	0.00207697	-6.13192	-6.17701	-6.16945	-6.2064	-6.13994	-6.18536	0.738696	0.501089	0.659261	1.01774	0.982571	0.00239663	0.00240448	-5.93392	-6.04021	-6.1373
102	sp|O64422|F16P1_ORYSJ	O64422	Fructose-1,6-bisphosphatase, chloroplastic (FBPase) (EC 3.1.3.11) (D-fructose-1,6-bisphosphate 1-phosphohydrolase)	406	43604	0.00118275	0.00194263	-6.68616	-6.72814	-6.80932	-6.33991	-6.20277	-6.195	-8.34676	0.00112622	0.0302369	0.608841	1.64246	0.00150595	0.0017605	-6.58608	-6.47535	-6.43933	-6.33174	-6.35236	-6.34248	-3.54778	0.0238461	0.185659	0.855413	1.16903	0.00158895	0.0017978	-6.41319	-6.4903	-6.43216	-6.4337	-6.27472	-6.26401	-2.03252	0.111891	0.29994	0.883828	1.13144	0.00126172	0.00161757	-6.70624	-6.59164	-6.73372
103	sp|Q2QLY4|METE2_ORYSJ	Q2QLY4	5-methyltetrahydropteroyltriglutamate--homocysteine methyltransferase 2 (EC 2.1.1.14) (Cobalamin-independent methionine synthase 2)	766	84666	0.000608917	0.000785322	-7.37285	-7.46081	-7.38018	-7.16845	-6.99309	-7.31235	-2.55558	0.0629323	0.224367	0.775373	1.2897	0.000421529	0.000549179	-7.64759	-7.75399	-7.93395	-7.56871	-7.38525	-7.57945	-2.5546	0.0629974	0.280274	0.767562	1.30283	0.000565519	0.00045143	-7.51704	-7.43811	-7.47971	-7.61302	-7.63757	-7.87979	2.63078	0.0581387	0.222574	1.25273	0.798257	0.00050144	0.000568416	-7.63293	-7.51833	-7.64791
104	sp|Q9FE01|APX2_ORYSJ	Q9FE01	L-ascorbate peroxidase 2, cytosolic (EC 1.11.1.11) (APXb) (OsAPx2)	251	27118	0.00147133	0.001533	-6.23445	-6.63038	-6.78235	-6.80776	-6.34629	-6.35353	-0.208179	0.845259	0.903346	0.959769	1.04192	0.00192671	0.0015359	-6.19632	-6.17528	-6.39913	-6.47198	-6.48125	-6.48272	3.10352	0.0360978	0.243381	1.25445	0.797161	0.00137728	0.000974979	-6.68661	-6.49308	-6.59262	-7.02373	-6.7823	-7.01226	3.61432	0.0224702	0.139191	1.41262	0.707904	0.00209569	0.00123624	-6.35395	-6.11611	-6.05752
105	tr|Q10RP0|Q10RP0_ORYSJ	Q10RP0	Cell division cycle protein 48, putative, expressed (Os03g0151800 protein) (cDNA clone:J013001D04, full insert sequence) (cDNA clone:J013082G14, full insert sequence) (cDNA clone:J013093N05, full insert sequence) (cDNA clone:J013112O07, full insert sequence)	809	89744	0.000526514	0.000293319	-7.43139	-7.7335	-7.50693	-8.22295	-7.92516	-8.29405	4.07151	0.0152041	0.112411	1.79502	0.557096	0.000462516	0.000367685	-7.62766	-7.58514	-7.8422	-7.80549	-7.79833	-8.16251	1.64485	0.175346	0.422727	1.25791	0.794968	0.000424761	0.000304456	-7.76031	-7.7734	-7.75831	-8.00241	-7.94351	-8.40494	2.43295	0.0717519	0.25001	1.39514	0.716771	0.000574622	0.000351933	-7.42765	-7.50411	-7.45513
106	sp|Q2QLY5|METE1_ORYSJ	Q2QLY5	5-methyltetrahydropteroyltriglutamate--homocysteine methyltransferase 1 (EC 2.1.1.14) (Cobalamin-independent methionine synthase 1)	766	84585	0.000600334	0.000521655	-7.37167	-7.53467	-7.35726	-7.20397	-7.11578	-11.6016	0.822772	0.456858	0.602465	1.15083	0.868941	NA	NA	NA	NA	NA	NA	NA	NA	NA	NA	NA	NA	NA	NA	NA	NA	NA	NA	NA	NA	NA	NA	NA	NA	NA	NA	NA	NA	NA	NA	NA
107	sp|Q6YZX6|ACOC_ORYSJ	Q6YZX6	Putative aconitate hydratase, cytoplasmic (Aconitase) (EC 4.2.1.3) (Citrate hydro-lyase)	898	98083	0.000465692	0.000173816	-7.54427	-7.8523	-7.64363	-8.72918	-8.94164	-8.38254	5.38501	0.00574937	0.0636441	2.67922	0.373243	0.000238207	0.000162419	-8.46757	-8.38388	-8.19539	-8.89951	-8.44114	-8.91025	2.30257	0.0827053	0.302175	1.46662	0.681842	0.00054767	0.000226667	-7.71347	-7.50088	-7.34836	-8.52623	-8.51971	-8.17253	5.61486	0.00494447	0.0637912	2.41619	0.413874	0.000197092	8.11e-05	-8.53138	-8.80244	-8.31947
108	tr|Q651T8|Q651T8_ORYSJ	Q651T8	Os06g0662000 protein (Putative vacuolar proton-ATPase)	620	68469	0.000718647	0.000528839	-7.18468	-7.24825	-7.28403	-7.81527	-7.40793	-7.45842	2.44623	0.070732	0.238455	1.35891	0.735881	0.000708902	0.000533078	-7.43503	-7.21719	-7.12761	-7.39782	-7.48556	-7.7622	2.02107	0.11336	0.342377	1.32983	0.751977	0.000712254	0.000475106	-7.43286	-7.20381	-7.129	-7.62009	-7.57233	-7.77447	3.64367	0.0218935	0.136691	1.49915	0.667046	0.000547679	0.000435201	-7.49884	-7.42591	-7.61359
109	tr|Q8GTK8|Q8GTK8_ORYSJ	Q8GTK8	Os07g0212200 protein (Putative mRNA binding protein)	392	41008	0.00110434	0.00126524	-6.67288	-6.81149	-6.96199	-6.83613	-6.66935	-6.53464	-1.12171	0.324771	0.503339	0.87283	1.1457	0.0013674	0.00177936	-6.67192	-6.6171	-6.50301	-6.31733	-6.21162	-6.48422	-2.77202	0.0502268	0.256822	0.768476	1.30128	0.00162836	0.0015938	-6.41573	-6.51508	-6.33761	-6.44181	-6.60855	-6.29849	0.259614	0.807976	0.871481	1.02169	0.978773	0.00154789	0.00148863	-6.41295	-6.55957	-6.44592
110	sp|Q6ZBZ2|GL814_ORYSJ	Q6ZBZ2	Germin-like protein 8-14 (Germin-like protein 1) (Germin-like protein 5) (OsGER5)	213	21861	0.00184306	0.00292569	-6.06622	-6.41276	-6.45748	-6.03332	-5.80589	-5.69291	-2.94252	0.042283	0.190696	0.629956	1.58741	0.00457244	0.0044544	-5.20666	-5.46899	-5.51601	-5.32538	-5.40561	-5.52012	0.177562	0.867696	0.915257	1.0265	0.974184	0.00364903	0.00396633	-5.81769	-5.54952	-5.50085	-5.55683	-5.44211	-5.59735	-0.831647	0.452373	0.619322	0.920001	1.08696	0.00545918	0.00591242	-5.05981	-5.16975	-5.43877
111	sp|Q69SV0|APX8_ORYSJ	Q69SV0	Probable L-ascorbate peroxidase 8, chloroplastic (EC 1.11.1.11) (OsAPx8)	478	51188	0.000989458	0.00106353	-6.94569	-6.76234	-7.07136	-7.0583	-6.89152	-6.6347	-0.426188	0.691904	0.795029	0.930358	1.07486	0.0011386	0.00115631	-6.48334	-6.83926	-7.11084	-6.69565	-6.77026	-6.82594	-0.254354	0.811763	0.886299	0.984682	1.01556	0.000751284	0.000781414	-7.19958	-7.18409	-7.19758	-7.08305	-7.19173	-7.19245	-1.03646	0.358531	0.552348	0.961441	1.04011	0.00112316	0.00109089	-6.75722	-6.87555	-6.74707
112	sp|Q6K669|AMPL2_ORYSJ	Q6K669	Leucine aminopeptidase 2, chloroplastic (EC 3.4.11.1) (Leucyl aminopeptidase 2) (LAP 2) (Proline aminopeptidase 2) (EC 3.4.11.5) (Prolyl aminopeptidase 2)	598	61819	0.00072495	0.000538304	-7.13385	-7.27516	-7.28655	-7.75729	-7.50713	-7.35695	2.43623	0.0714984	0.239372	1.34673	0.742539	0.000914486	0.000709541	-7.08225	-6.9463	-6.96815	-7.25468	-7.23286	-7.26541	5.83219	0.00430687	0.117362	1.28884	0.77589	0.000678056	0.000610433	-7.30436	-7.34448	-7.24264	-7.35698	-7.43961	-7.40919	2.74235	0.05178	0.21187	1.11078	0.90027	0.000907832	0.000675612	-7.02651	-6.91191	-7.08256
113	tr|Q0JAF4|Q0JAF4_ORYSJ	Q0JAF4	Os04g0602100 protein (cDNA clone:J023033M17, full insert sequence)	353	38181	0.00137642	0.00158057	-6.65279	-6.53068	-6.58508	-6.71344	-6.57004	-6.15375	-0.643876	0.554716	0.682611	0.870834	1.14833	0.00173263	0.00153882	-6.34987	-6.3204	-6.40596	-6.52229	-6.32894	-6.59863	1.48107	0.212704	0.457888	1.12595	0.888141	0.00182682	0.00153308	-6.28097	-6.42648	-6.21925	-6.61469	-6.37076	-6.47088	1.88348	0.132746	0.327098	1.1916	0.83921	0.00173813	0.00160041	-6.41367	-6.40306	-6.25599
114	tr|Q6ZH98|Q6ZH98_ORYSJ	Q6ZH98	Peptidyl-prolyl cis-trans isomerase (PPIase) (EC 5.2.1.8)	172	18361	0.00270304	0.00203372	-5.91685	-5.90597	-5.91736	-6.20381	-6.01925	-6.40821	2.64281	0.0574114	0.218069	1.32911	0.752383	0.00247809	0.00179669	-5.96533	-6.03005	-6.0065	-6.03767	-6.5624	-6.44372	2.17081	0.0957234	0.326995	1.37925	0.72503	0.00247925	0.0019334	-6.0104	-6.12748	-5.87722	-6.33734	-6.1923	-6.2216	2.89451	0.0443615	0.196651	1.28233	0.77983	0.00270423	0.00141509	-5.99465	-5.95025	-5.804
115	tr|Q8S7H8|Q8S7H8_ORYSJ	Q8S7H8	Os03g0778100 protein (Photosystem I reaction center subunit III, chloroplast, putative, expressed) (Photosystem-1 F subunit) (cDNA clone:001-016-D02, full insert sequence) (cDNA clone:006-208-C12, full insert sequence)	236	24767	0.00183751	0.00435738	-6.22079	-6.38988	-6.2945	-4.79582	-6.11027	-5.95688	-1.62922	0.178599	0.364472	0.421701	2.37135	0.00245681	0.00274739	-6.04964	-6.05956	-5.92332	-5.76753	-5.85199	-6.10104	-0.951474	0.395243	0.621368	0.894233	1.11828	0.00280932	0.00266543	-5.84898	-5.92609	-5.85128	-5.95726	-5.99141	-5.83989	1.03161	0.360545	0.552831	1.05398	0.948782	0.0022916	0.00275139	-5.98168	-6.21848	-6.04996
116	sp|Q6K5G8|G3PC3_ORYSJ	Q6K5G8	Glyceraldehyde-3-phosphate dehydrogenase 3, cytosolic (EC 1.2.1.12)	337	36568	0.0011632	0.000391233	-6.60726	-6.92816	-6.75996	-11.0374	-6.77987	-10.7622	2.00284	0.115741	0.307054	2.97316	0.336342	NA	NA	NA	NA	NA	NA	NA	NA	NA	NA	NA	NA	NA	0.00145686	0.000717089	-6.54138	-6.57575	-6.47966	-6.83039	-6.8533	-11.1167	1.21701	0.290493	0.488236	2.03164	0.492214	0.0014933	2.37e-05	-6.61946	-6.47361	-6.43643
117	tr|Q943K1|Q943K1_ORYSJ	Q943K1	Photosystem II 22 kDa protein 1, chloroplastic (22 kDa protein of photosystem II 1) (Photosystem II subunit 1) (OsPsbS1)	268	27903	0.00174558	0.005234	-6.33858	-6.28171	-6.43793	-4.8051	-5.75634	-5.43725	-3.60092	0.0227396	0.150817	0.333507	2.99844	0.00282163	0.00287489	-5.77615	-5.96223	-5.88168	-5.90857	-5.71846	-5.94312	-0.188595	0.859592	0.912619	0.981476	1.01887	0.00360576	0.00349065	-5.70858	-5.64116	-5.53374	-5.78966	-5.64257	-5.55471	0.403918	0.706935	0.803347	1.03298	0.968075	0.0023729	0.00275431	-6.00528	-6.14521	-5.98777
118	tr|Q10NA1|Q10NA1_ORYSJ	Q10NA1	Heat shock cognate 70 kDa protein, putative, expressed (Os03g0277300 protein)	653	71634	0.000619703	0.000562814	-7.30736	-7.45014	-7.40671	-7.56801	-7.35011	-7.54415	1.2279	0.286799	0.468646	1.10108	0.908199	0.000865864	0.000644532	-7.05509	-7.09349	-7.00858	-7.3234	-7.34557	-7.3726	10.3895	0.000484642	0.0198097	1.3434	0.74438	0.000763577	0.000474076	-7.17392	-7.22825	-7.13261	-7.66581	-7.61806	-7.67961	14.2632	0.000140342	0.0089418	1.61066	0.620862	0.000825415	0.000538605	-7.29325	-6.95233	-7.08243
119	tr|Q10S34|Q10S34_ORYSJ	Q10S34	Aconitate hydratase (Aconitase) (EC 4.2.1.3)	986	106302	0.00032617	0.000178525	-7.70159	-8.44348	-8.07538	-8.73808	-8.91077	-8.33369	2.14315	0.0987375	0.283635	1.82703	0.547335	0.000224718	0.000182778	-8.39951	-8.39754	-8.40496	-8.46904	-8.45004	-8.99061	1.33182	0.253741	0.502438	1.22946	0.813364	0.000278757	0.000177837	-8.31313	-8.28454	-7.99067	-8.7358	-8.65891	-8.52115	3.66705	0.0214468	0.136647	1.56749	0.637964	0.000248805	0.000135921	-8.21969	-8.34872	-8.33313
120	tr|Q2QWN3|Q2QWN3_ORYSJ	Q2QWN3	Os12g0189400 protein (Photosystem I reaction centre subunit N, chloroplast, putative, expressed) (cDNA clone:001-021-C11, full insert sequence)	149	15915	0.0028895	0.00419566	-5.80259	-5.7892	-5.95675	-5.69551	-5.42361	-5.33607	-3.01618	0.0393105	0.186622	0.688687	1.45204	0.0049073	0.00468842	-5.17645	-5.29779	-5.5038	-5.27805	-5.2088	-5.65652	0.326491	0.760421	0.860408	1.04668	0.955397	0.00426386	0.00456553	-5.48514	-5.46517	-5.42342	-5.3599	-5.44423	-5.36573	-2.07755	0.106318	0.295437	0.933925	1.07075	0.00465535	0.00434415	-5.37773	-5.37435	-5.35725
121	sp|Q948T6|LGUL_ORYSJ	Q948T6	Lactoylglutathione lyase (EC 4.4.1.5) (Aldoketomutase) (Allergen Glb33) (Glyoxalase I) (Glx I) (Glyoxylase I 11) (OsGLYI-11) (OsGLYI11) (Ketone-aldehyde mutase) (Methylglyoxalase) (PP33) (S-D-lactoylglutathione methylglyoxal lyase) (allergen Ory s Glyoxalase I)	291	32553	0.00130442	0.00104448	-6.54454	-6.68885	-6.70024	-6.84375	-6.86447	-6.88491	4.26852	0.0129654	0.103758	1.24887	0.800722	0.00114664	0.000810121	-6.73257	-6.75562	-6.82697	-7.36834	-7.13674	-6.90365	2.65843	0.0564829	0.265754	1.41539	0.706518	0.00146493	0.00111597	-6.60974	-6.57343	-6.4066	-6.74462	-6.73723	-6.92309	3.11608	0.0356614	0.179081	1.3127	0.761789	0.00134012	0.000699377	-6.7147	-6.56164	-6.5757
122	tr|Q8H8D6|Q8H8D6_ORYSJ	Q8H8D6	Glutathione S-transferase, N-terminal domain containing protein, expressed (Os03g0134900 protein) (Putative glutathione S-transferase)	319	35704	0.00114371	0.00123657	-6.63845	-6.906	-6.79415	-6.67139	-6.87322	-6.56564	-0.639674	0.557183	0.684122	0.924906	1.08119	0.001512	0.00164587	-6.47194	-6.56697	-6.44797	-6.59041	-6.26125	-6.40379	-0.75633	0.491552	0.694957	0.918667	1.08853	0.00114273	0.001119	-6.83899	-6.79573	-6.69389	-6.80823	-6.74776	-6.83186	0.39675	0.711809	0.803713	1.0212	0.979237	0.00133992	0.00138876	-6.62956	-6.58279	-6.63389
123	sp|P0C2Z3|ATPE_ORYSJ	P0C2Z3	ATP synthase epsilon chain, chloroplastic (ATP synthase F1 sector epsilon subunit) (F-ATPase epsilon subunit)	137	15218	0.00286501	0.00591547	-5.81237	-5.72036	-6.06353	-4.50885	-5.7368	-5.65206	-1.38427	0.238495	0.430244	0.484324	2.06473	0.00265039	0.00283583	-6.06158	-5.71311	-6.06702	-6.03032	-5.76243	-5.8228	-0.529276	0.624625	0.779245	0.934607	1.06997	0.0026144	0.0033066	-6.10837	-5.96965	-5.78807	-5.81526	-5.81694	-5.53116	-1.76459	0.152398	0.342415	0.790659	1.26477	0.00219745	0.00278949	-5.87925	-6.10842	-6.45579
124	sp|P0C5D5|PRXQ_ORYSJ	P0C5D5	Peroxiredoxin Q, chloroplastic (EC 1.11.1.15) (Thioredoxin peroxidase)	217	23737	0.00167293	0.00244073	-6.25655	-6.37309	-6.57553	-6.13961	-6.15067	-5.79775	-2.5047	0.0664323	0.232348	0.685423	1.45895	0.00222832	0.00179342	-6.18942	-6.09757	-6.0383	-6.57715	-6.20661	-6.22851	1.79146	0.147699	0.394917	1.2425	0.804829	0.00178547	0.00163715	-6.40074	-6.35902	-6.23225	-6.42886	-6.42146	-6.39441	1.62826	0.1788	0.370906	1.0906	0.91693	0.00259651	0.00214337	-6.06808	-6.01147	-5.80136
125	sp|Q6K439|PAP2_ORYSJ	Q6K439	Probable plastid-lipid-associated protein 2, chloroplastic (Fibrillin-like protein 2)	319	33920	0.00122644	0.00059528	-6.61449	-6.76044	-6.74242	-10.9635	-7.76886	-6.61075	1.3375	0.252046	0.44658	2.06027	0.485374	0.00130559	0.000627077	-6.54736	-6.64657	-6.73852	-8.14811	-6.91423	-7.42125	2.34716	0.0787594	0.300813	2.08202	0.480302	0.00115703	0.000801246	-6.78726	-6.74399	-6.75495	-7.11103	-7.29994	-6.99975	4.23203	0.0133484	0.101916	1.44404	0.6925	0.00163797	0.00047128	-6.61116	-6.56677	-6.13657
126	tr|Q93W07|Q93W07_ORYSJ	Q93W07	Vacuolar proton pump subunit B (V-ATPase subunit B) (Vacuolar proton pump subunit B)	488	54058	0.000662015	0.000796986	-7.08006	-7.46041	-7.4718	-7.31816	-7.17154	-6.94916	-1.14072	0.317646	0.496563	0.830648	1.20388	0.000759118	0.000498697	-7.2838	-7.14786	-7.12562	-7.71574	-7.64449	-7.46697	4.75794	0.00891866	0.163861	1.5222	0.656943	0.000769849	0.000532668	-7.31255	-7.15621	-7.05576	-7.41942	-7.62893	-7.57655	3.75446	0.0198701	0.13227	1.44527	0.691913	0.000712905	0.00041237	-7.22245	-7.23301	-7.28412
127	sp|Q0E4K1|CATA1_ORYSJ	Q0E4K1	Catalase isozyme A (CAT-A) (EC 1.11.1.6)	492	56698	0.000944841	0.0010331	-7.15742	-6.9469	-6.81805	-7.10837	-6.51813	-7.12511	-0.255517	0.810925	0.879152	0.914571	1.09341	0.000137441	0.000269828	-8.94203	-9.00675	-8.74681	-7.84149	-8.79189	-8.23789	-2.12276	0.101028	0.326995	0.509365	1.96323	0.00021475	0.000453729	-8.40023	-8.41331	-8.52956	-7.62539	-7.76667	-7.70702	-12.8927	0.000208718	0.011636	0.473301	2.11282	0.000170598	0.0001671	-9.00584	-8.38041	-8.74167
128	sp|Q6ZKC0|14333_ORYSJ	Q6ZKC0	14-3-3-like protein GF14-C (G-box factor 14-3-3 homolog C)	256	28827	0.00118621	0.00119834	-6.48003	-6.8318	-6.96333	-6.72289	-6.93935	-6.55496	-0.106075	0.92063	0.944719	0.989877	1.01023	0.00138998	0.00129894	-6.57004	-6.67643	-6.49701	-6.77205	-6.50505	-6.68013	0.757563	0.49089	0.694957	1.07009	0.934499	0.00145483	0.00117882	-6.56787	-6.55392	-6.47911	-6.65501	-7.00032	-6.61709	1.79082	0.14781	0.339416	1.23414	0.810283	0.00162633	0.00142015	-6.51833	-6.36801	-6.38463
129	sp|Q2RAK2|KPYC1_ORYSJ	Q2RAK2	Pyruvate kinase 1, cytosolic (OsPK1) (EC 2.7.1.40)	527	57320	0.00080635	0.000466229	-7.16795	-7.09557	-7.10696	-7.72715	-7.52462	-7.77919	6.84708	0.00238103	0.0413017	1.72952	0.578196	0.000717149	0.000513873	-7.25796	-7.32268	-7.1479	-7.45998	-7.83302	-7.47071	2.59853	0.0601412	0.272387	1.39558	0.71655	0.000520709	0.000444089	-7.61442	-7.51628	-7.5527	-7.51578	-7.82482	-7.85412	1.52237	0.202576	0.400009	1.17253	0.852853	0.000617889	0.000403088	-7.55003	-7.29233	-7.34343
130	tr|Q6ZEZ2|Q6ZEZ2_ORYSJ	Q6ZEZ2	Os07g0176900 protein (Putative ribose-5-phosphate isomerase) (cDNA clone:001-034-G01, full insert sequence)	280	29197	0.0014363	0.00203844	-6.49382	-6.4984	-6.65289	-6.28162	-6.32995	-6.00644	-3.01627	0.0393071	0.186622	0.704606	1.41923	0.00202038	0.00217377	-6.33251	-6.00777	-6.30671	-6.31923	-6.06027	-6.03805	-0.554792	0.608596	0.777386	0.929436	1.07592	0.00169068	0.00162243	-6.40621	-6.37434	-6.36774	-6.41749	-6.60158	-6.27844	0.527246	0.625911	0.752443	1.04207	0.959633	0.00197564	0.00251244	-6.249	-6.19075	-6.24186
131	sp|P0C434|PSBA_ORYSJ	P0C434	Photosystem II protein D1 (PSII D1 protein) (EC 1.10.3.9) (Photosystem II Q(B) protein)	353	38963	0.00148633	0.00213243	-6.81006	-6.41137	-6.36917	-6.21069	-5.99107	-6.27199	-2.26557	0.0861486	0.267952	0.697011	1.4347	0.00138674	0.00153568	-6.58809	-6.62251	-6.53382	-6.3661	-6.4692	-6.61679	-1.26234	0.27541	0.519073	0.903012	1.1074	0.00229372	0.00255683	-6.06519	-6.1286	-6.04097	-6.10833	-6.12065	-5.72935	-0.703087	0.520768	0.670661	0.897098	1.11471	0.00129754	0.0016631	-6.59218	-6.63414	-6.71974
132	sp|P14656|GLN11_ORYSJ	P14656	Glutamine synthetase cytosolic isozyme 1-1 (EC 6.3.1.2) (Glutamate--ammonia ligase GLN1;1) (OsGLN1;1) (Glutamine synthetase shoot isozyme) (OsGS1;1)	356	39201	0.000998959	0.00114025	-6.81774	-7.03286	-6.88768	-7.2169	-6.56811	-6.65916	-0.461415	0.668477	0.777069	0.876088	1.14144	0.00153804	0.00133186	-6.4797	-6.44043	-6.51293	-6.79945	-6.55801	-6.52762	1.70235	0.163903	0.415324	1.15481	0.865946	0.00112828	0.000994477	-6.87617	-6.83591	-6.66225	-6.737	-7.01564	-7.01368	1.15158	0.313641	0.513335	1.13455	0.881406	0.00171172	0.0014938	-6.49016	-6.34992	-6.28183
133	sp|Q0DG05|PSAH_ORYSJ	Q0DG05	Photosystem I reaction center subunit VI, chloroplastic (PSI-H) (Light-harvesting complex I 11 kDa protein) (Protein GOS5)	142	15044	0.00216909	0.00572482	-5.88742	-6.17948	-6.39996	-4.38291	-6.09128	-6.02277	-1.13647	0.319227	0.498171	0.378892	2.63927	0.00267495	0.00333824	-5.57542	-6.11305	-6.20406	-6.11973	-5.26494	-5.93472	-0.587117	0.588665	0.760844	0.801305	1.24796	0.00350379	0.00422172	-5.42688	-5.73045	-5.85381	-6.17553	-5.68729	-4.93414	-0.18656	0.861086	0.906834	0.829943	1.2049	0.00229578	0.00230496	-5.83029	-6.14782	-6.31334
134	sp|Q0J4P2|HSP81_ORYSJ	Q0J4P2	Heat shock protein 81-1 (HSP81-1) (Heat shock protein 82)	699	80194	0.000521979	0.000442219	-7.56264	-7.8547	-7.32552	-7.8915	-7.60287	-7.698	0.856108	0.440193	0.593719	1.18036	0.847198	0.000359076	0.000163071	-7.87384	-8.05297	-7.87929	-8.36135	-8.31641	-11.4166	1.39093	0.236625	0.484078	2.20197	0.45414	0.000420376	0.000329496	-8.03108	-7.68962	-7.64511	-8.21013	-7.7625	-8.14147	1.34804	0.248927	0.446416	1.27581	0.783814	0.00029771	0.000211486	-8.25273	-8.06667	-8.05108
135	tr|Q7XZW5|Q7XZW5_ORYSJ	Q7XZW5	Malate dehydrogenase (EC 1.1.1.37)	354	37023	0.00144644	0.00191965	-6.79029	-6.39868	-6.4689	-6.34144	-6.09128	-6.35695	-1.95368	0.12244	0.313488	0.753494	1.32715	0.00206201	0.00238553	-6.22376	-6.10429	-6.22921	-5.92398	-6.0901	-6.11165	-1.9992	0.116222	0.342377	0.864382	1.1569	0.00133338	0.00180111	-6.53416	-6.6793	-6.65269	-6.28651	-6.30522	-6.36813	-5.92477	0.0040661	0.0584994	0.740312	1.35078	0.00222988	0.00216585	-6.18109	-5.98878	-6.15883
136	sp|O22386|RK12_ORYSJ	O22386	50S ribosomal protein L12, chloroplastic (CL12)	185	18590	0.00191496	0.00174463	-6.13378	-6.16019	-6.52612	-6.28567	-6.50213	-6.28137	0.568347	0.600187	0.729607	1.09764	0.911048	0.0013995	0.00150752	-6.41372	-6.59286	-6.73425	-6.64992	-6.51982	-6.34557	-0.587467	0.588452	0.760844	0.928346	1.07718	0.00169042	0.00142657	-6.45082	-6.4639	-6.24851	-6.46911	-6.44296	-6.77899	1.36945	0.242709	0.442734	1.18495	0.843915	0.00192447	0.00201531	-6.28179	-6.26028	-6.21829
137	tr|A0A0P0WKD6|A0A0P0WKD6_ORYSJ	A0A0P0WKD6	Os05g0291700 protein	495	52346	0.000881209	0.00120588	-7.16762	-6.97988	-6.96745	-6.86444	-6.77744	-6.54716	-2.69121	0.0545893	0.21502	0.73076	1.36844	0.00115165	0.00128626	-6.74099	-6.68055	-6.88954	-6.86872	-6.73956	-6.41562	-0.645142	0.553975	0.743942	0.895345	1.11689	0.000772247	0.000799964	-7.13746	-7.23392	-7.13054	-7.1043	-7.15663	-7.13258	-0.986345	0.379803	0.567316	0.965352	1.03589	0.00172591	0.00190401	-6.36011	-6.45381	-6.27967
138	tr|Q5JMS4|Q5JMS4_ORYSJ	Q5JMS4	Peroxidase (EC 1.11.1.7)	377	39638	0.000918299	0.000762936	-6.88945	-7.11322	-6.9888	-7.31221	-7.20516	-7.03704	1.82227	0.142501	0.325053	1.20364	0.830815	0.000251477	0.000248745	-7.9471	-8.44714	-8.58853	-7.86821	-8.12279	-9.61355	0.358541	0.738061	0.843867	1.01098	0.989139	0.000554326	0.000469853	-7.51322	-7.47629	-7.50414	-7.56125	-7.73494	-7.70171	3.09112	0.0365345	0.180902	1.17979	0.84761	0.000200487	0.00011957	-8.64689	-8.53229	-8.38273
139	tr|Q9FRX7|Q9FRX7_ORYSJ	Q9FRX7	Aldehyde dehydrogenase ALDH2b (Os06g0270900 protein) (cDNA clone:J013051L04, full insert sequence) (cDNA clone:J013116E11, full insert sequence) (cDNA clone:J033005P04, full insert sequence)	549	59307	0.000580425	0.000433977	-7.29323	-7.63251	-7.45818	-7.76146	-7.77599	-7.69213	2.78234	0.0496995	0.203768	1.33746	0.747687	0.000475132	0.000377916	-7.7501	-7.69347	-7.52598	-7.96971	-7.93878	-7.74864	2.37616	0.0763075	0.300813	1.25724	0.795391	0.000574381	0.000491521	-7.53751	-7.51611	-7.34445	-7.51304	-7.64088	-7.71018	1.84794	0.138319	0.332317	1.16858	0.855741	0.000474502	0.000371031	-7.75139	-7.766	-7.47083
140	sp|Q06967|14336_ORYSJ	Q06967	14-3-3-like protein GF14-F (14-3-3-like protein S94) (G-box factor 14-3-3 homolog F) (OsGF14a) (Stress-regulated 14-3-3 protein) (SR14-3-3)	260	29178	0.0010581	0.00110997	-6.61705	-6.96574	-7.02061	-7.05302	-6.95314	-6.49599	-0.158461	0.881772	0.922979	0.953273	1.04902	0.00135459	0.00108276	-6.50536	-6.77917	-6.54927	-7.26127	-6.59435	-6.74394	1.1647	0.308866	0.549113	1.25105	0.799327	0.00117895	0.00102328	-6.82907	-6.77433	-6.63601	-6.76889	-7.01412	-6.88623	1.57126	0.191219	0.387785	1.15213	0.867955	0.00126429	0.00103004	-6.68931	-6.61819	-6.71476
141	sp|Q2R2W2|14334_ORYSJ	Q2R2W2	14-3-3-like protein GF14-D (G-box factor 14-3-3 homolog D)	265	29262	0.0010181	0.000700074	-6.61705	-7.05469	-7.06608	-7.44692	-7.19676	-7.17175	2.08899	0.10495	0.29364	1.45427	0.687629	0.00120473	0.00087725	-6.58383	-6.77917	-6.81754	-7.17789	-6.91526	-7.0402	3.02985	0.0387862	0.246662	1.3733	0.728174	0.0012041	0.00103535	-6.79458	-6.74207	-6.63601	-6.8046	-6.93244	-6.88623	2.51327	0.0658275	0.237725	1.16299	0.859854	0.00113531	0.000710983	-6.87589	-6.71128	-6.76239
142	sp|Q6ATY4|U603_ORYSJ	Q6ATY4	UPF0603 protein Os05g0401100, chloroplastic	299	31769	0.00108465	0.00138154	-6.6992	-6.96621	-6.83189	-6.72198	-6.56867	-6.47805	-2.31471	0.0816092	0.26215	0.7851	1.27372	0.00134747	0.00134142	-6.48026	-6.6907	-6.67143	-6.71771	-6.49745	-6.6395	0.0439805	0.967028	0.979003	1.00451	0.995506	0.00118025	0.00102637	-6.81113	-6.76266	-6.65843	-6.75095	-6.97612	-6.93266	1.72994	0.158695	0.34683	1.14993	0.869616	0.00145628	0.00136444	-6.54407	-6.53671	-6.51506
143	tr|A0A0P0X592|A0A0P0X592_ORYSJ	A0A0P0X592	Os07g0435300 protein (Fragment)	79	8769	0.00412977	0.00604486	-5.41763	-5.47334	-5.58481	-5.50393	-4.99519	-4.92078	-1.85516	0.137167	0.323956	0.683186	1.46373	0.00608102	0.00618514	-4.90678	-5.23008	-5.20414	-5.30553	-5.00927	-4.97398	-0.117902	0.911829	0.946565	0.983166	1.01712	0.00471927	0.00523119	-5.41002	-5.3683	-5.29349	-5.19368	-5.2222	-5.35034	-1.72605	0.159417	0.34683	0.902141	1.10847	0.00633607	0.00758525	-4.9212	-5.11456	-5.16567
144	tr|A0A0P0Y952|A0A0P0Y952_ORYSJ	A0A0P0Y952	Os12g0244100 protein (Fragment)	630	67160	0.000669229	0.000552223	-7.44907	-7.13705	-7.36883	-7.75441	-7.31854	-7.47924	1.26042	0.276033	0.462979	1.21188	0.825162	0.000739699	0.000636857	-7.16453	-7.22925	-7.23558	-7.37863	-7.35086	-7.34769	6.03444	0.00380191	0.108106	1.16148	0.860967	0.000658589	0.000360533	-7.30968	-7.42676	-7.24796	-7.63662	-7.4336	-11.7256	1.14636	0.315561	0.515127	1.82671	0.547432	0.000827308	0.000754101	-7.19708	-7.146	-6.96417
145	tr|Q0DJB9|Q0DJB9_ORYSJ	Q0DJB9	Os05g0303000 protein (Fragment)	459	48649	0.00085973	0.000583139	-7.12651	-6.98154	-7.07405	-7.82716	-7.26685	-7.33492	2.2894	0.0839126	0.265576	1.47431	0.678281	0.000712926	0.000538078	-7.32154	-7.33626	-7.09873	-7.53892	-7.37207	-7.69808	2.3389	0.0794737	0.300813	1.32495	0.754745	0.000601929	0.000481127	-7.41128	-7.68109	-7.20897	-7.76604	-7.56706	-7.59635	1.39432	0.235678	0.433454	1.25108	0.799309	0.000806684	0.00067529	-7.24225	-7.04249	-7.0936
146	tr|Q7X7H3|Q7X7H3_ORYSJ	Q7X7H3	OSJNBa0076N16.12 protein (OSJNBa0084K20.14 protein) (Os04g0490800 protein) (cDNA clone:001-043-B10, full insert sequence)	365	39494	0.00101855	0.00143998	-6.91918	-6.80053	-6.95502	-6.33723	-6.63208	-6.69804	-2.79021	0.0493012	0.203768	0.707335	1.41376	0.000889785	0.0012399	-6.88596	-7.03584	-7.17231	-6.62136	-6.68518	-6.77781	-3.5677	0.0234239	0.185659	0.717629	1.39348	0.00113545	0.00124074	-6.70834	-6.84353	-6.79504	-6.62543	-6.74756	-6.70705	-1.66531	0.171181	0.361833	0.915138	1.09273	0.00123857	0.00131819	-6.6672	-6.61611	-6.8078
147	tr|Q9ASP4|Q9ASP4_ORYSJ	Q9ASP4	Dihydrolipoyl dehydrogenase (EC 1.8.1.4)	503	52643	0.000712951	0.000800471	-7.2056	-7.2613	-7.27269	-7.32523	-7.07507	-7.01671	-1.11004	0.329214	0.507405	0.890665	1.12276	0.000933109	0.00107384	-6.98666	-6.98579	-6.95877	-6.90777	-6.67208	-6.953	-1.51645	0.203996	0.449204	0.868947	1.15082	0.000995103	0.000889078	-6.86555	-6.94115	-6.93303	-6.93458	-7.13532	-7.0162	1.83204	0.140894	0.33409	1.11925	0.893453	0.000947505	0.000846027	-6.8939	-7.04311	-6.95364
148	sp|P31924|SUS1_ORYSJ	P31924	Sucrose synthase 1 (OsSUS1) (EC 2.4.1.13) (Sucrose synthase 2) (RSs2) (Sucrose-UDP glucosyltransferase 1)	816	92908	0.000282444	0.000494075	-7.77333	-8.75329	-8.22235	-7.85962	-7.12522	-8.13997	-1.30635	0.261485	0.452706	0.571663	1.74928	NA	NA	NA	NA	NA	NA	NA	NA	NA	NA	NA	NA	NA	NA	NA	NA	NA	NA	NA	NA	NA	NA	NA	NA	NA	NA	NA	NA	NA	NA	NA
149	tr|Q0IWS0|Q0IWS0_ORYSJ	Q0IWS0	Os10g0492300 protein	427	46053	0.00106002	0.00240113	-7.07152	-6.80445	-6.70704	-5.99569	-6.0418	-6.05904	-7.49529	0.00169489	0.0391997	0.441465	2.26518	0.00282435	0.00258478	-6.20273	-5.84155	-5.64227	-6.12385	-5.91175	-5.85803	0.377165	0.725208	0.833543	1.09268	0.915178	0.00301942	0.00285764	-5.76976	-5.78285	-5.85769	-6.16046	-5.73149	-5.73856	0.508157	0.638085	0.760925	1.05661	0.946421	0.00189893	0.00227308	-6.14974	-6.32545	-6.33532
150	sp|Q6L5I5|VDAC2_ORYSJ	Q6L5I5	Mitochondrial outer membrane protein porin 2 (Voltage-dependent anion-selective channel protein 2) (OsVDAC2)	280	29602	0.00116068	0.00123527	-6.66399	-6.78644	-6.83355	-6.936	-6.57033	-6.62082	-0.417983	0.697423	0.79832	0.939616	1.06426	0.00115133	0.000940836	-6.68259	-6.79278	-6.83114	-7.04307	-6.82621	-7.05381	2.37654	0.0762756	0.300813	1.22373	0.817171	0.00120047	0.00106045	-6.74259	-6.78793	-6.64961	-6.748	-6.90758	-6.89983	1.89533	0.130943	0.325743	1.13204	0.883363	0.00126689	0.00114843	-6.7464	-6.6318	-6.63942
151	sp|Q7GBK0|H2B7_ORYSJ	Q7GBK0	Histone H2B.7	153	16474	0.00222352	0.0011809	-6.07958	-6.10195	-6.14559	-6.57985	-9.99325	-6.16157	1.21051	0.292719	0.474878	1.8829	0.531097	0.00206125	0.00195694	-6.19127	-6.11942	-6.24673	-6.45866	-6.06355	-6.22577	0.52742	0.625801	0.779245	1.0533	0.949395	0.00132094	0.0015574	-6.09662	-10.3144	-6.38944	-6.47993	-6.40164	-6.51609	-0.833913	0.451233	0.619231	0.848169	1.17901	0.00105067	0.00196272	-6.53466	-9.85405	-6.40865
152	tr|A0A0P0Y1Y5|A0A0P0Y1Y5_ORYSJ	A0A0P0Y1Y5	Adenosylhomocysteinase (EC 3.3.1.1) (Fragment)	515	56771	0.000571385	0.000522972	-7.31399	-7.67283	-7.44783	-7.50753	-7.33584	-7.90681	0.528748	0.624959	0.746801	1.09257	0.915272	0.000278999	0.000484943	-8.00376	-8.15946	-8.43665	-7.3468	-7.63444	-8.02658	-2.26617	0.0860914	0.307671	0.575323	1.73815	0.000502152	0.000433209	-7.77452	-7.65699	-7.39646	-7.86462	-7.48482	-7.94625	0.862268	0.437168	0.611551	1.15915	0.862705	0.000196759	0.000337273	-8.36985	-8.52351	-8.74167
153	sp|Q2QXR8|KPYC2_ORYSJ	Q2QXR8	Pyruvate kinase 2, cytosolic (OsPK2) (EC 2.7.1.40)	527	57442	0.000618188	1.23e-05	-7.36075	-7.38089	-7.42561	-11.4901	-11.2399	-11.2149	43.6599	1.65e-06	0.00112247	50.3388	0.0198654	NA	NA	NA	NA	NA	NA	NA	NA	NA	NA	NA	NA	NA	0.000461301	0.000264012	-7.78679	-7.62925	-7.63612	-7.68115	-8.04363	-11.5694	1.13926	0.318188	0.516794	1.74727	0.57232	NA	NA	NA	NA	NA
154	sp|P49027|GBLPA_ORYSJ	P49027	Guanine nucleotide-binding protein subunit beta-like protein A (GPB-LR) (RWD) (Receptor for activated C kinase 1A)	334	36232	0.000916049	0.000616479	-6.89976	-6.95324	-7.15035	-7.59512	-7.11539	-7.53506	2.44946	0.0704864	0.238455	1.48594	0.672976	0.000632879	0.0008063	-7.07962	-7.61977	-7.47711	-6.94809	-7.13015	-7.32655	-1.31857	0.257742	0.504681	0.784917	1.27402	0.000844882	0.000636495	-7.23686	-6.95696	-7.05499	-7.41591	-7.31795	-7.34725	3.1894	0.0332354	0.176464	1.3274	0.753354	0.000907792	0.000729385	-6.82252	-7.0844	-7.1355
155	sp|Q10DV7|ACT1_ORYSJ	Q10DV7	Actin-1 (OsRAC1)	377	41813	0.000839654	0.00031658	-7.0436	-7.06374	-7.14295	-6.99856	-10.9228	-10.8978	1.93435	0.125187	0.315415	2.65226	0.377036	0.00046599	0.000804213	-7.17082	-7.40259	-10.8398	-7.20014	-7.07824	-7.10267	-1.13246	0.320723	0.560152	0.579435	1.72582	0.000787989	0.000685228	-7.42418	-7.06954	-6.99473	-7.364	-7.2527	-7.24495	0.901936	0.418091	0.596345	1.14997	0.869591	0.000739975	0.000676486	-7.28727	-7.17267	-7.17113
156	tr|Q67G20|Q67G20_ORYSJ	Q67G20	Actin (Actin-7, putative, expressed) (Os11g0163100 protein) (cDNA clone:001-035-C05, full insert sequence)	377	41623	0.000862269	0.000875449	-7.03881	-7.05895	-7.07033	-6.93404	-7.11133	-7.08631	-0.216091	0.839489	0.898243	0.984945	1.01529	0.000808066	0.000822214	-7.21866	-7.28339	-6.9032	-7.19535	-7.07345	-7.04786	-0.234497	0.826114	0.89533	0.982793	1.01751	0.000836521	0.000741458	-7.33423	-7.00503	-6.95963	-7.35921	-7.14066	-7.13662	0.809218	0.463776	0.627751	1.12821	0.886359	0.000731146	0.000665774	-7.33804	-7.16787	-7.16633
157	tr|Q6H6C7|Q6H6C7_ORYSJ	Q6H6C7	Phosphoglycerate kinase (EC 2.7.2.3)	402	42108	0.000833461	0.000757472	-7.05075	-7.13872	-7.08228	-7.24827	-7.21636	-7.09826	1.85272	0.137556	0.323956	1.10032	0.908828	0.00112772	0.000970414	-6.73065	-6.79538	-6.83964	-6.83082	-7.17849	-6.84155	1.36537	0.243881	0.487668	1.16211	0.860507	0.00114056	0.000887705	-6.79535	-6.90728	-6.64367	-6.94371	-7.11927	-7.02533	2.69754	0.0542326	0.216757	1.28484	0.778305	0.000981113	0.000783035	-7.01351	-6.94059	-6.83451
158	tr|Q2R1V2|Q2R1V2_ORYSJ	Q2R1V2	Barwin, putative, expressed (Os11g0592000 protein) (cDNA clone:J023056K07, full insert sequence)	150	16257	0.00151534	4.35e-05	-6.13143	-6.9309	-6.57456	-10.2251	-9.9749	-9.94988	14.1667	0.000144142	0.00729205	34.8253	0.0287147	NA	NA	NA	NA	NA	NA	NA	NA	NA	NA	NA	NA	NA	NA	NA	NA	NA	NA	NA	NA	NA	NA	NA	NA	NA	NA	NA	NA	NA	NA	NA
159	sp|P31110|TLP_ORYSJ	P31110	Thaumatin-like protein	177	17992	0.00257118	0.0010499	-6.23679	-6.09799	-5.65213	-7.38598	-6.2736	-7.34719	2.48593	0.0677793	0.235142	2.44896	0.408336	NA	NA	NA	NA	NA	NA	NA	NA	NA	NA	NA	NA	NA	NA	NA	NA	NA	NA	NA	NA	NA	NA	NA	NA	NA	NA	NA	NA	NA	NA	NA
160	sp|Q0JHF8|F16P2_ORYSJ	Q0JHF8	Fructose-1,6-bisphosphatase, cytosolic (FBPase) (EC 3.1.3.11) (D-fructose-1,6-bisphosphate 1-phosphohydrolase) (Protein MONOCULM 2)	339	37035	0.000968738	0.00123095	-6.95734	-6.84795	-7.02097	-6.81686	-6.5667	-6.73274	-2.65344	0.0567775	0.218069	0.786984	1.27067	0.000789485	0.000902059	-7.15705	-7.11356	-7.1625	-6.91994	-7.20758	-6.93068	-1.30988	0.2604	0.50506	0.875204	1.14259	0.000827263	0.000724921	-7.06582	-7.15166	-7.07685	-7.19854	-7.29435	-7.19848	3.16583	0.0339935	0.178366	1.14118	0.876289	0.000718434	0.000923311	-7.34222	-7.1651	-7.2162
[truncated: 1,093 more rows]
[truncated: 60 more columns]

## Sheet: IAC1131-control
IAC1131-control-R1							IAC1131-control-R2							IAC1131-control-R3
[truncated: 2,767 more rows]

## Sheet: IAC1131-stress
IAC1131-stress-R1							IAC1131-stress-R2							IAC1131-stress-R3
[truncated: 2,906 more rows]

[truncated: 19 more sheets: IAC1131-RIPs, Mahsuri-control , Mahsuri-stress, Mahsuri-RIPs, IDSA77-control, IDSA77-stress, IDSA-RIPs, IR2006-P12-control, IR2006-P12-stress, IR2006-P12-RIPs, Doongara-control, Doongara-stress, Doongara-RIPs, Reiziq-control, Reiziq-stress, Reiziq-RIPs, Nipponbare-control, Nipponbare-stress, Nipponbare-RIPs]
