# Supplementary material for: Proteomic Responses to Drought Vary Widely Among Eight Diverse Genotypes of Rice (Oryza sativa)
Source: Int J Mol Sci. 2020 Jan 6;21(1):363. doi: 10.3390/ijms21010363 (PMC6982093; doi:10.3390/ijms21010363)
Supplement: Supplementary file 1 [file ijms-21-00363-s001.zip › Supplementary Table_S2.xlsx]

## Sheet: Total unique proteins
	list of proteins identified in response to drought stress in only one genotype
IDSA77
Row	Identifier	Protein name	Fold change	p-value
1	Q2R376	Expressed protein (Os11g0533400 protein) (cDNA clone:001-119-B03, full insert sequence)	12.028	0.000442287
2	Q5ZDX2	Os01g0615100 protein (Protease inhibitor-like) (Subitilisin-chymotrypsin inhibitor) (cDNA clone:001-103-H12, full insert sequence)	11.5393	0.00043687
3	Q75IJ1	Os05g0516600 protein (Putative GTP-binding protein Rab7a) (cDNA clone:001-040-A09, full insert sequence) (cDNA clone:J013021E23, full insert sequence)	10.7285	3.78781e-05
4	A0A0P0XVM4	Os10g0490900 protein (Fragment)	10.2284	0.000206516
5	Q8LNZ3	UDP-glucose 4-epimerase 1 (OsUGE-1) (EC 5.1.3.2) (UDP-galactose 4-epimerase 1)	10.0344	0.000210414
6	Q0DHF7	Os05g0468800 protein	5.19266	0.0176338
7	Q5Z6U5	T-complex protein 1 subunit gamma	4.85828	0.0464739
8	Q6ZFJ9	60 kDa chaperonin beta subunit (Os02g0102900 protein) (Putative RuBisCO subunit binding-protein beta subunit, chloroplast)	3.76765	0.090493
9	Q9XGP7	Tricin synthase 1 (EC 2.1.1.175) (Caffeoyl-CoA 3-O-methyltransferase ROMT15)	3.69296	0.0400463
10	Q5JNL6	Mitochondrial processing peptidase (Os01g0739000 protein) (Putative mitochondrial processing peptidase) (cDNA clone:J023023N17, full insert sequence) (cDNA clone:J033067L12, full insert sequence)	3.27152	0.157089
11	Q6Z1J6	Obg-like ATPase 1 (EC 3.6.5.-) (Ribosome-binding ATPase YchF) (OsYchF1)	2.68523	0.112806
12	A0A0P0XQR7	Os09g0535900 protein	2.34164	0.00924733
13	Q0DJC3	Os05g0301700 protein (cDNA clone:J023061F14, full insert sequence)	2.30013	0.0269612
14	Q0DGW8	Os05g0507300 protein (Fragment)	2.29404	0.158161
15	Q5VMN4	Proteasome subunit beta type (EC 3.4.25.1)	2.28045	0.16431
16	Q9ZTS1	Probable methionine--tRNA ligase (EC 6.1.1.10) (Methionyl-tRNA synthetase) (MetRS)	2.20671	0.00787907
17	Q2QYL0	Non-specific lipid-transfer protein	2.09389	0.274508
18	A0A0P0VBP1	Os01g0895600 protein	1.80139	0.0130973
19	Q5JJI4	Probable mitochondrial import receptor subunit TOM20 (Translocase of outer membrane 20 kDa subunit)	1.8004	0.0124974
20	Q9SLX0	Importin subunit alpha-1b	1.70312	0.0206066
21	Q6YXW6	Sucrose-phosphatase 2 (OsSPP2) (EC 3.1.3.24)	1.63589	0.225075
22	Q5JK35	Beta-glucosidase 5 (Os1bglu5) (EC 3.2.1.21)	1.61475	0.175606
23	Q7XVG7	Ferredoxin	1.59931	0.004906
24	Q6K667	Os02g0503400 protein (Putative 60S ribosomal protein L35) (cDNA clone:001-025-A09, full insert sequence) (cDNA clone:002-157-D08, full insert sequence)	1.56388	0.156397
25	A0A0P0WZL3	D-3-phosphoglycerate dehydrogenase (EC 1.1.1.95)	1.54722	0.285677
26	Q9LST9	Proteasome subunit beta type (EC 3.4.25.1)	1.5153	0.163787
27	Q657T1	Peptidyl-prolyl cis-trans isomerase (PPIase) (EC 5.2.1.8)	0.722418	0.104427
28	A0A0P0VEB3	Os02g0131700 protein	0.721027	0.117607
29	Q2R1N0	Glycosyltransferase (EC 2.4.1.-)	0.690753	0.241632
30	Q6Z2T8	Soluble starch synthase 2-2, chloroplastic/amyloplastic (EC 2.4.1.21) (Soluble starch synthase II-2)	0.618235	0.00146321
31	A0A0N7KH16	Os03g0279950 protein	0.579607	0.0380194
32	P46466	26S proteasome regulatory subunit 4 homolog (Tat-binding protein homolog 2)	0.534969	0.183323
33	Q65XK3	Isocitrate dehydrogenase [NADP] (EC 1.1.1.42)	0.530735	0.178993
34	Q5ZBN0	Os01g0607900 protein (Receptor-like protein kinase 1-like) (cDNA, clone: J100082A19, full insert sequence)	0.518397	0.207395
35	Q6Z4A7	Probable 5'-adenylylsulfate reductase 1, chloroplastic (EC 1.8.4.9) (Adenosine 5'-phosphosulfate 5'-adenylylsulfate sulfotransferase 1) (APS sulfotransferase 1) (Adenosine 5'-phosphosulfate reductase-like 1) (APR-like1) (OsAPRL1) (Thioredoxin-independent APS reductase 1)	0.505062	0.0462205
36	Q7XSJ9	OSJNBb0070J16.4 protein (Os04g0514400 protein) (cDNA clone:J023025J11, full insert sequence)	0.502946	0.0592601
37	Q6F366	'putative translation initiation factor IF-2, PF04760 (Os05g0575300 protein) (cDNA clone:J013170P17, full insert sequence)	0.464748	0.172248
38	Q10PW2	Tubulin alpha chain	0.422142	0.136595
39	Q75LD3	Os03g0843800 protein (Putative methyl chloride transferase) (Thiopurine S-methyltransferase family protein, expressed)	0.110057	0.000147143
40	A0A0P0XBL8	Os08g0139700 protein (Fragment)	0.0776579	0.00495054
41	A0A0P0WL67	Os05g0350600 protein (Fragment)	0.0764598	1.39053e-06
IAC1131
Row	Identifier	Protein name	Fold change	p-value
1	A0A0P0X1D1	Os06g0729650 protein	38.9748	2.9805e-06
2	Q9ARZ9	Ubiquitin-40S ribosomal protein S27a-1 [Cleaved into: Ubiquitin; 40S ribosomal protein S27a-1]	20.8356	0.000111752
3	Q6YPF1	Fructose-bisphosphate aldolase (EC 4.1.2.13)	15.1755	6.16503e-05
4	Q9AUV6	UDP-glucose 6-dehydrogenase 3 (UDP-Glc dehydrogenase 3) (UDP-GlcDH 3) (UDPGDH 3) (EC 1.1.1.22) (Os-UGD3)	10.9373	0.000851554
5	Q84MP1	Os03g0743800 protein (Putative Sec63 domain containing protein) (U5 small nuclear ribonucleoprotein 200 kDa helicase, putative)	10.2369	0.087206
6	Q5JKH1	Os01g0924900 protein (Putative BRI1-KD interacting protein 112) (cDNA clone:J013128L13, full insert sequence)	9.89192	5.51369e-05
7	P52712	Serine carboxypeptidase-like (EC 3.4.16.-)	8.23478	3.39816e-05
8	Q10KF0	Proteasome subunit alpha type-2 (EC 3.4.25.1) (20S proteasome alpha subunit B) (20S proteasome subunit alpha-2)	8.18379	0.000145518
9	P94029	Metallothionein-like protein 2A (Class I metallothionein-like protein 2A) (OsMT-I-2a) (OsMT2a) (OsMT2-1)	7.84581	0.00604922
10	Q2QNJ8	Prefoldin subunit 3	7.68658	2.55836e-05
11	Q0DDD4	Os06g0232100 protein	7.62304	0.000664528
12	P38419	Lipoxygenase 7, chloroplastic (EC 1.13.11.12)	5.6698	0.0708493
13	Q10P12	V-type proton ATPase subunit a	4.82247	0.0219011
14	Q6K969	Os02g0831800 protein (Putative homoserine kinase) (cDNA clone:001-020-B10, full insert sequence)	3.82219	0.0310966
15	Q84LG6	Eukaryotic translation initiation factor 3 subunit C (eIF3c) (Eukaryotic translation initiation factor 3 subunit 8) (eIF3 p110)	3.57607	0.0219259
16	Q8L6I2	Plasma membrane ATPase (EC 3.6.3.6)	3.51179	0.0826496
17	Q6YPG2	Acetyltransferase component of pyruvate dehydrogenase complex (EC 2.3.1.12)	2.94273	0.0928457
18	Q5Z907	T-complex protein 1 subunit epsilon (TCP-1-epsilon) (CCT-epsilon)	2.81791	0.0723894
19	Q75M19	Eukaryotic translation initiation factor 3 subunit F (eIF3f) (eIF-3-epsilon)	2.76611	0.00657196
20	Q8W0A4	Os01g0228600 protein (Putative D-isomer specific 2-hydroxyacid dehydrogenase) (cDNA clone:006-204-B03, full insert sequence) (cDNA clone:J023031I17, full insert sequence)	2.71434	0.123207
21	Q851F6	Expressed protein (Os03g0729200 protein) (cDNA clone:J013007B16, full insert sequence)	2.59417	0.115404
22	Q8H5M0	Os07g0585000 protein (cDNA clone:J023088L08, full insert sequence)	2.54729	0.0136222
23	P31674	40S ribosomal protein S15	2.52639	0.205826
24	Q0DXL7	Os02g0745000 protein (Fragment)	2.45774	0.00751995
25	Q6Z1A0	Os08g0201100 protein (cDNA, clone: J100070E23, full insert sequence)	2.11896	0.172591
26	Q10N90	Os03g0278300 protein (RNA and export factor-binding protein, putative, expressed) (cDNA clone:001-006-B02, full insert sequence) (cDNA clone:002-144-D05, full insert sequence) (cDNA clone:J013081B11, full insert sequence)	1.97751	0.0466811
27	Q5Z7I5	Os06g0548200 protein (Putative CPRD2)	1.86985	0.0281391
28	Q2QS11	Bifunctional aminoacyl-tRNA synthetase, putative, expressed (Os12g0443700 protein) (cDNA clone:001-044-H01, full insert sequence) (cDNA clone:J023023E12, full insert sequence)	1.83622	0.0987377
29	Q0JD02	Os04g0439900 protein (cDNA clone:J013001A22, full insert sequence)	1.83243	0.132425
30	P0C443	50S ribosomal protein L16, chloroplastic	1.64867	0.268175
31	Q6YVH3	Os02g0221500 protein (Putative heterogeneous nuclearribonucleoprotein A2)	1.63636	0.131274
32	Q9LDN2	Uridine 5'-monophosphate synthase (UMP synthase) [Includes: Orotate phosphoribosyltransferase (OPRTase) (EC 2.4.2.10); Orotidine 5'-phosphate decarboxylase (EC 4.1.1.23) (OMPdecase)]	1.24764	0.425005
33	Q5VMI0	UDP-glucose:2-hydroxyflavanone C-glucosyltransferase (OsCGT) (EC 2.4.1.-)	0.998261	0.858295
34	Q8SAY0	50S ribosomal protein L18, chloroplastic (CL18)	0.918984	0.807281
35	Q6H8H3	Os02g0652600 protein (Putative plastid ribosomal protein L19) (cDNA clone:006-209-G03, full insert sequence) (cDNA clone:J013135C05, full insert sequence)	0.879189	0.823049
36	A0A0P0V371	Os01g0511600 protein (Fragment)	0.789274	0.882048
37	Q6L4C5	Annexin	0.700477	0.38373
38	Q0DG76	Os05g0549100 protein	0.568889	0.439353
39	Q6EPN2	Fringe-related protein-like (Os02g0681100 protein) (cDNA clone:J023106A15, full insert sequence)	0.486438	0.117326
40	Q7X6N0	OSJNBa0043L24.11 protein (OSJNBb0002J11.20 protein) (Os04g0507700 protein)	0.389651	0.341308
41	Q6Z5I0	Ent-copalyl diphosphate synthase 2 (Ent-CDP synthase 2) (OsCPS2) (OsCPS2ent) (EC 5.5.1.13) (Ent-kaurene synthase A) (OsCyc2)	0.214687	0.0425726
42	P0C2Y7	ATP synthase subunit a, chloroplastic (ATP synthase F0 sector subunit a) (F-ATPase subunit IV)	0.13929	0.118007
43	Q6L4S3	Hypersensitive-induced response protein-like protein 1	0.0722978	0.00189665
Doongara
Row	Identifier	Protein name	Fold change	p-value
1	A0A0P0Y964	Os12g0291000 protein	28.6451	0.00772643
2	A0A0P0Y126	Os11g0216300 protein (Fragment)	11.1408	0.00118172
3	Q7XUG1	Malate synthase (EC 2.3.3.9)	9.99905	0.00532143
4	Q10S66	Chitinase 11 (EC 3.2.1.14) (Pathogenesis related (PR)-3 chitinase 11)	9.97992	0.00315214
5	A5HEI2	Bowman-Birk type proteinase inhibitor A (Os01g0124200 protein) (cDNA clone:001-035-D09, full insert sequence) (cDNA clone:006-202-G03, full insert sequence) (cDNA clone:J013096H09, full insert sequence)	8.78745	0.00303335
6	Q6Z0T7	7,8-dihydroneopterin aldolase (EC 4.1.2.25)	8.14258	0.00140488
7	Q7Y0E8	Probable nucleoredoxin 1-1 (OsNrx1-1) (EC 1.8.1.8)	7.2234	0.00556791
8	Q7XJ15	Os09g0541700 protein (cDNA clone:001-042-F05, full insert sequence) (cDNA clone:J013000O02, full insert sequence)	5.36365	0.0519642
9	Q0DSY0	Os03g0281600 protein (Fragment)	3.12693	0.000137563
10	Q10M94	Glucose-6-phosphate 1-dehydrogenase (EC 1.1.1.49)	2.74544	0.0848868
11	A0A0P0WQE8	Os05g0583100 protein (Fragment)	2.65739	0.139793
12	Q8W0C2	40S ribosomal protein S24	2.34485	0.127711
13	Q69TX3	Os06g0210500 protein (Putative mitochondrial phosphate transporter)	2.00922	0.168959
14	Q8W422	26S protease regulatory subunit 4, putative, expressed (26S proteasome regulatory particle triple-A ATPase subunit2b) (Os03g0298400 protein) (cDNA clone:J023030D05, full insert sequence)	1.90542	0.233566
15	A0A0N7KHZ6	Os03g0729200 protein (Fragment)	1.71679	0.281273
16	Q9LST4	Proteasome subunit beta (EC 3.4.25.1)	1.55808	0.212747
17	A0A0P0V1X3	Pectinesterase (EC 3.1.1.11) (Fragment)	1.33569	0.402807
18	P93844	Phospholipase D alpha 2 (PLD alpha 2) (EC 3.1.4.4) (Choline phosphatase 2) (Phosphatidylcholine-hydrolyzing phospholipase D 2)	1.12002	0.527935
19	Q10LN7	60S ribosomal protein L18, putative, expressed (Os03g0341100 protein)	0.974017	0.868951
20	A0A0P0WWT3	Os06g0484500 protein (Fragment)	0.699484	0.187453
21	A0A0P0WMJ3	Os05g0429500 protein (Fragment)	0.615477	0.00131392
22	A0A0P0W625	Os04g0111225 protein (Fragment)	0.507049	0.00359573
23	Q65WX7	Os05g0183900 protein	0.500351	0.00785784
24	Q7XJB4	60S ribosomal protein L13	0.37071	0.112194
25	Q7F9Y6	OSJNBa0086O06.22 protein (Os04g0591000 protein) (cDNA clone:J023147E13, full insert sequence)	0.303473	0.00678751
N22
Row	Identifier	Protein name	Fold change	p-value
1	Q2R4Z8	Dehydrin Rab16D	17.7505	1.88856e-05
2	Q7XTK3	Amidase 1 (OsAMI1) (EC 3.5.1.4)	13.0169	1.38586e-05
3	A0A0P0WX00	Os06g0472200 protein (Fragment)	11.0242	0.000514145
4	Q852M1	Probable aldehyde oxidase 2 (AO-2) (EC 1.2.3.1)	9.15411	0.00683846
5	Q941T1	Delta-1-pyrroline-5-carboxylate synthase 2 (OsP5CS2) [Includes: Glutamate 5-kinase (GK) (EC 2.7.2.11) (Gamma-glutamyl kinase); Gamma-glutamyl phosphate reductase (GPR) (EC 1.2.1.41) (Glutamate-5-semialdehyde dehydrogenase) (Glutamyl-gamma-semialdehyde dehydrogenase)]	9.04758	0.000131248
6	Q2QXQ7	Expressed protein (Os12g0147200 protein) (cDNA clone:001-119-E05, full insert sequence)	8.95552	4.02331e-05
7	C7JA48	Os12g0478100 protein (Os12g0478200 protein) (Fragment)	6.30356	0.00529205
8	Q67WJ2	ATP-dependent zinc metalloprotease FTSH 6, chloroplastic (OsFTSH6) (EC 3.4.24.-)	4.40421	0.0494436
9	Q5ZA96	Os06g0320700 protein (Putative selenoprotein O)	3.03481	0.135939
10	A0A0P0WFS7	Os04g0650800 protein (Fragment)	2.78717	0.690957
11	A0A0P0VRW1	Os03g0101600 protein (Fragment)	2.55045	0.0312998
12	Q94CN9	Dihydrolipoyl dehydrogenase (EC 1.8.1.4)	2.25012	0.155305
13	Q2QRV3	Alpha-dioxygenase, putative, expressed (Os12g0448900 protein)	2.14813	0.0909722
14	Q0E0D3	Os02g0557700 protein (cDNA clone:J013002N01, full insert sequence)	2.08527	0.0321135
15	P0DO03	Chaperone protein dnaJ A8, chloroplastic (OsDjA8)	2.08062	0.0593097
16	A0A0P0VWM6	Os03g0311300 protein (Fragment)	2.07663	0.155089
17	Q5NBT9	Protein TPR1 (Aberrant spikelet and panicle1-related 2) (Protein ASP1-RELATED 2) (OsASPR2) (Topless-related protein 1) (Topless-related protein 2) (OsTPR2)	2.04828	0.222798
18	O82143	26S proteasome non-ATPase regulatory subunit 4 homolog (26S proteasome regulatory subunit RPN10) (OsRPN10) (26S proteasome regulatory subunit S5a homolog) (OsS5a)	1.87755	0.122179
19	Q7XAL3	Acetyltransferase component of pyruvate dehydrogenase complex (EC 2.3.1.12)	1.82516	0.246334
20	Q10DR8	Adenylyl cyclase-associated protein	1.63598	0.0680057
21	Q0DFF8	Os05g0593200 protein (cDNA clone:001-022-E07, full insert sequence)	1.60358	0.0595437
22	Q6AV34	Probable N-acetyl-gamma-glutamyl-phosphate reductase, chloroplastic (AGPR) (EC 1.2.1.38) (N-acetyl-glutamate semialdehyde dehydrogenase) (NAGSA dehydrogenase)	1.59818	0.0682089
23	Q0DK10	60S ribosomal protein L11	1.52484	0.0572712
24	Q0JDK3	Os04g0398300 protein (Fragment)	1.48749	0.0779225
25	Q2QMG2	Methylcrotonoyl-CoA carboxylase subunit alpha, mitochondrial (MCCase subunit alpha) (EC 6.4.1.4) (3-methylcrotonyl-CoA carboxylase 1) (3-methylcrotonyl-CoA:carbon dioxide ligase subunit alpha)	1.48591	0.0638148
26	Q6ES31	Os09g0413700 protein	1.42739	0.0937936
27	Q6ZIY1	Os07g0205700 protein (Putative X-prolyl aminopeptidase) (cDNA clone:J013130G17, full insert sequence)	1.40864	0.0872981
28	Q9LRE9	Cytosolic aldehyde dehydrogenase (Os01g0591000 protein) (Putative aldehyde dehydrogenase (NAD+)) (cDNA clone:002-117-A10, full insert sequence) (cDNA clone:J023144F17, full insert sequence)	1.37383	0.360704
29	A0A0P0X580	Alpha-galactosidase (EC 3.2.1.22) (Melibiase)	1.33567	0.395861
30	Q84Q83	Protein TOC75, chloroplastic (75 kDa translocon at the outer-envelope-membrane of chloroplasts)	1.29849	0.536873
31	Q0J9Y2	Os04g0625800 protein (cDNA clone:J023019P13, full insert sequence)	1.29006	0.168283
32	A0A0P0XEA1	Os08g0320400 protein	1.28395	0.0930353
33	Q0JR27	Os01g0124100 protein (cDNA clone:001-102-D05, full insert sequence)	1.28372	0.344645
34	Q43594	Tubulin beta-1 chain (Beta-1-tubulin)	1.27641	0.433189
35	Q10A56	Alpha-mannosidase (EC 3.2.1.-)	1.27169	0.427557
36	Q7XHP7	Os07g0239400 protein (Putative ethylene-responsive small GTP-binding protein) (cDNA clone:J013156E05, full insert sequence)	1.25063	0.0866812
37	C7J066	Os03g0823100 protein (Os03g0823200 protein) (Fragment)	1.18391	0.405319
38	Q10RD6	Expressed protein (Os03g0163100 protein)	1.17843	0.82624
39	Q6ZKI1	Os08g0139100 protein (Putative DAG protein) (cDNA clone:001-038-B10, full insert sequence) (cDNA clone:006-306-H03, full insert sequence)	1.17551	0.123589
40	Q8LR75	Os01g0841600 protein (Putative triosephosphate isomerase) (cDNA clone:001-007-G07, full insert sequence) (cDNA clone:006-204-G07, full insert sequence) (cDNA clone:J023115C24, full insert sequence) (cDNA clone:J023143L20, full insert sequence)	1.16895	0.331615
41	Q6EUQ7	Os02g0175600 protein (Putative 60S ribosomal protein L27a) (cDNA clone:J023061G23, full insert sequence)	1.08212	0.537594
42	Q2QVA7	Os12g0236900 protein (SET domain containing protein, expressed)	1.06028	0.38204
43	Q8L6I1	Plasma membrane ATPase (EC 3.6.3.6)	1.05939	0.710113
44	Q9FUE3	Glutathione S-transferase GSTU6, putative, expressed (Os10g0528400 protein) (Putative glutathione S-transferase) (Putative glutathione S-transferase OsGSTU3)	0.919485	0.697097
45	Q94E75	Probable sucrose-phosphatase 1 (OsSPP1) (EC 3.1.3.24)	0.828055	0.430411
46	Q6H4W2	Os02g0167100 protein (Putative thiosulfate transferase)	0.822795	0.0925438
47	Q5N7M5	Os01g0686000 protein (cDNA clone:002-171-C05, full insert sequence)	0.806568	0.433682
48	Q6K6C2	Os02g0815400 protein (cDNA clone:006-212-D07, full insert sequence)	0.679006	0.0788097
49	Q6K9S6	Os02g0830700 protein (Receptor kinase-like)	0.629079	0.0761119
50	Q0D6K6	Os07g0470700 protein (cDNA clone:J013161M19, full insert sequence)	0.556472	0.155452
51	A3C6D7	Actin-2	0.400938	0.134464
52	A0A0P0XSM2	Os10g0203100 protein	0.331623	0.0640953
53	Q5VPQ6	Os06g0119600 protein (Putative nucleoid DNA-binding protein cnd41) (cDNA clone:001-036-C01, full insert sequence) (cDNA clone:J013067G18, full insert sequence)	0.141249	0.0151326
54	Q69SU2	Os02g0554100 protein (Putative UVB-resistance protein (UVR8)) (cDNA clone:J023039G23, full insert sequence)	0.103194	1.65771e-05
Nipponbare
Row	Identifier	Protein name	Fold change	p-value
1	Q5ZBR8	Os01g0795000 protein (Subtilisin-like serine proteinase)	10.2276	0.000471854
2	Q0JBV4	Isocitrate dehydrogenase [NADP] (EC 1.1.1.42)	7.76526	7.65491e-05
3	Q9FRA7	REF/SRPP-like protein Os05g0151300/LOC_Os05g05940	7.15378	0.00350297
4	Q5JMM6	Os01g0753100 protein (Putative NOGO-interacting mitochondrial protein)	5.33871	0.00813695
5	A0A0P0W399	Alpha-1,4 glucan phosphorylase (EC 2.4.1.1) (Fragment)	4.97568	0.0139996
6	Q07078	Heat shock protein 81-3 (HSP81-3) (Gravity-specific protein GSC 381)	4.37884	0.0785667
7	Q7XDQ8	NAD dependent epimerase/dehydratase family protein, expressed (Os10g0456100 protein)	3.5536	0.0287487
8	Q7FAL5	OSJNBa0071I13.19 protein (Os04g0657500 protein) (cDNA clone:J013074N08, full insert sequence)	2.82696	0.0614483
9	Q6ZHS1	Glycosyltransferase (EC 2.4.1.-)	2.3146	0.0146742
10	Q8GVH2	Os07g0638100 protein	2.27773	0.144781
11	Q0JGY1	60S ribosomal protein L5-1	2.23292	0.0409221
12	Q0ISB3	Expressed protein (Os11g0540600 protein)	2.15544	0.0352057
13	P93438	S-adenosylmethionine synthase 2 (AdoMet synthase 2) (EC 2.5.1.6) (Methionine adenosyltransferase 2) (MAT 2)	2.04071	0.162843
14	A0A0N7KS21	Os10g0509200 protein	1.63445	0.211183
15	Q94CW5	Os01g0862200 protein (cDNA clone:001-025-F01, full insert sequence)	1.47697	0.510642
16	Q42456	Aspartic proteinase oryzasin-1 (EC 3.4.23.-)	1.0633	0.681508
17	Q6K5R6	Os02g0478600 protein (Putative ribosomal protein S15) (cDNA clone:002-175-C06, full insert sequence)	0.734286	0.169601
18	Q6ATB2	Probable GTP diphosphokinase CRSH2, chloroplastic (EC 2.7.6.5) (Calcium-activated RelA/Spot homolog 2) (OsCRSH2) (ppGpp synthetase CRSH2)	0.0754023	2.16735e-05
Mahsuri
Row	Identifier	Protein name	Fold change	p-value
1	A0A0P0XGD0	Os08g0425800 protein	5.38703	0.00988258
2	Q5N7C3	Ferredoxin	3.5617	0.0259765
3	Q6T5D1	Malic enzyme	2.58301	0.112717
4	A0A0N7KSH4	Os11g0165700 protein	2.23435	0.238338
5	Q84ZK1	Eukaryotic translation initiation factor 5A (eIF-5A)	2.1174	0.0223331
6	Q6Z0I4	Enoyl-[acyl-carrier-protein] reductase [NADH] 1, chloroplastic (ENR) (EC 1.3.1.9) (NADH-dependent enoyl-ACP reductase)	2.07664	0.160812
7	Q75IK5	Os05g0209500 protein (cDNA clone:001-106-H08, full insert sequence)	1.16959	0.69627
8	Q5Z7N3	HMG protein (HMGB1) (Os06g0728000 protein) (cDNA clone:001-047-C12, full insert sequence)	0.814288	0.327777
9	B9FM64	E3 UFM1-protein ligase 1 homolog (EC 2.3.2.-) (E3 UFM1-protein transferase 1 homolog)	0.806029	0.0969026
10	Q8H4P7	Os07g0147500 protein (Putative photosystem II 10 kD polypeptide) (cDNA clone:001-046-C07, full insert sequence)	0.614312	0.14537
11	Q53M52	Tubulin alpha-2 chain	0.0799486	0.00675711
IR2006-P12-12
Row	Identifier	Protein name	Fold change	p-value
1	Q6Z058	Heat shock 70 kDa protein BIP5 (Luminal-binding protein 5) (OsBiP5)	28.9261	4.55811e-06
2	Q94E63	Os01g0173100 protein (cDNA clone:J023073M05, full insert sequence)	1.52976	0.0797021
3	Q2QPD1	Acyl carrier protein	1.11012	0.778806
4	A0A0P0VQT9	Os02g0793700 protein (Fragment)	0.87401	0.613622
5	Q6YUV4	Os02g0189000 protein (Ribosomal protein S21-like protein) (cDNA clone:J013095G03, full insert sequence)	0.723911	0.350809
6	P0C457	50S ribosomal protein L33, chloroplastic	0.652192	0.0756505
7	Q6YTY2	Os07g0608500 protein (Putative 40S ribosomal protein) (cDNA clone:J013092O21, full insert sequence)	0.317577	0.0924543
8	Q6EUS1	Peroxidase (EC 1.11.1.7)	0.110059	0.0115721
9	Q7XTK1	Elongation factor (OSJNBa0020P07.3 protein) (Os04g0118400 protein) (cDNA clone:J033028E07, full insert sequence) (cDNA clone:J033037G17, full insert sequence)	0.0134911	5.39045e-08
Reiziq
Row	Identifier	Protein name	Fold change	p-value
1	A0A0P0V241	Os01g0332900 protein	8.18649	0.000185336
2	P55857	Small ubiquitin-related modifier 1 (OsSUMO1) (Ubiquitin-like protein SMT3)	2.95546	0.0897587
3	A0A0P0Y723	Os12g0152700 protein (Fragment)	2.56839	0.198687
4	Q7Y1Z0	Chitinase 5 (EC 3.2.1.14) (Class IV chitinase a) (OsChia4a) (Pathogenesis related (PR)-3 chitinase 5)	2.25048	0.189836
5	P12153	30S ribosomal protein S19, chloroplastic	2.00409	0.251911
6	Q0J0C4	Os09g0517000 protein (cDNA clone:J013116I04, full insert sequence)	1.81606	0.0894825
7	A0A0P0WGF6	Os04g0676700 protein (Fragment)	1.72676	0.489462
8	Q75LD8	Os03g0843400 protein (Putative plastid ribosomal protein S6) (Ribosomal protein S6 family protein, putative, expressed) (cDNA clone:006-209-H08, full insert sequence) (cDNA clone:J023002E21, full insert sequence)	1.45438	0.135171
9	Q6Z0G0	GrpE protein homolog	1.32241	0.342597
10	Q94DS3	Os01g0761000 protein (p0460E08.25 protein)	1.07141	0.775546
11	A0A0P0WMD1	Os05g0413332 protein (Fragment)	0.788499	0.274595
12	Q53N47	Chaperone protein ClpC4, chloroplastic (ATP-dependent Clp protease ATP-binding subunit ClpC homolog 4) (Casein lytic proteinase C4)	0.416071	0.131533

## Sheet: Significantly changed unique
	list of proteins significantly changed in abundance in response to drought stress uniquely
IDSA77
Row	Identifier	Protein names	Fold change	p-value
1	Q2R376	Expressed protein (Os11g0533400 protein) (cDNA clone:001-119-B03, full insert sequence)	12.028	0.000442287
2	Q5ZDX2	Os01g0615100 protein (Protease inhibitor-like) (Subitilisin-chymotrypsin inhibitor) (cDNA clone:001-103-H12, full insert sequence)	11.5393	0.00043687
3	Q75IJ1	Os05g0516600 protein (Putative GTP-binding protein Rab7a) (cDNA clone:001-040-A09, full insert sequence) (cDNA clone:J013021E23, full insert sequence)	10.7285	3.78781e-05
4	A0A0P0XVM4	Os10g0490900 protein (Fragment)	10.2284	0.000206516
5	Q8LNZ3	UDP-glucose 4-epimerase 1 (OsUGE-1) (EC 5.1.3.2) (UDP-galactose 4-epimerase 1)	10.0344	0.000210414
6	Q0DHF7	Os05g0468800 protein	5.19266	0.0176338
7	Q5Z6U5	T-complex protein 1 subunit gamma	4.85828	0.0464739
8	Q9XGP7	Tricin synthase 1 (EC 2.1.1.175) (Caffeoyl-CoA 3-O-methyltransferase ROMT15)	3.69296	0.0400463
9	A0A0P0XQR7	Os09g0535900 protein	2.34164	0.00924733
10	Q0DJC3	Os05g0301700 protein (cDNA clone:J023061F14, full insert sequence)	2.30013	0.0269612
11	Q9ZTS1	Probable methionine--tRNA ligase (EC 6.1.1.10) (Methionyl-tRNA synthetase) (MetRS)	2.20671	0.00787907
12	A0A0P0VBP1	Os01g0895600 protein	1.80139	0.0130973
13	Q5JJI4	Probable mitochondrial import receptor subunit TOM20 (Translocase of outer membrane 20 kDa subunit)	1.8004	0.0124974
14	Q9SLX0	Importin subunit alpha-1b	1.70312	0.0206066
15	Q7XVG7	Ferredoxin	1.59931	0.004906
16	Q6Z2T8	Soluble starch synthase 2-2, chloroplastic/amyloplastic (EC 2.4.1.21) (Soluble starch synthase II-2)	0.618235	0.00146321
17	A0A0N7KH16	Os03g0279950 protein	0.579607	0.0380194
18	Q6Z4A7	Probable 5'-adenylylsulfate reductase 1, chloroplastic (EC 1.8.4.9) (Adenosine 5'-phosphosulfate 5'-adenylylsulfate sulfotransferase 1) (APS sulfotransferase 1) (Adenosine 5'-phosphosulfate reductase-like 1) (APR-like1) (OsAPRL1) (Thioredoxin-independent APS reductase 1)	0.505062	0.0462205
19	Q75LD3	Os03g0843800 protein (Putative methyl chloride transferase) (Thiopurine S-methyltransferase family protein, expressed)	0.110057	0.000147143
20	A0A0P0XBL8	Os08g0139700 protein (Fragment)	0.0776579	0.00495054
21	A0A0P0WL67	Os05g0350600 protein (Fragment)	0.0764598	1.39053e-06
IAC1131
Row	Identifier	Protein names	Fold change	p-value
1	A0A0P0X1D1	Os06g0729650 protein	38.9748	2.9805e-06
2	Q9ARZ9	Ubiquitin-40S ribosomal protein S27a-1 [Cleaved into: Ubiquitin; 40S ribosomal protein S27a-1]	20.8356	0.000111752
3	Q6YPF1	Fructose-bisphosphate aldolase (EC 4.1.2.13)	15.1755	6.16503e-05
4	Q9AUV6	UDP-glucose 6-dehydrogenase 3 (UDP-Glc dehydrogenase 3) (UDP-GlcDH 3) (UDPGDH 3) (EC 1.1.1.22) (Os-UGD3)	10.9373	0.000851554
5	Q5JKH1	Os01g0924900 protein (Putative BRI1-KD interacting protein 112) (cDNA clone:J013128L13, full insert sequence)	9.89192	5.51369e-05
6	P52712	Serine carboxypeptidase-like (EC 3.4.16.-)	8.23478	3.39816e-05
7	Q10KF0	Proteasome subunit alpha type-2 (EC 3.4.25.1) (20S proteasome alpha subunit B) (20S proteasome subunit alpha-2)	8.18379	0.000145518
8	P94029	Metallothionein-like protein 2A (Class I metallothionein-like protein 2A) (OsMT-I-2a) (OsMT2a) (OsMT2-1)	7.84581	0.00604922
9	Q2QNJ8	Prefoldin subunit 3	7.68658	2.55836e-05
10	Q0DDD4	Os06g0232100 protein	7.62304	0.000664528
11	Q10P12	V-type proton ATPase subunit a	4.82247	0.0219011
12	Q6K969	Os02g0831800 protein (Putative homoserine kinase) (cDNA clone:001-020-B10, full insert sequence)	3.82219	0.0310966
13	Q84LG6	Eukaryotic translation initiation factor 3 subunit C (eIF3c) (Eukaryotic translation initiation factor 3 subunit 8) (eIF3 p110)	3.57607	0.0219259
14	Q75M19	Eukaryotic translation initiation factor 3 subunit F (eIF3f) (eIF-3-epsilon)	2.76611	0.00657196
15	Q8H5M0	Os07g0585000 protein (cDNA clone:J023088L08, full insert sequence)	2.54729	0.0136222
16	Q0DXL7	Os02g0745000 protein (Fragment)	2.45774	0.00751995
17	Q10N90	Os03g0278300 protein (RNA and export factor-binding protein, putative, expressed) (cDNA clone:001-006-B02, full insert sequence) (cDNA clone:002-144-D05, full insert sequence) (cDNA clone:J013081B11, full insert sequence)	1.97751	0.0466811
18	Q5Z7I5	Os06g0548200 protein (Putative CPRD2)	1.86985	0.0281391
19	Q6Z5I0	Ent-copalyl diphosphate synthase 2 (Ent-CDP synthase 2) (OsCPS2) (OsCPS2ent) (EC 5.5.1.13) (Ent-kaurene synthase A) (OsCyc2)	0.214687	0.0425726
20	Q6L4S3	Hypersensitive-induced response protein-like protein 1	0.0722978	0.00189665
Doongara
Row	Identifier	Protein names	Fold change	p-value
1	A0A0P0Y964	Os12g0291000 protein	28.6451	0.00772643
2	A0A0P0Y126	Os11g0216300 protein (Fragment)	11.1408	0.00118172
3	Q7XUG1	Malate synthase (EC 2.3.3.9)	9.99905	0.00532143
4	Q10S66	Chitinase 11 (EC 3.2.1.14) (Pathogenesis related (PR)-3 chitinase 11)	9.97992	0.00315214
5	A5HEI2	Bowman-Birk type proteinase inhibitor A (Os01g0124200 protein) (cDNA clone:001-035-D09, full insert sequence) (cDNA clone:006-202-G03, full insert sequence) (cDNA clone:J013096H09, full insert sequence)	8.78745	0.00303335
6	Q6Z0T7	7,8-dihydroneopterin aldolase (EC 4.1.2.25)	8.14258	0.00140488
7	Q7Y0E8	Probable nucleoredoxin 1-1 (OsNrx1-1) (EC 1.8.1.8)	7.2234	0.00556791
8	Q0DSY0	Os03g0281600 protein (Fragment)	3.12693	0.000137563
9	A0A0P0WMJ3	Os05g0429500 protein (Fragment)	0.615477	0.00131392
10	A0A0P0W625	Os04g0111225 protein (Fragment)	0.507049	0.00359573
11	Q65WX7	Os05g0183900 protein	0.500351	0.00785784
12	Q7F9Y6	OSJNBa0086O06.22 protein (Os04g0591000 protein) (cDNA clone:J023147E13, full insert sequence)	0.303473	0.00678751
N22
Row	Identifier	Protein names	Fold change	p-value
1	Q2R4Z8	Dehydrin Rab16D	17.7505	1.88856e-05
2	Q7XTK3	Amidase 1 (OsAMI1) (EC 3.5.1.4)	13.0169	1.38586e-05
3	A0A0P0WX00	Os06g0472200 protein (Fragment)	11.0242	0.000514145
4	Q852M1	Probable aldehyde oxidase 2 (AO-2) (EC 1.2.3.1)	9.15411	0.00683846
5	Q941T1	Delta-1-pyrroline-5-carboxylate synthase 2 (OsP5CS2) [Includes: Glutamate 5-kinase (GK) (EC 2.7.2.11) (Gamma-glutamyl kinase); Gamma-glutamyl phosphate reductase (GPR) (EC 1.2.1.41) (Glutamate-5-semialdehyde dehydrogenase) (Glutamyl-gamma-semialdehyde dehydrogenase)]	9.04758	0.000131248
6	Q2QXQ7	Expressed protein (Os12g0147200 protein) (cDNA clone:001-119-E05, full insert sequence)	8.95552	4.02331e-05
7	C7JA48	Os12g0478100 protein (Os12g0478200 protein) (Fragment)	6.30356	0.00529205
8	Q67WJ2	ATP-dependent zinc metalloprotease FTSH 6, chloroplastic (OsFTSH6) (EC 3.4.24.-)	4.40421	0.0494436
9	A0A0P0VRW1	Os03g0101600 protein (Fragment)	2.55045	0.0312998
10	Q0E0D3	Os02g0557700 protein (cDNA clone:J013002N01, full insert sequence)	2.08527	0.0321135
11	Q5VPQ6	Os06g0119600 protein (Putative nucleoid DNA-binding protein cnd41) (cDNA clone:001-036-C01, full insert sequence) (cDNA clone:J013067G18, full insert sequence)	0.141249	0.0151326
12	Q69SU2	Os02g0554100 protein (Putative UVB-resistance protein (UVR8)) (cDNA clone:J023039G23, full insert sequence)	0.103194	1.65771e-05
Nipponbare
Row	Identifier	Protein names	Fold change	p-value
1	Q5ZBR8	Os01g0795000 protein (Subtilisin-like serine proteinase)	10.2276	0.000471854
2	Q0JBV4	Isocitrate dehydrogenase [NADP] (EC 1.1.1.42)	7.76526	7.65491e-05
3	Q9FRA7	REF/SRPP-like protein Os05g0151300/LOC_Os05g05940	7.15378	0.00350297
4	Q5JMM6	Os01g0753100 protein (Putative NOGO-interacting mitochondrial protein)	5.33871	0.00813695
5	A0A0P0W399	Alpha-1,4 glucan phosphorylase (EC 2.4.1.1) (Fragment)	4.97568	0.0139996
6	Q7XDQ8	NAD dependent epimerase/dehydratase family protein, expressed (Os10g0456100 protein)	3.5536	0.0287487
7	Q6ZHS1	Glycosyltransferase (EC 2.4.1.-)	2.3146	0.0146742
8	Q0JGY1	60S ribosomal protein L5-1	2.23292	0.0409221
9	Q0ISB3	Expressed protein (Os11g0540600 protein)	2.15544	0.0352057
10	Q6ATB2	Probable GTP diphosphokinase CRSH2, chloroplastic (EC 2.7.6.5) (Calcium-activated RelA/Spot homolog 2) (OsCRSH2) (ppGpp synthetase CRSH2)	0.0754023	2.16735e-05
Mahsuri
Row	Identifier	Protein names	Fold change	p-value
1	A0A0P0XGD0	Os08g0425800 protein	5.38703	0.00988258
2	Q5N7C3	Ferredoxin	3.5617	0.0259765
3	Q84ZK1	Eukaryotic translation initiation factor 5A (eIF-5A)	2.1174	0.0223331
4	Q53M52	Tubulin alpha-2 chain	0.0799486	0.00675711
IR2006-P12
Row	Identifier	Protein names	Fold change	p-value
1	Q6Z058	Heat shock 70 kDa protein BIP5 (Luminal-binding protein 5) (OsBiP5)	28.9261	4.55811e-06
2	Q6EUS1	Peroxidase (EC 1.11.1.7)	0.110059	0.0115721
3	Q7XTK1	Elongation factor (OSJNBa0020P07.3 protein) (Os04g0118400 protein) (cDNA clone:J033028E07, full insert sequence) (cDNA clone:J033037G17, full insert sequence)	0.0134911	5.39045e-08
Reiziq
Row	Identifier	Protein names	Fold change	p-value
1	A0A0P0V241	Os01g0332900 protein	8.18649	0.000185336
